# Supplementary material for: A transcriptomic study of myogenic differentiation under the overexpression of PPARγ by RNA-Seq
Source: Sci Rep. 2017 Nov 10;7:15308. doi: 10.1038/s41598-017-14275-2 (PMC5681552; doi:10.1038/s41598-017-14275-2)
Supplement: Supplementary file 2 — Table S1 [file 41598_2017_14275_MOESM2_ESM.xls]

## Sheet: MAP
Sample	Total reads	Total mapped	Mapped ratio(%)	Multiple mapped	Unique mapped	Read-1	Read-2	Reads map to '+'	Reads map to '-'	Non-Splice reads	Splice reads	Reads Proper pair
PbIP0d1(WT_0d_1)	39745948	38797281	0.976	2169218	36628063	18326171	18301892	18314048	18314015	19671108	16956955	36602508
PbIP0d2(WT_0d_2)	51608354	50447178	0.978	2932121	47515057	23767685	23747372	23757679	23757378	25657036	21858021	47492958
PbIP0d3(WT_0d_3)	47390122	46304803	0.977	2711818	43592985	21807771	21785214	21796442	21796543	23257094	20335891	43568772
PbIP5d1(WT_5d_1)	52050588	50943952	0.979	2916246	48027706	24026169	24001537	24013921	24013785	26853776	21173930	48001190
PbIP5d2(WT_5d_2)	39503346	38593783	0.977	2223297	36370486	18194511	18175975	18185108	18185378	20468988	15901498	36350452
PbIP5d3(WT_5d_3)	46603152	45553444	0.977	2487211	43066233	21543211	21523022	21533038	21533195	24464430	18601803	43044158
Pbppary0d1(PPARγ/+_0d_1)	49842620	48806105	0.979	2919293	45886812	22954633	22932179	22943245	22943567	24661498	21225314	45862606
Pbppary0d2(PPARγ/+_0d_2)	53276270	52146307	0.979	3056422	49089885	24554884	24535001	24544845	24545040	26775524	22314361	49068048
Pbppary0d3(PPARγ/+_0d_3)	44669694	43670104	0.978	2481819	41188285	20605296	20582989	20594123	20594162	22491466	18696819	41164380
Pbppary5d1(PPARγ/+_5d_1)	42382296	41474903	0.979	2434379	39040524	19529573	19510951	19520031	19520493	22346606	16693918	39020210
Pbppary5d2(PPARγ/+_5d_2)	44006710	43004906	0.977	2570996	40433910	20226402	20207508	20216803	20217107	23071474	17362436	40413358
Pbppary5d3(PPARγ/+_5d_3)	38001320	37162600	0.978	2126180	35036420	17526209	17510211	17517997	17518423	19964349	15072071	35018990
