# Supplementary material for: A transcriptomic study of myogenic differentiation under the overexpression of PPARγ by RNA-Seq
Source: Sci Rep. 2017 Nov 10;7:15308. doi: 10.1038/s41598-017-14275-2 (PMC5681552; doi:10.1038/s41598-017-14275-2)
Supplement: Supplementary file 3 — Table S2 [file 41598_2017_14275_MOESM3_ESM.xls]

## Sheet: gene_exp_significant_WT
Gene_ID	PbIP5d1	PbIP5d2	PbIP5d3	PbIP0d1	PbIP0d2	PbIP0d3	G2	G1	G1_vs_G2_log2FoldChange	G1_vs_G2_Pvalue	G1_vs_G2_FDR
ENSMUSG00000057003	13.3404	12.253	10.5778	1.04579	4.21232	2.50261	12.0571	2.58691	-9.47017	4.19e-61	1.06e-56
ENSMUSG00000052974	8.47543	10.044	9.19315	0	2.17228	0.951157	9.23752	1.04115	-8.19637	8.33e-34	8.4e-31
ENSMUSG00000001027	10.1502	9.56844	8.11329	1.6457	3.15244	0	9.27732	1.59938	-7.67794	2.28e-32	2.13e-29
ENSMUSG00000020908	16.2426	15.4224	13.5447	6.48145	10.0151	5.85646	15.0699	7.45101	-7.61887	5.61e-31	4.05e-28
ENSMUSG00000042254	14.1369	14.1572	13.1595	4.89441	7.65047	6.07196	13.8178	6.20561	-7.61223	6.82e-44	8.61e-40
ENSMUSG00000079471	10.8828	10.7794	9.04492	2.39451	4.62496	0.951157	10.2357	2.65688	-7.57883	3.78e-36	5.96e-33
ENSMUSG00000056328	13.6819	13.5023	11.4066	4.78725	7.41875	3.90702	12.8636	5.37101	-7.4926	1.04e-43	8.77e-40
ENSMUSG00000016194	10.1209	10.1269	10.4945	1.04579	4.98593	2.72258	10.2474	2.9181	-7.32933	3.67e-32	3.31e-29
ENSMUSG00000028116	10.3564	9.49686	7.45465	1.04579	3.63214	0.951157	9.10264	1.87636	-7.22628	4.47e-31	3.32e-28
ENSMUSG00000007122	11.7921	10.949	8.89472	3.99123	3.41214	2.72258	10.5453	3.37532	-7.16997	7.58e-43	3.82e-39
ENSMUSG00000078949	10.2211	9.92176	7.84307	0	3.99152	2.50261	9.32865	2.16471	-7.16394	7.34e-30	4.75e-27
ENSMUSG00000034898	9.9407	9.4895	7.8554	0	3.90972	1.9261	9.0952	1.94527	-7.14993	1.31e-27	6.91e-25
ENSMUSG00000055775	10.3845	9.2464	6.28284	0	3.00265	1.51946	8.63791	1.50737	-7.13054	7.74e-32	6.51e-29
ENSMUSG00000042895	9.19676	8.24003	6.24586	0	2.42873	0	7.89422	0.809577	-7.08464	6.24e-24	2.58e-21
ENSMUSG00000028989	7.36724	8.25746	8.95038	1.04579	1.46136	0.951157	8.19169	1.15277	-7.03892	1.83e-24	7.81e-22
ENSMUSG00000042451	13.9748	13.5055	11.3813	5.3358	8.35782	4.15394	12.9539	5.94919	-7.00468	8.87e-38	1.72e-34
ENSMUSG00000018893	12.3582	12.0017	9.18584	4.3335	6.0798	2.24297	11.1819	4.21875	-6.96318	3.82e-40	1.21e-36
ENSMUSG00000038239	12.087	11.525	9.46264	3.25036	5.59543	3.36936	11.0249	4.07171	-6.9532	5.62e-40	1.58e-36
ENSMUSG00000025163	7.59789	8.23418	6.95624	1.04579	0.908306	0	7.5961	0.651366	-6.94473	2.48e-20	7.28e-18
ENSMUSG00000041476	9.79956	9.06362	6.92148	1.04579	3.99152	0	8.59489	1.67911	-6.91578	8.16e-25	3.61e-22
ENSMUSG00000061723	14.3439	13.8169	11.9029	5.89597	8.10105	5.36237	13.3546	6.45313	-6.90143	1.95e-40	7.04e-37
ENSMUSG00000030672	15.7221	15.1276	13.1978	7.03198	9.94756	6.37749	14.6825	7.78568	-6.89682	4.16e-31	3.18e-28
ENSMUSG00000027861	13.8265	13.159	11.362	5.13192	7.16917	5.39474	12.7825	5.89861	-6.88387	2.89e-43	1.82e-39
ENSMUSG00000018845	10.3658	9.93446	8.19803	2.06816	4.34273	1.51946	9.49944	2.64345	-6.85599	8.12e-30	5e-27
ENSMUSG00000030470	9.71201	9.10593	6.9097	1.04579	4.14241	0	8.57588	1.7294	-6.84648	7.34e-24	2.99e-21
ENSMUSG00000031097	13.1843	12.6585	10.7379	4.78725	7.1063	4.15394	12.1935	5.34916	-6.84438	1.55e-40	6.52e-37
ENSMUSG00000026418	14.3503	13.8684	11.7849	5.73228	8.38456	5.39474	13.3345	6.50386	-6.83069	8.08e-39	1.85e-35
ENSMUSG00000038670	9.21541	8.40552	3.98013	0	1.46136	0	7.20035	0.48712	-6.71323	8.66e-26	4.12e-23
ENSMUSG00000079428	8.76525	7.69205	5.83714	0	2.17228	0	7.43148	0.724094	-6.70739	1.25e-20	3.79e-18
ENSMUSG00000031448	7.73342	7.48075	4.83751	0	0	0	6.68389	0	-6.68389	1.77e-18	4.29e-16
ENSMUSG00000028927	10.1659	9.43948	7.41354	1.04579	3.52633	2.50261	9.0063	2.35825	-6.64806	1.35e-28	7.42e-26
ENSMUSG00000030827	8.3031	7.73416	5.33687	0	0	1.51946	7.12471	0.506488	-6.61822	1.27e-19	3.52e-17
ENSMUSG00000007877	8.63628	7.88382	5.18882	0	1.86018	0	7.23631	0.620059	-6.61625	9.96e-21	3.14e-18
ENSMUSG00000031972	16.1964	15.8343	13.9473	7.8842	10.859	7.39303	15.326	8.71206	-6.61395	4.06e-25	1.86e-22
ENSMUSG00000007034	8.26781	8.03297	6.42198	1.04579	1.86018	0	7.57425	0.968656	-6.6056	9.99e-20	2.83e-17
ENSMUSG00000036446	7.14213	8.65826	6.87379	1.04579	1.86018	0	7.55806	0.968656	-6.5894	1.8e-19	4.93e-17
ENSMUSG00000087364	8.0462	7.51013	5.65164	0	1.46136	0	7.06932	0.48712	-6.5822	3.26e-18	7.68e-16
ENSMUSG00000003477	5.48827	7.91345	7.79267	0	1.46136	0	7.0648	0.48712	-6.57768	3.35e-18	7.82e-16
ENSMUSG00000076617	7.51	7.51979	4.68005	0	0	0	6.56995	0	-6.56995	9.25e-18	2.08e-15
ENSMUSG00000042828	11.2826	10.9445	8.79902	3.07921	5.02531	3.23278	10.3421	3.7791	-6.56295	6.56e-35	7.53e-32
ENSMUSG00000061086	13.9023	13.14	11.3988	5.51441	7.79987	5.57504	12.8137	6.29644	-6.51724	2.65e-39	6.69e-36
ENSMUSG00000037139	11.6892	10.9999	9.1785	3.66784	5.94256	2.72258	10.6225	4.11099	-6.51155	1.66e-33	1.61e-30
ENSMUSG00000087591	9.558	9.27521	6.82447	0	3.90972	2.24297	8.55256	2.0509	-6.50167	1.52e-23	6.09e-21
ENSMUSG00000079588	11.3736	11.0633	8.96468	3.25036	6.15274	2.50261	10.4672	3.96857	-6.49861	8.1e-31	5.68e-28
ENSMUSG00000009214	13.5914	13.4832	11.6168	5.6429	8.47977	5.07338	12.8971	6.39869	-6.49844	6.47e-35	7.53e-32
ENSMUSG00000075307	12.5111	12.015	10.0476	4.3335	6.84535	4.15394	11.5246	5.11093	-6.41364	3.59e-36	5.96e-33
ENSMUSG00000068614	13.641	12.4933	11.5972	5.3358	8.21186	5.03282	12.5771	6.1935	-6.38365	4.38e-35	5.81e-32
ENSMUSG00000036040	10.0024	9.73323	7.6654	1.6457	4.21232	2.50261	9.13367	2.78688	-6.34679	1.89e-26	9.35e-24
ENSMUSG00000030399	11.1879	10.3586	8.58247	2.6605	5.42923	3.08192	10.043	3.72388	-6.31909	1.39e-30	9.24e-28
ENSMUSG00000026950	14.0984	13.4076	11.4505	6.21821	8.0825	5.70979	12.9855	6.67017	-6.31531	5.07e-38	1.07e-34
ENSMUSG00000007097	11.7327	11.1373	8.67233	4.17249	5.54212	3.08192	10.5141	4.26551	-6.24861	5.59e-35	7.06e-32
ENSMUSG00000029683	10.8667	10.4724	8.33641	2.88499	5.62135	2.50261	9.89183	3.66965	-6.22218	4.72e-28	2.54e-25
ENSMUSG00000020067	7.92117	7.84592	6.26447	0	2.42873	0.951157	7.34385	1.12663	-6.21722	1e-16	1.99e-14
ENSMUSG00000061816	14.4327	13.9396	11.8399	6.78978	8.90087	5.92455	13.4041	7.20507	-6.19899	1.61e-34	1.69e-31
ENSMUSG00000026253	13.5423	13.292	11.0583	5.76089	7.93523	5.60302	12.6309	6.43305	-6.19782	1.02e-36	1.84e-33
ENSMUSG00000026407	11.2043	10.754	8.88272	3.07921	5.98312	3.23278	10.2803	4.09837	-6.18197	3.31e-29	1.94e-26
ENSMUSG00000025165	9.46758	9.8061	8.79582	2.6605	4.46232	2.50261	9.3565	3.20848	-6.14802	1.3e-24	5.65e-22
ENSMUSG00000030996	8.72678	8.07944	5.40555	0	2.8355	0.951157	7.40393	1.26222	-6.14171	4.77e-19	1.24e-16
ENSMUSG00000061462	12.0296	11.71	9.78778	4.47833	7.14256	3.49412	11.1758	5.03833	-6.13745	1.36e-30	9.24e-28
ENSMUSG00000038403	11.2084	11.0805	9.0314	3.40334	6.06098	3.49412	10.4401	4.31948	-6.12061	7.72e-30	4.87e-27
ENSMUSG00000008658	6.96616	6.62931	4.73447	0	0	0	6.10998	0	-6.10998	3.08e-14	4.1e-12
ENSMUSG00000030730	13.1893	12.685	10.8887	5.54762	7.57287	5.39474	12.2543	6.17174	-6.08259	6.47e-36	9.6e-33
ENSMUSG00000031957	9.2452	9.42155	7.08747	1.6457	4.34273	1.51946	8.58474	2.50263	-6.08211	2.15e-21	7.03e-19
ENSMUSG00000053093	10.4597	8.94672	7.38831	1.6457	4.40377	2.50261	8.93159	2.85069	-6.08089	4.39e-26	2.13e-23
ENSMUSG00000015829	7.69408	7.93527	7.09789	1.6457	1.46136	1.51946	7.57575	1.54218	-6.03357	2e-17	4.24e-15
ENSMUSG00000021373	9.62404	9.18092	8.14377	1.6457	4.14241	3.08192	8.98291	2.95668	-6.02623	6.74e-23	2.58e-20
ENSMUSG00000057123	8.48314	8.01258	4.88639	0	1.86018	1.51946	7.12737	1.12655	-6.00083	5.48e-19	1.41e-16
ENSMUSG00000031621	6.95511	6.47893	4.56464	0	0	0	5.99956	0	-5.99956	7.21e-14	8.66e-12
ENSMUSG00000044086	11.2084	10.7499	8.86758	3.78388	5.96298	3.08192	10.2753	4.27626	-5.99903	6.86e-29	3.94e-26
ENSMUSG00000009487	9.83164	9.61651	8.06633	3.07921	5.02531	1.51946	9.17149	3.20799	-5.9635	3.09e-22	1.11e-19
ENSMUSG00000108634	7.85136	7.5578	6.50259	1.6457	0.908306	1.51946	7.30392	1.35782	-5.94609	1.47e-16	2.87e-14
ENSMUSG00000033196	9.20145	9.23765	7.1981	2.06816	4.279	1.51946	8.54573	2.62221	-5.92353	1.23e-20	3.79e-18
ENSMUSG00000038763	9.83164	9.03021	7.51029	1.6457	4.72402	2.24297	8.79071	2.87089	-5.91982	1.67e-21	5.55e-19
ENSMUSG00000031461	13.8225	13.5302	11.5764	6.58106	8.84695	5.83303	12.9764	7.08701	-5.88935	4.54e-32	3.95e-29
ENSMUSG00000069372	7.55461	6.73263	5.14931	0	0.908306	0.951157	6.47885	0.619821	-5.85903	1.49e-14	2.16e-12
ENSMUSG00000062694	8.71373	8.30294	6.0452	1.04579	3.00265	1.51946	7.68729	1.85597	-5.83132	8.97e-19	2.29e-16
ENSMUSG00000026574	8.974	9.69323	8.73373	2.88499	3.823	3.23278	9.13365	3.31359	-5.82006	3.16e-23	1.25e-20
ENSMUSG00000064179	13.4781	12.696	10.6653	5.78893	7.7121	5.87952	12.2798	6.46018	-5.81962	1.57e-35	2.2e-32
ENSMUSG00000060807	5.7408	6.12097	5.47112	0	0	0	5.77763	0	-5.77763	1.11e-11	1e-09
ENSMUSG00000022510	9.06932	8.74319	7.69999	3.25036	3.41214	1.51946	8.50417	2.72732	-5.77685	2.45e-20	7.27e-18
ENSMUSG00000025279	7.68742	6.81342	5.73408	1.04579	0.908306	0.951157	6.74497	0.968419	-5.77655	6.75e-15	1.07e-12
ENSMUSG00000045103	7.29018	6.21913	3.78767	0	0	0	5.76566	0	-5.76566	3.46e-14	4.47e-12
ENSMUSG00000087579	6.96616	6.41823	4.93368	1.04579	0	0	6.10602	0.348598	-5.75743	5.7e-13	6.12e-11
ENSMUSG00000055368	10.7941	11.3226	10.6512	4.78725	6.30449	4.42863	10.9226	5.17346	-5.74919	9.1e-29	5.1e-26
ENSMUSG00000002007	9.57254	9.26663	7.44652	2.06816	4.5186	2.50261	8.76189	3.02979	-5.73211	3.42e-21	1.11e-18
ENSMUSG00000064246	6.64711	5.98807	4.50328	0	0	0	5.71282	0	-5.71282	2.22e-12	2.26e-10
ENSMUSG00000006221	11.0908	10.4308	7.25505	3.54164	4.40377	3.71529	9.59223	3.8869	-5.70533	1.5e-31	1.22e-28
ENSMUSG00000038663	7.05165	6.31102	4.6235	0	0.908306	0	5.99539	0.302769	-5.69262	7.18e-13	7.58e-11
ENSMUSG00000024049	11.5922	11.1215	9.17605	3.89127	6.25566	4.71163	10.6299	4.95285	-5.67708	1.31e-29	7.9e-27
ENSMUSG00000043760	8.48698	7.67486	5.50282	1.04579	2.6464	0.951157	7.22155	1.54778	-5.67377	5.03e-17	1.05e-14
ENSMUSG00000031098	7.96038	7.57644	5.81206	0	2.8355	1.51946	7.11629	1.45165	-5.66464	1.5e-14	2.17e-12
ENSMUSG00000091898	14.8878	14.432	12.4821	7.99068	9.17701	7.71484	13.934	8.29418	-5.63979	1.78e-31	1.4e-28
ENSMUSG00000052374	8.57263	8.09891	6.06657	1.04579	3.823	0.951157	7.57937	1.93998	-5.63939	7.93e-16	1.38e-13
ENSMUSG00000039321	5.57745	6.90474	6.73388	0	2.42873	0	6.40536	0.809577	-5.59578	2.89e-11	2.41e-09
ENSMUSG00000039179	7.15184	6.71592	4.73447	0	1.86018	0	6.20074	0.620059	-5.58069	2.08e-12	2.13e-10
ENSMUSG00000026459	13.2662	12.8891	11.5609	6.39285	9.02262	5.60302	12.5721	7.00616	-5.56593	1.86e-27	9.58e-25
ENSMUSG00000002944	7.59076	6.61135	5.8618	1.04579	1.46136	0.951157	6.68797	1.15277	-5.5352	8.38e-14	1e-11
ENSMUSG00000025172	9.98212	8.85428	6.02351	2.39451	4.14241	1.9261	8.28664	2.82101	-5.46563	9.33e-23	3.51e-20
ENSMUSG00000025784	8.40814	8.89939	9.30526	2.88499	5.10097	2.24297	8.87093	3.40964	-5.46128	4.93e-18	1.13e-15
ENSMUSG00000031022	8.69724	8.22239	6.54887	2.06816	3.15244	1.9261	7.82283	2.38223	-5.4406	1.36e-17	3.02e-15
ENSMUSG00000074001	9.50026	9.20807	7.60826	2.06816	5.59543	2.50261	8.77219	3.38873	-5.38346	8.43e-17	1.71e-14
ENSMUSG00000037263	6.30808	6.62931	4.06751	0	0.908306	0	5.6683	0.302769	-5.36553	1.89e-11	1.63e-09
ENSMUSG00000048489	7.89249	7.60395	6.67944	1.04579	2.6464	2.50261	7.39196	2.06494	-5.32702	2.9e-14	3.91e-12
ENSMUSG00000051456	6.60531	5.84168	4.37213	0	0.908306	0	5.60637	0.302769	-5.3036	4.8e-11	3.79e-09
ENSMUSG00000092397	5.97765	5.45529	4.37213	0	0	0	5.26836	0	-5.26836	1.88e-10	1.36e-08
ENSMUSG00000038132	9.64137	9.88111	8.51023	3.25036	5.76785	3.23278	9.34424	4.08366	-5.26058	4.59e-19	1.21e-16
ENSMUSG00000033044	6.94397	5.90203	4.88639	1.04579	0.908306	0	5.9108	0.651366	-5.25943	1.84e-11	1.59e-09
ENSMUSG00000040694	10.3149	9.88485	7.87975	3.07921	5.51472	3.81434	9.35983	4.13609	-5.22374	7.83e-22	2.71e-19
ENSMUSG00000026768	6.04174	6.3763	5.10869	0	1.86018	0	5.84224	0.620059	-5.22218	8.51e-10	5.55e-08
ENSMUSG00000031936	9.22464	8.24587	6.28284	2.39451	2.8355	2.91341	7.91778	2.71447	-5.20331	4.45e-19	1.18e-16
ENSMUSG00000058806	5.51862	5.60803	4.43919	0	0	0	5.18861	0	-5.18861	5.75e-10	3.85e-08
ENSMUSG00000049538	9.36067	9.21403	7.59361	3.66784	3.73072	3.36936	8.72277	3.58931	-5.13347	6.83e-20	1.96e-17
ENSMUSG00000040752	7.52502	6.78164	4.56464	1.04579	2.42873	0	6.29044	1.15817	-5.13226	4.65e-12	4.49e-10
ENSMUSG00000074652	9.29426	8.91778	7.43835	3.07921	4.14241	3.08192	8.55013	3.43451	-5.11561	1.03e-18	2.6e-16
ENSMUSG00000041731	10.0718	9.95241	8.71355	3.40334	5.59543	4.42863	9.57926	4.4758	-5.10346	1.16e-20	3.61e-18
ENSMUSG00000009210	5.32618	5.87217	3.98013	0	0	0	5.05949	0	-5.05949	8.22e-10	5.4e-08
ENSMUSG00000026458	10.8172	10.3135	8.58987	4.0847	6.4706	3.99411	9.90684	4.8498	-5.05703	1.34e-21	4.58e-19
ENSMUSG00000013936	8.18982	5.84168	1.98412	0	0.908306	0	5.33854	0.302769	-5.03577	3.6e-16	6.7e-14
ENSMUSG00000032503	9.33958	8.73077	7.18839	2.6605	4.5186	3.08192	8.41958	3.42034	-4.99924	1.72e-17	3.68e-15
ENSMUSG00000024164	8.09232	10.5825	10.8219	3.40334	7.61219	3.49412	9.83227	4.83655	-4.99572	1.52e-16	2.91e-14
ENSMUSG00000025488	6.68774	6.8598	4.6235	1.04579	2.17228	0	6.05701	1.07269	-4.98432	1.71e-10	1.25e-08
ENSMUSG00000028834	8.73326	8.54926	7.61552	3.66784	4.06894	2.24297	8.29935	3.32658	-4.97277	5.54e-16	9.91e-14
ENSMUSG00000000794	8.41218	8.70135	6.78634	3.07921	4.5186	1.51946	7.96662	3.03909	-4.92753	3.37e-14	4.38e-12
ENSMUSG00000034528	5.71483	5.37239	3.68087	0	0	0	4.9227	0	-4.9227	1.19e-09	7.6e-08
ENSMUSG00000057606	7.31633	7.8612	6.69324	1.04579	3.15244	2.91341	7.29026	2.37055	-4.91971	4.16e-12	4.1e-10
ENSMUSG00000027794	5.68838	6.01565	4.50328	0	1.46136	0	5.40244	0.48712	-4.91532	5.24e-09	3.03e-07
ENSMUSG00000086918	6.23687	6.04271	4.37213	1.04579	0.908306	0	5.55057	0.651366	-4.8992	8.3e-10	5.44e-08
ENSMUSG00000026228	7.97686	8.22829	6.86162	1.6457	3.823	2.91341	7.68893	2.79404	-4.89489	2.2e-13	2.48e-11
ENSMUSG00000035095	10.4935	9.77417	8.44646	4.78725	5.42923	3.81434	9.57139	4.67694	-4.89445	1.39e-21	4.67e-19
ENSMUSG00000029095	8.59059	8.59568	6.63722	3.40334	3.52633	2.24297	7.94116	3.05754	-4.88362	6.71e-16	1.19e-13
ENSMUSG00000063646	6.61938	6.39742	3.78767	0	2.17228	0	5.60149	0.724094	-4.8774	1.05e-09	6.76e-08
ENSMUSG00000057596	5.10406	7.13592	7.95042	0	3.63214	1.9261	6.73013	1.85275	-4.87739	3.77e-11	3.07e-09
ENSMUSG00000051043	10.1319	9.92358	8.09261	4.40773	5.74444	3.36936	9.38271	4.50718	-4.87553	1.2e-19	3.36e-17
ENSMUSG00000025175	7.674	7.49061	6.42198	2.88499	3.15244	0.951157	7.19553	2.32953	-4.866	5.03e-12	4.79e-10
ENSMUSG00000056174	10.7707	10.7954	8.34518	4.54563	6.17041	4.605	9.97041	5.10701	-4.8634	4.25e-23	1.65e-20
ENSMUSG00000030373	4.63531	5.45529	4.43919	0	0	0	4.84326	0	-4.84326	7.09e-09	4.03e-07
ENSMUSG00000102051	6.44077	6.26581	3.78767	1.04579	0	0.951157	5.49808	0.66565	-4.83243	2.9e-10	2.05e-08
ENSMUSG00000108322	8.76525	8.66698	6.51818	2.6605	4.57276	2.24297	7.98347	3.15874	-4.82473	7e-15	1.1e-12
ENSMUSG00000034768	6.40872	6.39742	4.1499	1.6457	0.908306	0	5.65201	0.851336	-4.80068	6.41e-10	4.25e-08
ENSMUSG00000009185	8.45203	9.21997	10.8759	4.40773	5.54212	4.22767	9.51597	4.72584	-4.79013	3.31e-22	1.18e-19
ENSMUSG00000071984	14.2459	14.3494	13.6735	8.52455	10.3262	9.08566	14.0896	9.31214	-4.77743	1.14e-22	4.24e-20
ENSMUSG00000022519	13.448	12.9302	11.0919	7.2794	8.65632	7.20503	12.4901	7.71358	-4.77647	3.04e-27	1.53e-24
ENSMUSG00000096858	6.87529	7.11057	6.50259	1.6457	3.00265	1.51946	6.82948	2.05594	-4.77354	1.34e-10	1e-08
ENSMUSG00000028950	8.14676	8.14334	6.12884	2.39451	2.8355	2.91341	7.47298	2.71447	-4.75851	3.31e-14	4.35e-12
ENSMUSG00000031312	10.3267	9.83348	8.4218	4.40773	5.67186	4.22767	9.52733	4.76908	-4.75825	3.65e-20	1.06e-17
ENSMUSG00000020037	4.93438	5.23836	4.06751	0	0	0	4.74675	0	-4.74675	1.09e-08	6.05e-07
ENSMUSG00000058914	14.3517	13.7556	11.7249	7.8842	9.93081	7.78978	13.2774	8.53493	-4.74247	7.36e-25	3.32e-22
ENSMUSG00000032648	11.2491	10.9283	9.3209	5.78893	6.13484	5.36237	10.4994	5.76205	-4.73737	3.78e-24	1.59e-21
ENSMUSG00000015090	5.32618	4.80473	4.06751	0	0	0	4.73281	0	-4.73281	8.63e-09	4.88e-07
ENSMUSG00000040276	6.18105	5.57133	3.88711	0	0	1.51946	5.21316	0.506488	-4.70667	5.35e-09	3.09e-07
ENSMUSG00000037940	8.45203	7.89129	6.18853	2.6605	3.52633	2.24297	7.51062	2.80993	-4.70069	4.92e-14	6.05e-12
ENSMUSG00000001334	7.14213	7.19742	5.67964	2.06816	3.90972	0	6.67306	1.99262	-4.68044	6.82e-09	3.88e-07
ENSMUSG00000060459	6.16195	7.29067	8.69994	2.06816	4.57276	1.51946	7.38419	2.72013	-4.66406	4.35e-12	4.27e-10
ENSMUSG00000045776	6.85164	6.06927	4.22784	1.04579	2.17228	0	5.71625	1.07269	-4.64356	1.69e-09	1.05e-07
ENSMUSG00000042429	8.16606	7.48075	5.26474	1.6457	3.90972	1.51946	6.97052	2.3583	-4.61222	8.33e-12	7.75e-10
ENSMUSG00000004939	7.19005	7.00446	4.6235	1.6457	3.41214	0	6.27267	1.68595	-4.58672	2.52e-09	1.54e-07
ENSMUSG00000033510	6.70103	5.93129	1.98412	0	0.908306	0	4.87215	0.302769	-4.56938	7.99e-11	6.21e-09
ENSMUSG00000030592	13.319	13.1115	11.187	7.66715	9.55546	6.70888	12.5392	7.97716	-4.56202	1.96e-22	7.16e-20
ENSMUSG00000035296	10.2049	9.88298	8.31425	4.3335	6.0798	4.42863	9.46737	4.94731	-4.52007	4.91e-18	1.13e-15
ENSMUSG00000061825	4.79258	5.19077	3.56553	0	0	0	4.51629	0	-4.51629	3.06e-08	1.57e-06
ENSMUSG00000012428	4.02375	5.81053	6.2079	1.04579	1.46136	0	5.34739	0.835718	-4.51167	1.07e-08	6e-07
ENSMUSG00000021751	6.1999	5.0906	5.62308	0	1.86018	1.51946	5.63786	1.12655	-4.51131	2.74e-08	1.43e-06
ENSMUSG00000066705	5.32618	5.41443	3.68087	0	0.908306	0	4.80716	0.302769	-4.50439	3.45e-08	1.76e-06
ENSMUSG00000083722	4.32783	4.36453	5.83714	1.04579	0	0	4.84317	0.348598	-4.49457	1.92e-08	1.01e-06
ENSMUSG00000050556	7.72042	7.14843	4.83751	2.06816	2.6464	1.51946	6.56879	2.07801	-4.49078	1.12e-11	1e-09
ENSMUSG00000032523	7.59076	7.48075	6.00149	2.39451	4.279	0.951157	7.02433	2.54156	-4.48278	1.65e-09	1.03e-07
ENSMUSG00000070564	7.03075	6.41823	3.44016	1.04579	1.46136	0.951157	5.62971	1.15277	-4.47694	1.24e-10	9.37e-09
ENSMUSG00000019787	9.15391	8.60024	6.79916	3.25036	4.8167	3.08192	8.18444	3.71633	-4.46811	8.74e-15	1.35e-12
ENSMUSG00000048572	6.48753	6.28859	4.68005	1.6457	1.46136	0.951157	5.81873	1.35274	-4.46599	3.4e-09	2.05e-07
ENSMUSG00000048938	5.32618	4.27608	3.78767	0	0	0	4.46331	0	-4.46331	2.64e-08	1.37e-06
ENSMUSG00000016024	6.27291	7.01816	6.47088	1.04579	3.41214	1.9261	6.58732	2.12801	-4.45931	9.42e-09	5.31e-07
ENSMUSG00000047746	7.36724	6.57474	4.6235	2.39451	1.86018	0.951157	6.18849	1.73528	-4.45321	1.53e-10	1.13e-08
ENSMUSG00000020053	12.2471	12.6494	11.9671	6.8838	9.04194	7.60154	12.2879	7.84243	-4.44545	3.99e-21	1.28e-18
ENSMUSG00000020061	7.30767	6.55608	3.88711	1.04579	2.42873	0.951157	5.91695	1.47523	-4.44172	1.92e-10	1.38e-08
ENSMUSG00000090439	6.7783	6.53718	5.14931	1.04579	3.15244	0.951157	6.15493	1.71646	-4.43847	1.91e-08	1.01e-06
ENSMUSG00000051107	5.29145	6.14614	4.30179	0	0.908306	1.51946	5.24646	0.809257	-4.4372	4.79e-08	2.38e-06
ENSMUSG00000072720	9.30082	9.22293	7.76025	3.89127	5.36928	3.71529	8.76133	4.32528	-4.43605	2.86e-15	4.74e-13
ENSMUSG00000030433	6.96616	7.00446	5.06688	1.6457	2.6464	1.51946	6.34583	1.93719	-4.40864	8.14e-10	5.36e-08
ENSMUSG00000090942	4.32783	5.0906	3.78767	0	0	0	4.40203	0	-4.40203	8.44e-08	4.05e-06
ENSMUSG00000031137	5.45728	5.14155	2.56731	0	0	0	4.38871	0	-4.38871	9.68e-09	5.44e-07
ENSMUSG00000019929	13.9182	14.1247	13.3257	9.05579	10.7241	8.43616	13.7896	9.40536	-4.3842	1.88e-19	5.1e-17
ENSMUSG00000099906	9.71528	9.85272	8.13874	4.89441	6.20511	3.49412	9.23558	4.86454	-4.37104	1.8e-15	3e-13
ENSMUSG00000051747	15.6554	15.1392	13.2212	10.0602	11.5315	9.31227	14.6719	10.3013	-4.37059	2.25e-18	5.42e-16
ENSMUSG00000006362	8.02522	8.01941	6.38843	2.39451	4.46232	2.50261	7.47769	3.11982	-4.35787	4.68e-11	3.73e-09
ENSMUSG00000087090	5.54833	4.60136	2.7892	0	0	0	4.31296	0	-4.31296	1.66e-08	8.94e-07
ENSMUSG00000037318	5.63398	5.93129	5.40555	1.04579	2.17228	0.951157	5.65694	1.38974	-4.2672	1.28e-07	5.98e-06
ENSMUSG00000099338	5.29145	5.14155	3.88711	0	0	1.51946	4.77337	0.506488	-4.26688	2.8e-07	1.24e-05
ENSMUSG00000067642	4.79258	5.28444	4.22784	0	0	1.51946	4.76829	0.506488	-4.2618	4.73e-07	2e-05
ENSMUSG00000039891	10.0224	9.68681	7.89774	4.40773	5.67186	4.81092	9.20231	4.9635	-4.23881	5.66e-17	1.17e-14
ENSMUSG00000044461	5.93329	5.60803	3.98013	0	1.86018	0.951157	5.17382	0.937111	-4.2367	1.37e-07	6.34e-06
ENSMUSG00000086219	5.10406	4.92596	3.56553	0	0.908306	0	4.53185	0.302769	-4.22908	2.09e-07	9.46e-06
ENSMUSG00000048583	12.4546	11.8265	10.0053	6.89675	9.10992	5.60302	11.4288	7.20323	-4.22556	3.11e-18	7.41e-16
ENSMUSG00000036242	5.7408	4.36453	2.56731	0	0	0	4.22421	0	-4.22421	1.18e-08	6.5e-07
ENSMUSG00000018623	4.45878	5.28444	4.78691	0	0.908306	0.951157	4.84338	0.619821	-4.22356	3.46e-07	1.51e-05
ENSMUSG00000009281	6.54763	6.3763	5.88604	2.06816	3.15244	0.951157	6.26999	2.05725	-4.21274	6.15e-08	3e-06
ENSMUSG00000037418	7.17107	7.05849	6.51818	2.06816	3.15244	2.91341	6.91591	2.71133	-4.20458	1.52e-09	9.58e-08
ENSMUSG00000024617	10.6921	10.2452	8.69994	5.54762	6.32041	5.18864	9.8791	5.68556	-4.19354	1.33e-18	3.3e-16
ENSMUSG00000073535	6.64711	6.01565	4.06751	1.04579	2.17228	0.951157	5.57676	1.38974	-4.18701	1.61e-08	8.68e-07
ENSMUSG00000106296	6.50279	5.45529	4.6235	1.04579	1.46136	1.51946	5.52719	1.34221	-4.18499	2.53e-08	1.32e-06
ENSMUSG00000038623	5.81603	4.27608	3.30286	0	0.908306	0	4.46499	0.302769	-4.16222	5.59e-08	2.74e-06
ENSMUSG00000024471	5.25587	4.60136	2.56731	0	0	0	4.14151	0	-4.14151	5.58e-08	2.74e-06
ENSMUSG00000026414	14.7507	14.0953	12.1371	8.95727	10.0773	9.54639	13.661	9.527	-4.13404	7.47e-22	2.62e-19
ENSMUSG00000056133	4.9787	6.57474	7.54876	1.6457	2.8355	2.24297	6.3674	2.24139	-4.12601	1.01e-09	6.51e-08
ENSMUSG00000030785	7.70071	7.79908	5.33687	4.78725	1.46136	2.24297	6.94555	2.83053	-4.11503	2.52e-09	1.54e-07
ENSMUSG00000056632	6.39243	4.52665	2.30499	0	0.908306	0	4.40802	0.302769	-4.10525	4.56e-09	2.66e-07
ENSMUSG00000086605	6.85164	6.33311	3.88711	1.6457	2.17228	0.951157	5.69062	1.58971	-4.10091	5.98e-09	3.41e-07
ENSMUSG00000033770	5.51862	4.52665	4.1499	0	0	1.9261	4.73172	0.642034	-4.08969	9.91e-07	3.86e-05
ENSMUSG00000032495	5.95564	5.32908	3.88711	1.04579	0.908306	0.951157	5.05728	0.968419	-4.08886	8e-08	3.85e-06
ENSMUSG00000041828	8.2132	8.34159	8.04496	3.78388	5.51472	3.08192	8.19992	4.12684	-4.07308	1.36e-10	1.02e-08
ENSMUSG00000028631	9.72995	10.0049	8.60456	4.99415	6.74278	4.42863	9.44648	5.38852	-4.05796	5.72e-14	6.94e-12
ENSMUSG00000021565	6.27291	5.60803	4.22784	0	1.46136	2.50261	5.3696	1.32133	-4.04827	4.07e-07	1.75e-05
ENSMUSG00000027820	5.06347	5.03778	3.88711	0	1.86018	0	4.66279	0.620059	-4.04273	2.27e-06	8.09e-05
ENSMUSG00000027249	6.34242	5.0906	3.56553	1.04579	0.908306	0.951157	4.99952	0.968419	-4.0311	3.05e-08	1.57e-06
ENSMUSG00000055027	10.5497	10.1222	8.6299	5.25767	6.82318	5.18864	9.76726	5.7565	-4.01076	3.61e-16	6.7e-14
ENSMUSG00000063564	8.43622	9.11233	9.81802	4.3335	6.06098	4.99109	9.12219	5.12852	-3.99367	5.66e-14	6.93e-12
ENSMUSG00000068227	6.76571	6.64706	4.50328	1.04579	3.00265	1.9261	5.97202	1.99152	-3.9805	5.28e-08	2.6e-06
ENSMUSG00000106062	5.95564	5.41443	6.28284	1.04579	3.15244	1.51946	5.88431	1.9059	-3.97841	6.47e-07	2.67e-05
ENSMUSG00000066392	8.815	8.24587	5.40555	3.07921	3.99152	3.49412	7.48881	3.52162	-3.96719	2.17e-13	2.46e-11
ENSMUSG00000015950	5.57745	5.49501	2.98146	0	2.17228	0	4.68464	0.724094	-3.96055	1.14e-06	4.32e-05
ENSMUSG00000026489	10.37	10.2068	8.81804	6.29845	5.79088	5.4264	9.7983	5.83858	-3.95973	8.47e-17	1.71e-14
ENSMUSG00000084939	4.18378	4.80473	3.78767	0	0.908306	0	4.25873	0.302769	-3.95596	1.86e-06	6.72e-05
ENSMUSG00000037086	6.255	5.19077	3.30286	1.04579	0.908306	0.951157	4.91621	0.968419	-3.94779	4.53e-08	2.26e-06
ENSMUSG00000020333	8.86309	8.41591	6.70691	4.25524	5.17287	2.72258	7.9953	4.05023	-3.94507	1.54e-11	1.34e-09
ENSMUSG00000044951	8.47155	7.78312	6.95624	3.66784	4.34273	3.36936	7.73697	3.79331	-3.94366	3.08e-11	2.55e-09
ENSMUSG00000054034	5.68838	4.44787	3.15109	0	1.46136	0	4.42911	0.48712	-3.94199	4.16e-07	1.79e-05
ENSMUSG00000019359	4.79258	6.09535	7.65132	2.06816	2.42873	2.24297	6.17975	2.24662	-3.93313	1.13e-09	7.23e-08
ENSMUSG00000091345	4.68966	6.88992	5.8618	0	3.15244	2.50261	5.81379	1.88502	-3.92878	1.14e-06	4.35e-05
ENSMUSG00000074207	9.62229	10.0639	10.4697	5.97134	6.64505	5.76036	10.052	6.12558	-3.92638	3.9e-16	7.19e-14
ENSMUSG00000045288	6.47211	7.16084	7.08747	3.54164	3.52633	1.9261	6.90681	2.99802	-3.90878	1.79e-08	9.53e-07
ENSMUSG00000070424	5.45728	5.03778	3.15109	1.04579	0.908306	0	4.54872	0.651366	-3.89735	3.8e-07	1.65e-05
ENSMUSG00000022032	9.55983	9.86225	9.58059	6.01948	7.38888	3.90702	9.66756	5.77179	-3.89576	1.11e-11	1e-09
ENSMUSG00000040797	3.93654	5.0906	3.56553	0	0.908306	0	4.19756	0.302769	-3.89479	1.88e-06	6.78e-05
ENSMUSG00000022836	10.3246	11.2256	10.9837	6.67423	7.32719	6.86721	10.8446	6.95621	-3.88841	1.42e-17	3.12e-15
ENSMUSG00000100596	4.18378	4.27608	4.1499	0	0	0.951157	4.20326	0.317052	-3.8862	2.85e-06	9.95e-05
ENSMUSG00000000215	4.93438	4.80473	2.7892	0	0.908306	0	4.1761	0.302769	-3.87333	8.09e-07	3.24e-05
ENSMUSG00000028396	4.84141	4.18186	2.56731	0	0	0	3.86353	0	-3.86353	4.76e-07	2e-05
ENSMUSG00000085779	5.14354	5.41443	2.98146	1.04579	0.908306	0	4.51314	0.651366	-3.86178	4.74e-07	2e-05
ENSMUSG00000017493	8.8211	9.35564	8.7765	5.08744	5.39956	4.90382	8.98441	5.13027	-3.85414	3.46e-13	3.78e-11
ENSMUSG00000039376	12.5049	12.3887	10.5954	7.61326	9.27828	7.04088	11.8297	7.97747	-3.85219	8.7e-18	1.98e-15
ENSMUSG00000025105	4.39479	6.14614	6.08763	0	2.8355	2.24297	5.54285	1.69282	-3.85003	2.5e-06	8.84e-05
ENSMUSG00000061540	3.84372	6.24266	7.62995	1.6457	3.00265	1.51946	5.90544	2.05594	-3.8495	1.98e-09	1.22e-07
ENSMUSG00000031880	8.78723	9.31182	8.07163	3.89127	5.92184	4.81092	8.72356	4.87468	-3.84888	1.1e-11	1e-09
ENSMUSG00000045281	6.23687	5.32908	3.98013	1.6457	2.42873	0	5.18203	1.35814	-3.82388	9.75e-07	3.82e-05
ENSMUSG00000108513	3.84372	4.18186	3.44016	0	0	0	3.82191	0	-3.82191	2.86e-06	9.96e-05
ENSMUSG00000090210	11.8744	11.0374	10.5391	6.39285	7.66924	7.93442	11.1503	7.33217	-3.81814	1.18e-17	2.63e-15
ENSMUSG00000020216	10.9195	10.7468	8.88573	6.41101	7.68776	5.03282	10.184	6.3772	-3.80683	3.96e-15	6.41e-13
ENSMUSG00000099364	6.56227	6.35487	4.22784	0	3.00265	2.72258	5.71499	1.90841	-3.80658	1.11e-06	4.25e-05
ENSMUSG00000050201	3.10982	4.60136	3.68087	0	0	0	3.79735	0	-3.79735	2.36e-06	8.38e-05
ENSMUSG00000086283	4.68966	4.18186	3.56553	1.04579	0	0	4.14568	0.348598	-3.79709	2.45e-06	8.66e-05
ENSMUSG00000044938	8.61186	8.52548	6.65143	3.66784	5.02531	3.71529	7.92959	4.13614	-3.79344	3.46e-11	2.84e-09
ENSMUSG00000057948	9.69051	9.56377	7.53349	5.37334	4.86091	5.18864	8.92926	5.14096	-3.7883	1.01e-14	1.55e-12
ENSMUSG00000028977	7.92117	8.0397	6.227	3.25036	4.21232	3.36936	7.39596	3.61068	-3.78528	4.64e-10	3.15e-08
ENSMUSG00000042379	4.52006	4.74008	6.00149	0	3.00265	0.951157	5.08721	1.31794	-3.76927	1.27e-05	0.000368011
ENSMUSG00000027398	4.57884	4.74008	3.44016	0	1.46136	0	4.25303	0.48712	-3.76591	6.39e-06	0.000202257
ENSMUSG00000031169	12.3501	12.0155	11.1298	7.59749	8.3345	8.26724	11.8318	8.06641	-3.76538	1.48e-18	3.63e-16
ENSMUSG00000078815	6.255	6.01565	4.97946	1.04579	2.42873	2.50261	5.75004	1.99238	-3.75766	8.97e-07	3.55e-05
ENSMUSG00000062760	4.02375	4.60136	3.68087	1.04579	0	0	4.10199	0.348598	-3.7534	4.58e-06	0.000151288
ENSMUSG00000021750	9.21772	8.64948	8.31425	3.66784	5.42923	5.85646	8.72715	4.98451	-3.74264	3.28e-11	2.71e-09
ENSMUSG00000104701	4.84141	4.08104	2.30499	0	0	0	3.74248	0	-3.74248	6.61e-07	2.72e-05
ENSMUSG00000034652	5.14354	4.60136	3.44016	1.04579	0	0.951157	4.39502	0.66565	-3.72937	1.78e-06	6.49e-05
ENSMUSG00000051279	5.14354	5.32908	5.47112	0	2.8355	1.9261	5.31458	1.5872	-3.72738	1.63e-05	0.000461165
ENSMUSG00000025330	5.06347	4.36453	3.68087	1.04579	0.908306	0	4.36963	0.651366	-3.71826	2.55e-06	9e-05
ENSMUSG00000086596	9.36276	8.8234	6.30099	4.73053	5.36928	3.23278	8.16238	4.4442	-3.71819	9.4e-13	9.84e-11
ENSMUSG00000037188	6.53284	6.17088	5.06688	3.25036	1.86018	1.51946	5.92353	2.21	-3.71354	5.14e-07	2.16e-05
ENSMUSG00000100410	4.9787	3.58793	2.56731	0	0	0	3.71131	0	-3.71131	6.56e-07	2.7e-05
ENSMUSG00000035896	3.10982	4.18186	5.30125	0	1.46136	0	4.19765	0.48712	-3.71052	2.9e-06	0.000100471
ENSMUSG00000073530	7.61203	8.61834	8.96183	3.99123	5.79088	4.29781	8.3974	4.69331	-3.70409	1.12e-10	8.52e-09
ENSMUSG00000086266	5.48827	4.08104	2.98146	0	1.46136	0	4.18359	0.48712	-3.69647	1.56e-06	5.75e-05
ENSMUSG00000024972	4.68966	4.08104	2.30499	0	0	0	3.6919	0	-3.6919	1.11e-06	4.25e-05
ENSMUSG00000040569	5.25587	4.74008	2.56731	0	0	1.51946	4.18775	0.506488	-3.68126	1.79e-06	6.49e-05
ENSMUSG00000107696	5.02171	5.71283	4.73447	1.04579	1.86018	1.51946	5.15634	1.47514	-3.68119	3e-06	0.000103748
ENSMUSG00000043811	6.95511	8.58191	8.57876	4.17249	4.7711	4.15394	8.03859	4.36584	-3.67275	4.55e-11	3.65e-09
ENSMUSG00000047330	4.57884	6.09535	6.00149	2.06816	2.6464	0.951157	5.55856	1.88857	-3.66999	1.78e-06	6.49e-05
ENSMUSG00000032053	4.57884	4.74008	3.15109	0	1.46136	0	4.15667	0.48712	-3.66955	8.42e-06	0.000256469
ENSMUSG00000026387	5.68838	6.19521	3.56553	1.6457	2.8355	0	5.14971	1.49373	-3.65597	4.08e-06	0.000137237
ENSMUSG00000103807	6.82761	6.84451	7.17861	2.39451	3.41214	4.07623	6.95024	3.29429	-3.65595	9.59e-08	4.58e-06
ENSMUSG00000107655	4.79258	3.85545	2.30499	0	0	0	3.65101	0	-3.65101	1.11e-06	4.25e-05
ENSMUSG00000041577	11.3176	11.8687	11.6481	6.81727	9.46527	7.60845	11.6114	7.96367	-3.64778	1.09e-13	1.27e-11
ENSMUSG00000058897	5.32618	4.67238	1.98412	1.04579	0	0	3.99423	0.348598	-3.64563	4.25e-07	1.82e-05
ENSMUSG00000003617	13.2849	13.7988	13.8639	8.97874	11.4219	9.61497	13.6492	10.0052	-3.644	6.74e-14	8.13e-12
ENSMUSG00000108106	4.88864	6.41823	7.61552	1.04579	4.46232	2.50261	6.30747	2.67024	-3.63722	7.16e-07	2.9e-05
ENSMUSG00000038259	4.52006	3.97265	3.44016	1.04579	0	0	3.97763	0.348598	-3.62903	6.25e-06	0.000198232
ENSMUSG00000074766	3.26106	4.44787	5.02383	0	1.86018	0	4.24425	0.620059	-3.6242	1.44e-05	0.000411653
ENSMUSG00000038233	2.26795	4.60136	3.98013	0	0	0	3.61648	0	-3.61648	2.87e-06	0.000100022
ENSMUSG00000025610	8.09736	7.58567	5.65164	3.25036	4.5186	2.72258	7.11155	3.49718	-3.61438	3.71e-09	2.2e-07
ENSMUSG00000071047	5.91059	6.09535	6.06657	2.88499	2.42873	1.9261	6.02417	2.41327	-3.6109	9.85e-07	3.85e-05
ENSMUSG00000052572	5.25587	5.49501	4.50328	1.04579	1.86018	1.51946	5.08472	1.47514	-3.60958	4.2e-06	0.000140434
ENSMUSG00000022103	6.39243	7.03173	5.83714	2.88499	3.63214	1.9261	6.42043	2.81441	-3.60602	5.47e-07	2.28e-05
ENSMUSG00000045672	10.1109	10.9721	10.4816	6.29845	7.67544	6.78412	10.5215	6.91934	-3.60221	2.21e-14	3.11e-12
ENSMUSG00000108274	4.9787	4.98295	4.30179	1.04579	1.46136	0.951157	4.75448	1.15277	-3.60171	5.27e-06	0.000171213
ENSMUSG00000020872	5.14354	5.0906	3.15109	1.6457	0	0.951157	4.46174	0.86562	-3.59612	3.15e-06	0.000108253
ENSMUSG00000052353	10.3331	10.1158	9.11069	6.01948	6.55375	6.20569	9.85321	6.25964	-3.59358	2.43e-14	3.4e-12
ENSMUSG00000015085	4.32783	4.80473	4.6235	0	1.46136	1.51946	4.58535	0.993609	-3.59175	1.54e-05	0.000437129
ENSMUSG00000070576	7.32494	7.77507	7.34524	3.40334	4.46232	3.81434	7.48175	3.89333	-3.58842	1.27e-08	6.96e-07
ENSMUSG00000031179	6.39243	4.86662	1.98412	1.04579	1.46136	0	4.41439	0.835718	-3.57867	6.28e-08	3.06e-06
ENSMUSG00000024011	8.30746	7.95677	6.50259	3.40334	4.40377	4.22767	7.58894	4.01159	-3.57735	8.85e-10	5.76e-08
ENSMUSG00000064147	7.41641	7.58567	6.10838	3.66784	4.21232	2.50261	7.03682	3.46092	-3.5759	4.08e-08	2.05e-06
ENSMUSG00000036067	10.1034	10.0722	8.37546	6.2788	5.94256	5.60302	9.51702	5.94146	-3.57556	2.54e-14	3.51e-12
ENSMUSG00000027750	13.2848	12.3112	11.5898	8.51619	9.94884	8.00427	12.3953	8.8231	-3.57219	1.52e-16	2.91e-14
ENSMUSG00000047230	4.32783	4.08104	2.30499	0	0	0	3.57129	0	-3.57129	3.49e-06	0.000118755
ENSMUSG00000027386	11.7695	13.0652	13.6542	9.26745	10.3879	8.14887	12.8296	9.26809	-3.56154	4.41e-16	8.07e-14
ENSMUSG00000026961	3.63798	4.74008	2.30499	0	0	0	3.56101	0	-3.56101	3.51e-06	0.00011923
ENSMUSG00000056973	3.63798	5.60803	6.14901	2.06816	2.6464	0	5.13167	1.57152	-3.56015	4.43e-06	0.000147503
ENSMUSG00000040706	5.39322	5.64381	4.43919	1.6457	0.908306	2.24297	5.15874	1.59899	-3.55975	4.89e-06	0.000159449
ENSMUSG00000035277	5.18196	4.74008	3.56553	0	1.86018	0.951157	4.49586	0.937111	-3.55875	1.1e-05	0.000324063
ENSMUSG00000036570	6.1999	7.35685	6.65143	3.07921	4.21232	2.24297	6.73606	3.17816	-3.55789	4.73e-07	2e-05
ENSMUSG00000019278	6.35928	6.06927	5.22728	2.6605	2.42873	1.9261	5.88528	2.33844	-3.54684	1.02e-06	3.95e-05
ENSMUSG00000024730	4.88864	4.27608	2.30499	0	0.908306	0	3.82324	0.302769	-3.52047	3.31e-06	0.000112932
ENSMUSG00000074264	7.05165	7.54839	7.92139	4.25524	3.63214	4.07623	7.50715	3.98787	-3.51927	5.66e-09	3.25e-07
ENSMUSG00000100546	4.74204	3.97265	2.7892	0	0	0.951157	3.83463	0.317052	-3.51758	6.23e-06	0.000198086
ENSMUSG00000029361	8.70715	9.17787	8.35823	5.3358	5.20752	5.15124	8.74775	5.23152	-3.51624	2.58e-11	2.16e-09
ENSMUSG00000027460	10.8652	11.2196	10.5151	6.58106	8.51131	6.98882	10.8666	7.3604	-3.50623	2.54e-13	2.82e-11
ENSMUSG00000030116	10.4271	10.7663	10.6236	6.53211	8.35782	6.42528	10.6056	7.10507	-3.50057	1.32e-12	1.37e-10
ENSMUSG00000031385	6.85164	6.84451	5.59394	1.6457	4.06894	3.08192	6.43003	2.93219	-3.49784	2.07e-06	7.4e-05
ENSMUSG00000034533	7.61905	7.03173	6.18853	3.25036	3.73072	3.36936	6.94644	3.45015	-3.49629	3.26e-08	1.67e-06
ENSMUSG00000075027	3.84372	4.52665	4.06751	1.04579	0.908306	0	4.14596	0.651366	-3.49459	1.74e-05	0.000486448
ENSMUSG00000027776	8.72353	9.33115	9.05029	5.08744	6.25566	5.29537	9.03499	5.54616	-3.48884	4.57e-11	3.65e-09
ENSMUSG00000037736	5.95564	4.92596	1.57086	1.04579	0	0.951157	4.15082	0.66565	-3.48517	1.28e-07	5.96e-06
ENSMUSG00000029158	5.36009	4.98295	1.57086	0	1.46136	0	3.9713	0.48712	-3.48418	1.12e-06	4.29e-05
ENSMUSG00000097756	4.88864	5.71283	4.30179	1.6457	1.86018	0.951157	4.96775	1.48568	-3.48207	7.09e-06	0.000221163
ENSMUSG00000089991	5.14354	4.86662	4.93368	0	3.00265	1.51946	4.98128	1.50737	-3.47391	9.9e-05	0.0023164
ENSMUSG00000101334	3.10982	3.43292	4.78691	0	0.908306	0	3.77655	0.302769	-3.47378	8.72e-06	0.000264089
ENSMUSG00000061740	9.31385	9.67172	9.13618	5.84344	6.239	5.63046	9.37392	5.9043	-3.46961	4.38e-12	4.27e-10
ENSMUSG00000045180	4.74204	4.08104	1.57086	0	0	0	3.46465	0	-3.46465	1.33e-06	5.01e-05
ENSMUSG00000020467	8.91248	9.22884	9.74203	5.73228	5.74444	6.03136	9.29445	5.83603	-3.45842	2.65e-12	2.65e-10
ENSMUSG00000032717	5.66144	6.97666	5.78653	2.39451	3.15244	2.50261	6.14154	2.68319	-3.45835	1.11e-06	4.25e-05
ENSMUSG00000018339	10.348	11.51	12.0883	7.50752	8.84969	7.21413	11.3154	7.85711	-3.45831	3e-15	4.92e-13
ENSMUSG00000021404	5.18196	4.86662	3.15109	0	0.908306	1.9261	4.39989	0.944802	-3.45509	1.23e-05	0.000357099
ENSMUSG00000047728	8.15161	7.60395	4.97946	2.88499	3.41214	4.07623	6.91167	3.45779	-3.45389	1.17e-09	7.49e-08
ENSMUSG00000057897	7.18059	6.59316	4.78691	2.06816	3.41214	2.72258	6.18689	2.73429	-3.4526	2.18e-07	9.84e-06
ENSMUSG00000049719	5.02171	4.36453	3.44016	0	0	2.50261	4.27547	0.834205	-3.44126	8.14e-05	0.00194059
ENSMUSG00000067616	4.02375	3.97265	2.30499	0	0	0	3.4338	0	-3.4338	1.03e-05	0.000307823
ENSMUSG00000021091	6.04174	7.91345	9.53341	3.54164	5.76785	3.90702	7.82953	4.4055	-3.42403	3.75e-11	3.06e-09
ENSMUSG00000039070	4.63531	5.45529	5.37162	1.04579	2.6464	1.51946	5.15407	1.73722	-3.41685	2.19e-05	0.000597129
ENSMUSG00000037280	7.59076	6.43875	3.98013	3.07921	3.73072	0.951157	6.00321	2.58703	-3.41618	1.08e-07	5.08e-06
ENSMUSG00000061322	6.16195	5.60803	3.30286	1.04579	2.8355	0.951157	5.02428	1.61082	-3.41346	4.47e-06	0.000148308
ENSMUSG00000025197	4.18378	5.0906	5.95641	2.06816	1.46136	1.51946	5.07693	1.68299	-3.39394	3.85e-06	0.000130077
ENSMUSG00000020805	3.84372	5.03778	3.88711	1.6457	0	0.951157	4.2562	0.86562	-3.39058	2.47e-05	0.00066277
ENSMUSG00000042717	5.32618	3.85545	0.989435	0	0	0	3.39035	0	-3.39035	2.17e-07	9.8e-06
ENSMUSG00000022037	7.59789	8.96805	10.0742	5.29727	5.8795	5.29537	8.88005	5.49071	-3.38934	6.2e-13	6.6e-11
ENSMUSG00000076469	5.54833	5.74614	6.02351	1.6457	2.42873	3.08192	5.77266	2.38545	-3.38721	8.55e-06	0.000259492
ENSMUSG00000017417	6.47211	7.42013	6.38843	3.54164	4.34273	2.24297	6.76023	3.37578	-3.38445	1.3e-06	4.92e-05
ENSMUSG00000056296	5.36009	4.44787	3.15109	0	1.86018	0.951157	4.31968	0.937111	-3.38257	1.36e-05	0.000390498
ENSMUSG00000031791	12.3344	11.9896	10.3408	8.24974	8.36167	7.91223	11.5549	8.17455	-3.38039	6.49e-17	1.33e-14
ENSMUSG00000069421	2.94086	4.08104	4.06751	0	0	0.951157	3.69647	0.317052	-3.37942	3.19e-05	0.000833363
ENSMUSG00000036855	3.39794	3.43292	3.30286	0	0	0	3.3779	0	-3.3779	3.53e-05	0.000916678
ENSMUSG00000095079	4.63531	4.36453	1.98412	0	0.908306	0	3.66132	0.302769	-3.35855	7.41e-06	0.000229783
ENSMUSG00000089690	3.84372	3.43292	2.7892	0	0	0	3.35528	0	-3.35528	2.74e-05	0.000731588
ENSMUSG00000030098	6.39243	5.45529	4.06751	2.06816	1.86018	1.9261	5.30507	1.95148	-3.3536	1.45e-06	5.38e-05
ENSMUSG00000075330	4.84141	5.03778	3.30286	0	2.17228	0.951157	4.39402	1.04115	-3.35287	4.63e-05	0.0011715
ENSMUSG00000030170	4.84141	5.28444	6.0452	1.04579	2.8355	2.24297	5.39035	2.04142	-3.34893	1.64e-05	0.000461165
ENSMUSG00000030745	4.9787	4.27608	2.30499	0	0	1.51946	3.85326	0.506488	-3.34677	1.1e-05	0.000325763
ENSMUSG00000033453	6.72725	7.20941	5.83714	3.25036	3.41214	3.08192	6.59127	3.24814	-3.34313	4.42e-07	1.88e-05
ENSMUSG00000108400	4.57884	2.83285	3.56553	0	0	0.951157	3.65907	0.317052	-3.34202	1.48e-05	0.000420807
ENSMUSG00000032816	9.60118	9.5591	9.31868	6.08881	6.8887	5.48771	9.49298	6.15507	-3.33791	3.81e-11	3.09e-09
ENSMUSG00000051985	9.38146	8.8195	4.97946	3.66784	6.13484	3.36936	7.7268	4.39068	-3.33612	5.49e-11	4.32e-09
ENSMUSG00000033633	4.57884	3.43292	1.98412	0	0	0	3.33196	0	-3.33196	5.31e-06	0.000172325
ENSMUSG00000016179	7.85731	7.1233	6.2079	3.25036	4.34273	3.60894	7.06283	3.73401	-3.32883	7.29e-08	3.53e-06
ENSMUSG00000031283	11.789	12.2806	11.8576	8.18789	9.47419	8.28029	11.9758	8.64746	-3.32831	4.45e-14	5.53e-12
ENSMUSG00000028197	7.42445	7.63984	7.86153	3.78388	4.57276	4.605	7.64194	4.32054	-3.32139	3.56e-08	1.81e-06
ENSMUSG00000006542	10.9287	10.4231	8.86453	6.2788	7.05013	6.92376	10.0721	6.7509	-3.32121	3.54e-14	4.56e-12
ENSMUSG00000108530	3.10982	4.27608	2.56731	0	0	0	3.31774	0	-3.31774	2.71e-05	0.000723267
ENSMUSG00000050711	2.52869	6.31102	6.88586	2.39451	1.86018	1.51946	5.24186	1.92472	-3.31714	4.83e-08	2.39e-06
ENSMUSG00000090958	8.72027	8.96451	7.58623	4.67149	5.90083	4.76213	8.42367	5.11148	-3.31219	1.33e-09	8.45e-08
ENSMUSG00000090793	5.14354	4.27608	4.73447	2.06816	2.17228	0	4.71803	1.41348	-3.30455	5.11e-05	0.00127669
ENSMUSG00000079330	6.27291	6.14614	5.62308	2.88499	3.00265	2.24297	6.01404	2.7102	-3.30384	4.47e-06	0.000148308
ENSMUSG00000034687	4.79258	3.97265	2.7892	1.6457	0	0	3.85148	0.548567	-3.30291	2.33e-05	0.000629389
ENSMUSG00000063177	4.57884	4.27608	3.88711	0	0.908306	1.9261	4.24734	0.944802	-3.30254	7.39e-05	0.00177345
ENSMUSG00000000889	4.88864	5.64381	4.37213	1.04579	3.00265	0.951157	4.96819	1.66653	-3.30166	9.18e-05	0.00216395
ENSMUSG00000001508	10.3866	10.2897	8.50241	6.25889	7.49787	5.51741	9.72621	6.42472	-3.30149	5.19e-12	4.93e-10
ENSMUSG00000031790	10.2014	10.1078	8.95897	6.56493	7.26275	5.54652	9.75606	6.45807	-3.298	9.54e-12	8.73e-10
ENSMUSG00000067049	2.74944	3.43292	4.73447	1.04579	0	0	3.63895	0.348598	-3.29035	1.49e-05	0.00042303
ENSMUSG00000028328	9.8995	9.60974	7.63711	5.84344	6.36713	5.07338	9.04878	5.76132	-3.28746	4.48e-12	4.35e-10
ENSMUSG00000028339	8.57263	9.7962	6.69324	4.67149	6.32041	4.22767	8.35402	5.07319	-3.28083	1.99e-10	1.42e-08
ENSMUSG00000020475	9.70543	9.27521	7.82438	5.73228	5.79088	5.45738	8.935	5.66018	-3.27482	1.01e-11	9.19e-10
ENSMUSG00000018166	10.9329	10.4205	8.99285	6.85756	7.34286	6.32806	10.1154	6.84283	-3.2726	1.02e-13	1.2e-11
ENSMUSG00000000031	17.0202	16.2004	14.2654	12.3431	13.7892	11.5463	15.8287	12.5595	-3.26914	5.71e-09	3.26e-07
ENSMUSG00000023224	7.88668	7.94964	7.23632	4.0847	5.59543	3.60894	7.69088	4.42969	-3.26119	2.57e-07	1.15e-05
ENSMUSG00000039337	3.39794	3.85545	3.56553	1.04579	0	0	3.60631	0.348598	-3.25771	7.33e-05	0.00176308
ENSMUSG00000037813	4.57884	5.32908	3.30286	1.04579	1.46136	0.951157	4.40359	1.15277	-3.25082	1.75e-05	0.000488065
ENSMUSG00000017737	3.26106	4.27608	4.06751	0	0.908306	0.951157	3.86822	0.619821	-3.2484	6.34e-05	0.00154979
ENSMUSG00000024210	10.2026	9.73737	8.30079	6.37446	6.18786	5.94656	9.41357	6.16963	-3.24395	1.42e-12	1.46e-10
ENSMUSG00000040260	12.5321	12.7973	12.5999	9.01778	9.9942	9.18617	12.6431	9.39938	-3.24373	3.94e-14	5e-12
ENSMUSG00000049537	6.51789	5.19077	2.7892	1.6457	2.17228	0.951157	4.83262	1.58971	-3.24291	6.81e-07	2.78e-05
ENSMUSG00000032735	10.6779	10.2683	8.47471	6.49854	6.77779	6.42528	9.80698	6.5672	-3.23978	1.08e-13	1.27e-11
ENSMUSG00000047384	5.51862	4.92596	3.88711	1.6457	1.46136	1.51946	4.77723	1.54218	-3.23505	1.2e-05	0.000351887
ENSMUSG00000037211	11.3368	11.0341	11.4979	7.45597	9.15942	7.55932	11.2896	8.05824	-3.23137	1.9e-12	1.95e-10
ENSMUSG00000097178	4.88864	3.06174	2.7892	1.04579	0	0	3.57986	0.348598	-3.23126	1.03e-05	0.000307823
ENSMUSG00000006457	13.2783	12.9649	11.2112	9.01778	9.91779	8.82859	12.4848	9.25472	-3.23009	1.32e-15	2.26e-13
ENSMUSG00000051079	3.93654	4.86662	3.30286	0	0.908306	1.51946	4.03534	0.809257	-3.22608	6.57e-05	0.00159916
ENSMUSG00000038738	4.02375	5.03778	4.97946	1.6457	0	2.72258	4.68033	1.4561	-3.22423	0.000141494	0.00317915
ENSMUSG00000050164	6.85164	6.84451	6.74717	2.88499	4.5186	3.36936	6.81444	3.59098	-3.22346	3.28e-06	0.000112019
ENSMUSG00000095440	4.10598	5.49501	5.65164	1.6457	2.42873	1.51946	5.08421	1.86463	-3.21958	1.87e-05	0.000519632
ENSMUSG00000022123	4.68966	3.25923	3.56553	0	0.908306	0.951157	3.83814	0.619821	-3.21832	3.18e-05	0.000832813
ENSMUSG00000005583	10.3876	9.69749	6.24586	5.44559	6.54022	4.71163	8.77698	5.56581	-3.21116	4.31e-14	5.38e-12
ENSMUSG00000022548	5.79139	6.14614	6.14901	2.39451	3.15244	2.91341	6.02885	2.82012	-3.20873	9.41e-06	0.00028334
ENSMUSG00000034438	3.10982	5.93129	4.93368	0	2.8355	1.51946	4.65826	1.45165	-3.20661	7.02e-05	0.00169387
ENSMUSG00000067653	11.304	10.8529	9.20765	7.33753	7.22097	7.18666	10.4549	7.24839	-3.20646	1.38e-14	2.03e-12
ENSMUSG00000041608	3.84372	3.72788	3.56553	0	0	1.51946	3.71238	0.506488	-3.20589	0.000158112	0.0035057
ENSMUSG00000028238	6.96616	7.79112	8.2872	4.25524	5.10097	4.07623	7.68149	4.47748	-3.20401	3.66e-08	1.85e-06
ENSMUSG00000075296	4.2576	4.27608	1.98412	0	0.908306	0	3.50594	0.302769	-3.20317	2.62e-05	0.00070154
ENSMUSG00000024013	7.10261	6.79762	6.28284	3.66784	3.41214	3.49412	6.72769	3.5247	-3.203	8.32e-07	3.32e-05
ENSMUSG00000040093	9.10476	9.7102	9.69478	5.99561	6.51277	6.40953	9.50325	6.30597	-3.19728	4.81e-11	3.79e-09
ENSMUSG00000030235	1.54012	4.74008	5.81206	1.04579	1.46136	0	4.03075	0.835718	-3.19503	1.35e-06	5.06e-05
ENSMUSG00000031342	9.29426	9.83735	9.34296	5.86995	6.86719	6.18732	9.49152	6.30815	-3.18337	1.42e-10	1.06e-08
ENSMUSG00000037820	11.2025	11.4328	10.4393	7.74079	8.24143	7.56645	11.0249	7.84955	-3.17531	2.41e-13	2.71e-11
ENSMUSG00000020676	6.83968	6.35487	6.73388	2.39451	4.40377	3.60894	6.64281	3.46907	-3.17373	7.28e-06	0.000226346
ENSMUSG00000087410	4.2576	4.18186	1.98412	0	0.908306	0	3.47453	0.302769	-3.17176	3.19e-05	0.000833363
ENSMUSG00000049134	10.6491	10.5056	8.83059	6.46416	7.61865	6.40953	9.99509	6.83078	-3.16431	2.86e-12	2.85e-10
ENSMUSG00000104045	6.30808	5.0906	3.68087	1.6457	2.42873	1.51946	5.02652	1.86463	-3.16189	4.84e-06	0.000158915
ENSMUSG00000026012	7.53989	7.19742	6.95624	3.54164	4.5186	4.15394	7.23119	4.07139	-3.15979	4.62e-07	1.96e-05
ENSMUSG00000079355	7.23643	7.2448	7.90962	3.66784	5.64683	3.60894	7.46361	4.30787	-3.15575	1.66e-06	6.09e-05
ENSMUSG00000038843	9.24066	10.0836	10.4124	6.19743	7.54605	6.531	9.91222	6.75816	-3.15406	3.3e-11	2.72e-09
ENSMUSG00000040170	6.64711	7.42013	7.89774	3.25036	5.54212	3.71529	7.32166	4.16926	-3.15241	2.24e-06	7.98e-05
ENSMUSG00000039196	2.94086	6.35487	7.7136	1.6457	3.00265	2.91341	5.66978	2.52059	-3.14919	1.47e-08	7.93e-07
ENSMUSG00000000244	9.86302	9.37971	7.02335	5.51441	6.49885	4.81092	8.75536	5.60806	-3.1473	2.6e-11	2.17e-09
ENSMUSG00000038173	4.39479	5.32908	5.33687	1.04579	1.86018	2.72258	5.02025	1.87618	-3.14406	7.16e-05	0.00172463
ENSMUSG00000004415	3.84372	3.58793	1.98412	0	0	0	3.13859	0	-3.13859	4.58e-05	0.00115968
ENSMUSG00000012123	6.34242	6.06927	3.15109	2.39451	1.86018	1.9261	5.18759	2.06026	-3.12733	1.47e-06	5.45e-05
ENSMUSG00000028838	6.12298	6.33311	4.73447	3.40334	2.17228	2.24297	5.73019	2.6062	-3.12399	1.17e-05	0.000343338
ENSMUSG00000026532	5.21939	4.44787	2.98146	1.04579	0	2.24297	4.21624	1.09625	-3.11999	5.74e-05	0.00142013
ENSMUSG00000040147	3.52294	3.06174	3.68087	0	0.908306	0	3.42185	0.302769	-3.11908	0.000145837	0.0032593
ENSMUSG00000084989	5.10406	8.00572	5.73408	1.6457	4.7711	3.08192	6.28129	3.16624	-3.11504	5.72e-06	0.000183771
ENSMUSG00000063428	4.88864	4.98295	4.78691	1.6457	1.46136	2.24297	4.88617	1.78334	-3.10282	6.07e-05	0.00149467
ENSMUSG00000045404	4.10598	4.08104	4.56464	1.04579	1.46136	0.951157	4.25056	1.15277	-3.09779	7.39e-05	0.00177345
ENSMUSG00000010066	3.74451	4.44787	4.06751	2.06816	0.908306	0	4.08663	0.992154	-3.09448	0.000197172	0.00421257
ENSMUSG00000053279	5.18196	5.53368	7.03424	1.6457	3.90972	2.91341	5.91662	2.82294	-3.09368	1.42e-05	0.000406886
ENSMUSG00000048981	5.06347	4.80473	2.30499	1.04579	0.908306	0.951157	4.05773	0.968419	-3.08931	1.12e-05	0.000331187
ENSMUSG00000044694	5.91059	5.67873	5.47112	2.06816	3.00265	2.72258	5.68681	2.5978	-3.08902	3.2e-05	0.000834824
ENSMUSG00000029490	9.62578	9.66955	8.64418	6.53211	6.09838	6.09184	9.31317	6.24078	-3.07239	1.44e-10	1.07e-08
ENSMUSG00000038521	12.9252	13.6218	14.15	9.95891	11.4921	10.0454	13.5657	10.4988	-3.06688	4.82e-12	4.64e-10
ENSMUSG00000020882	11.8784	11.6562	10.1016	7.96017	8.6904	7.82584	11.2121	8.1588	-3.05329	1.31e-13	1.51e-11
ENSMUSG00000033849	5.51862	5.0906	3.30286	1.6457	2.17228	0.951157	4.63736	1.58971	-3.04764	2.94e-05	0.000779506
ENSMUSG00000042436	4.74204	4.27608	1.98412	0	0.908306	0.951157	3.66742	0.619821	-3.04759	2.74e-05	0.000731588
ENSMUSG00000030554	7.36724	8.51102	9.6406	5.48041	5.48678	5.4264	8.50628	5.46453	-3.04175	1.71e-10	1.25e-08
ENSMUSG00000100872	3.39794	3.06174	3.56553	0	0.908306	0	3.34174	0.302769	-3.03897	0.000234883	0.00489798
ENSMUSG00000045350	4.02375	3.43292	2.56731	0	0.908306	0	3.34133	0.302769	-3.03856	0.000145604	0.003257
ENSMUSG00000101746	6.16195	5.45529	3.30286	2.39451	0.908306	2.50261	4.97336	1.93515	-3.03822	1.05e-05	0.00031231
ENSMUSG00000049281	3.39794	3.72788	1.98412	0	0	0	3.03665	0	-3.03665	0.000103213	0.00239584
ENSMUSG00000053909	4.02375	4.08104	0.989435	0	0	0	3.03141	0	-3.03141	1.66e-05	0.000466475
ENSMUSG00000099465	6.18105	5.67873	4.56464	2.6605	2.42873	2.24297	5.47481	2.44406	-3.03074	1.66e-05	0.000467425
ENSMUSG00000101102	3.26106	2.83285	2.98146	0	0	0	3.02512	0	-3.02512	0.000184249	0.00399396
ENSMUSG00000094525	3.84372	3.72788	5.02383	2.06816	1.46136	0	4.19848	1.17651	-3.02197	0.000116845	0.00268265
ENSMUSG00000027996	14.4608	15.2885	15.6789	11.876	12.8733	11.6501	15.1427	12.1331	-3.0096	1.34e-09	8.51e-08
ENSMUSG00000005320	6.57676	7.59484	5.90988	2.6605	4.40377	3.99411	6.69383	3.68612	-3.0077	6.4e-06	0.000202419
ENSMUSG00000014198	3.26106	3.43292	2.30499	0	0	0	2.99966	0	-2.99966	0.000183692	0.00398531
ENSMUSG00000004540	2.94086	3.06174	2.98146	0	0	0	2.99469	0	-2.99469	0.000247707	0.00510366
ENSMUSG00000026668	1.94946	3.58793	3.44016	0	0	0	2.99252	0	-2.99252	0.000137071	0.00309031
ENSMUSG00000107585	3.52294	4.18186	2.30499	1.04579	0	0	3.3366	0.348598	-2.988	0.000144105	0.00323206
ENSMUSG00000020140	6.94397	7.63095	7.1185	3.07921	4.94545	4.71163	7.23114	4.24543	-2.98571	5.74e-06	0.000183779
ENSMUSG00000032243	9.70213	9.70809	8.59356	5.6429	7.13358	6.27688	9.33459	6.35112	-2.98347	1.98e-09	1.22e-07
ENSMUSG00000087117	4.10598	4.36453	2.98146	1.04579	1.46136	0	3.81733	0.835718	-2.98161	0.000195782	0.00418706
ENSMUSG00000097583	4.32783	4.60136	4.83751	1.04579	1.86018	1.9261	4.5889	1.61069	-2.97821	0.000139426	0.00313547
ENSMUSG00000000202	7.1126	6.61135	5.30125	2.6605	4.06894	3.36936	6.34173	3.36626	-2.97547	7.06e-06	0.000220647
ENSMUSG00000085479	4.2576	3.58793	1.98412	0	0.908306	0	3.27655	0.302769	-2.97378	9.19e-05	0.00216395
ENSMUSG00000070385	6.08293	5.53368	3.30286	2.88499	2.17228	0.951157	4.97315	2.00281	-2.97035	2.04e-05	0.0005607
ENSMUSG00000032118	6.81544	7.11057	7.43835	3.89127	5.20752	3.36936	7.12145	4.15605	-2.9654	7.65e-06	0.000235536
ENSMUSG00000052087	3.93654	4.67238	3.78767	1.6457	0.908306	0.951157	4.1322	1.16839	-2.96381	0.000148391	0.00330844
ENSMUSG00000023336	5.21939	4.98295	3.98013	1.6457	1.46136	2.24297	4.72749	1.78334	-2.94415	8.76e-05	0.00208209
ENSMUSG00000022425	10.558	10.5381	10.6853	7.25949	8.35782	7.33583	10.5938	7.65105	-2.94273	1.01e-10	7.67e-09
ENSMUSG00000021130	3.26106	4.52665	3.56553	1.6457	0.908306	0	3.78442	0.851336	-2.93308	0.000276806	0.00563256
ENSMUSG00000049690	4.39479	4.67238	6.54887	2.6605	2.6464	1.51946	5.20535	2.27545	-2.9299	1.42e-05	0.000406683
ENSMUSG00000057880	4.57884	5.98807	6.60836	2.88499	3.00265	2.50261	5.72509	2.79675	-2.92834	1.33e-05	0.000384171
ENSMUSG00000001240	6.45652	6.96256	6.56398	3.99123	4.14241	3.08192	6.66102	3.73852	-2.9225	1.23e-05	0.00035736
ENSMUSG00000046070	3.63798	4.80473	4.6235	2.06816	0	2.24297	4.3554	1.43704	-2.91836	0.000375813	0.00729986
ENSMUSG00000085348	2.74944	3.43292	2.56731	0	0	0	2.91656	0	-2.91656	0.000335458	0.00663987
ENSMUSG00000074899	4.57884	3.43292	3.30286	1.04579	0	1.51946	3.77154	0.855086	-2.91645	0.000163849	0.0036044
ENSMUSG00000047485	3.74451	3.43292	1.57086	0	0	0	2.9161	0	-2.9161	0.000103545	0.00240134
ENSMUSG00000041782	4.79258	5.0906	2.56731	0	1.46136	2.24297	4.15016	1.23478	-2.91539	0.00015538	0.00345119
ENSMUSG00000015365	2.94086	3.72788	2.98146	0	0.908306	0	3.21673	0.302769	-2.91396	0.000494864	0.00927667
ENSMUSG00000072945	4.32783	2.83285	1.57086	0	0	0	2.91051	0	-2.91051	3.56e-05	0.000922718
ENSMUSG00000026564	11.4646	11.2359	9.98022	7.40251	8.80796	7.74026	10.8936	7.98358	-2.90998	2.15e-11	1.82e-09
ENSMUSG00000035615	10.2865	10.2525	8.40512	6.19743	7.77698	6.24172	9.64803	6.73871	-2.90932	5.79e-10	3.85e-08
ENSMUSG00000050592	4.39479	4.36453	2.98146	2.06816	0	0.951157	3.91359	1.00644	-2.90716	0.000264404	0.00540635
ENSMUSG00000067001	7.97139	7.63984	5.53384	3.89127	5.17287	3.36936	7.04836	4.1445	-2.90385	8.26e-07	3.3e-05
ENSMUSG00000087001	3.39794	3.72788	3.44016	0	0.908306	0.951157	3.52199	0.619821	-2.90217	0.000440871	0.00844011
ENSMUSG00000005611	5.60599	5.53368	3.56553	1.6457	1.86018	2.50261	4.90173	2.00283	-2.8989	4.79e-05	0.00120379
ENSMUSG00000039824	10.911	10.3273	8.89173	6.93491	7.3737	7.13011	10.0433	7.14624	-2.89708	7.77e-12	7.29e-10
ENSMUSG00000042529	7.34201	7.00446	5.33687	3.40334	4.67534	2.91341	6.56111	3.66403	-2.89708	7.89e-06	0.000242107
ENSMUSG00000089635	3.74451	4.08104	4.73447	1.04579	0.908306	1.9261	4.18668	1.2934	-2.89328	0.000194647	0.00417275
ENSMUSG00000108308	4.18378	4.98295	3.44016	2.06816	0.908306	0.951157	4.2023	1.30921	-2.89309	0.000174497	0.00380546
ENSMUSG00000030737	3.10982	3.25923	2.30499	0	0	0	2.89135	0	-2.89135	0.000335783	0.00663987
ENSMUSG00000021765	10.4617	9.89788	9.3797	6.6284	7.63146	6.80835	9.91309	7.02274	-2.89035	3.31e-10	2.32e-08
ENSMUSG00000078639	4.93438	3.72788	0	0	0	0	2.88742	0	-2.88742	1.59e-06	5.87e-05
ENSMUSG00000091119	6.2185	6.84451	7.61552	3.66784	4.279	4.07623	6.89284	4.00769	-2.88515	2.51e-06	8.86e-05
ENSMUSG00000006344	4.52006	4.60136	4.50328	1.04579	2.42873	1.51946	4.54157	1.66466	-2.8769	0.000346808	0.00682048
ENSMUSG00000028445	9.32248	9.27806	8.30978	6.1112	6.98172	5.18864	8.9701	6.09385	-2.87625	3.17e-08	1.63e-06
ENSMUSG00000026117	5.7408	5.90203	5.97913	2.88499	3.41214	2.72258	5.87399	3.00657	-2.86742	6.77e-05	0.00164265
ENSMUSG00000074892	4.68966	4.80473	0	0	0.908306	0	3.1648	0.302769	-2.86203	3.92e-06	0.000132305
ENSMUSG00000037138	7.9381	8.53027	8.88573	5.08744	6.25566	5.4264	8.45137	5.58983	-2.86153	9.5e-08	4.55e-06
ENSMUSG00000023267	3.52294	3.72788	3.88711	1.04579	0	1.51946	3.71264	0.855086	-2.85756	0.00046944	0.00888294
ENSMUSG00000030513	7.83337	9.0995	9.29624	5.73228	6.81197	5.11283	8.74304	5.8857	-2.85734	4.13e-08	2.07e-06
ENSMUSG00000006411	3.52294	3.06174	1.98412	0	0	0	2.85627	0	-2.85627	0.000247846	0.00510366
ENSMUSG00000027656	9.18971	10.4511	10.6982	6.68919	8.16856	6.91263	10.113	7.25679	-2.85622	5.62e-10	3.78e-08
ENSMUSG00000031661	2.74944	3.97265	3.30286	0	1.46136	0	3.34165	0.48712	-2.85453	0.000860687	0.0149154
ENSMUSG00000034853	7.52502	7.43041	6.82447	4.25524	5.06364	3.90702	7.25997	4.40863	-2.85134	4.04e-06	0.000136264
ENSMUSG00000032401	6.88696	5.90203	6.16891	2.88499	3.52633	3.99411	6.3193	3.46847	-2.85083	2.13e-05	0.000581944
ENSMUSG00000000792	7.25457	6.82905	4.50328	3.54164	3.99152	2.50261	6.19563	3.34526	-2.85037	3.35e-06	0.000114389
ENSMUSG00000020340	7.51	6.90474	4.43919	4.17249	2.6464	3.49412	6.28465	3.43767	-2.84698	9.38e-07	3.69e-05
ENSMUSG00000074486	5.84025	5.87217	5.65164	2.39451	3.52633	2.91341	5.78802	2.94475	-2.84327	0.000118875	0.0027169
ENSMUSG00000013483	6.87529	5.64381	4.30179	2.06816	3.00265	3.23278	5.60696	2.76786	-2.8391	1.23e-05	0.000358122
ENSMUSG00000064262	4.2576	4.36453	2.30499	0	1.46136	0.951157	3.64237	0.804173	-2.8382	0.000231591	0.00484536
ENSMUSG00000025557	3.10982	3.58793	4.22784	0	1.46136	0.951157	3.64186	0.804173	-2.83769	0.000468936	0.00888294
ENSMUSG00000023328	6.1426	6.74916	6.40531	3.89127	3.52633	3.36936	6.43235	3.59565	-2.8367	2.23e-05	0.000605723
ENSMUSG00000073888	2.26795	3.58793	3.68087	1.04579	0	0	3.17892	0.348598	-2.83032	0.000383289	0.00743363
ENSMUSG00000041797	8.99033	9.45718	9.9774	5.92153	7.65676	6.3612	9.47497	6.6465	-2.82848	1.85e-08	9.82e-07
ENSMUSG00000019326	8.11236	9.78422	9.05029	4.99415	6.59359	6.8787	8.98229	6.15548	-2.82681	4.4e-08	2.2e-06
ENSMUSG00000090069	4.93438	4.67238	4.68005	1.04579	2.8355	1.9261	4.76227	1.9358	-2.82647	0.000485819	0.00913427
ENSMUSG00000034949	7.97686	7.65745	7.95042	4.73053	5.42923	4.94811	7.86158	5.03596	-2.82562	5.92e-07	2.46e-05
ENSMUSG00000028036	9.27439	10.1317	10.6181	6.71865	7.5528	7.30209	10.0081	7.19118	-2.81688	3.17e-10	2.22e-08
ENSMUSG00000024778	9.28104	9.39817	9.75525	6.37446	6.9099	6.70888	9.47815	6.66441	-2.81374	3.52e-09	2.11e-07
ENSMUSG00000027961	7.35888	6.74916	5.5642	3.25036	4.279	3.71529	6.55741	3.74821	-2.8092	7.6e-06	0.000234215
ENSMUSG00000024924	9.56529	10.0135	10.8789	7.42055	7.83907	6.77185	10.1526	7.34382	-2.80875	1.82e-10	1.32e-08
ENSMUSG00000032380	10.149	10.0901	8.90068	6.44666	7.78847	6.48664	9.71326	6.90726	-2.80601	3.84e-09	2.27e-07
ENSMUSG00000029675	3.39794	3.43292	1.57086	0	0	0	2.80057	0	-2.80057	0.000247383	0.00510366
ENSMUSG00000050751	2.94086	3.25923	3.15109	0	0	0.951157	3.11706	0.317052	-2.80001	0.000839422	0.0146374
ENSMUSG00000020577	6.85164	6.19521	4.06751	2.39451	3.41214	2.91341	5.70479	2.90669	-2.7981	1.04e-05	0.000310087
ENSMUSG00000025328	6.2185	5.95996	4.97946	2.39451	3.28812	3.08192	5.71931	2.92152	-2.79779	8.06e-05	0.00192258
ENSMUSG00000097124	4.39479	5.49501	5.73408	2.88499	2.42873	1.9261	5.20796	2.41327	-2.79469	0.000117469	0.00269453
ENSMUSG00000067279	4.88864	6.61135	7.24572	3.54164	3.90972	2.91341	6.24857	3.45492	-2.79365	6.8e-06	0.000213358
ENSMUSG00000097768	6.67432	4.98295	4.83751	2.06816	2.8355	3.23278	5.49826	2.71215	-2.78612	3.18e-05	0.00083249
ENSMUSG00000086868	2.52869	3.25923	2.56731	0	0	0	2.78508	0	-2.78508	0.000633176	0.0114692
ENSMUSG00000059900	2.52869	3.25923	2.56731	0	0	0	2.78508	0	-2.78508	0.000633176	0.0114692
ENSMUSG00000105962	4.18378	4.67238	1.98412	1.04579	1.46136	0	3.61343	0.835718	-2.77771	0.000166739	0.00365522
ENSMUSG00000021448	2.26795	4.08104	1.98412	0	0	0	2.77771	0	-2.77771	0.000245991	0.00508342
ENSMUSG00000020401	5.29145	4.08104	2.98146	1.04579	1.46136	1.51946	4.11799	1.34221	-2.77578	7.19e-05	0.00173062
ENSMUSG00000030087	4.45878	5.0906	5.67964	3.54164	1.86018	1.51946	5.07634	2.30709	-2.76925	0.000350398	0.00688033
ENSMUSG00000034212	5.81603	5.23836	4.22784	2.39451	1.86018	2.72258	5.09408	2.32576	-2.76832	0.000104661	0.00242498
ENSMUSG00000028415	3.63798	3.58793	1.98412	0	0.908306	0	3.07001	0.302769	-2.76724	0.00049579	0.00928714
ENSMUSG00000090799	7.53248	7.39934	7.79907	4.67149	5.27442	4.48985	7.57696	4.81192	-2.76504	2.26e-06	8.07e-05
ENSMUSG00000108601	4.57884	4.92596	4.22784	2.06816	2.42873	0.951157	4.57755	1.81601	-2.76153	0.000486247	0.00913551
ENSMUSG00000040287	9.76675	9.59153	8.2872	6.56493	7.09709	5.70979	9.21516	6.45727	-2.75789	8.9e-09	5.02e-07
ENSMUSG00000024076	1.94946	3.85545	4.6235	0	2.17228	0	3.47614	0.724094	-2.75204	0.000680233	0.0121901
ENSMUSG00000009633	10.1719	9.73944	9.02323	6.48145	6.82318	7.37691	9.64484	6.89385	-2.75099	2.45e-09	1.5e-07
ENSMUSG00000029102	3.84372	4.36453	3.15109	1.6457	1.46136	0	3.78645	1.03569	-2.75076	0.000684202	0.0122525
ENSMUSG00000032511	10.8886	10.9579	10.4535	7.70444	8.63101	7.72124	10.7667	8.0189	-2.74779	5.61e-10	3.78e-08
ENSMUSG00000039007	12.23	12.2817	12.3717	9.14529	10.2873	9.21365	12.2945	9.54874	-2.74571	1.32e-10	9.97e-09
ENSMUSG00000044055	4.2576	4.52665	2.98146	2.06816	1.46136	0	3.92191	1.17651	-2.7454	0.000589095	0.0108102
ENSMUSG00000036611	6.255	7.08477	7.69314	4.54563	5.02531	3.23278	7.01097	4.26791	-2.74306	1.2e-05	0.00035033
ENSMUSG00000033207	9.93509	9.7681	8.97036	6.25889	7.49787	6.69595	9.55785	6.81757	-2.74028	1.13e-08	6.27e-07
ENSMUSG00000046157	7.1126	7.26791	6.54887	4.17249	3.99152	4.54857	6.97646	4.23753	-2.73893	1.06e-05	0.000313294
ENSMUSG00000021182	9.82558	9.38236	8.14377	6.21821	6.83431	6.09184	9.11724	6.38145	-2.73579	4.79e-09	2.79e-07
ENSMUSG00000085867	3.63798	3.06174	4.1499	0	2.6464	0	3.61654	0.882134	-2.73441	0.00446016	0.0581896
ENSMUSG00000060735	2.26795	3.25923	3.56553	0	0.908306	0	3.03091	0.302769	-2.72814	0.000839243	0.0146374
ENSMUSG00000064294	2.52869	3.97265	4.50328	0	0.908306	1.9261	3.66821	0.944802	-2.72341	0.000577464	0.0106199
ENSMUSG00000086222	2.74944	3.43292	1.98412	0	0	0	2.72216	0	-2.72216	0.000632987	0.0114692
ENSMUSG00000037913	2.74944	3.43292	1.98412	0	0	0	2.72216	0	-2.72216	0.000632987	0.0114692
ENSMUSG00000023992	3.84372	4.18186	4.56464	1.04579	1.86018	1.51946	4.19674	1.47514	-2.7216	0.000454857	0.00866184
ENSMUSG00000026587	1.94946	3.06174	3.15109	0	0	0	2.72076	0	-2.72076	0.000633316	0.0114692
ENSMUSG00000108696	3.84372	3.25923	2.56731	0	0	1.51946	3.22342	0.506488	-2.71693	0.00109075	0.0181303
ENSMUSG00000079339	4.45878	5.03778	4.50328	2.06816	2.8355	0.951157	4.66662	1.9516	-2.71501	0.000845998	0.0147129
ENSMUSG00000043388	3.52294	2.22493	3.44016	1.04579	0	0	3.06268	0.348598	-2.71408	0.00049829	0.00932013
ENSMUSG00000027009	7.23643	6.74916	5.02383	2.39451	4.98593	3.49412	6.33647	3.62485	-2.71162	9e-05	0.00213089
ENSMUSG00000074743	10.661	11.2453	12.0702	8.66738	8.91928	8.26724	11.3255	8.61796	-2.70757	2.04e-11	1.74e-09
ENSMUSG00000078956	6.08293	5.53368	4.73447	3.07921	3.63214	1.51946	5.45036	2.74361	-2.70675	0.00034587	0.00681263
ENSMUSG00000101257	2.74944	3.06174	2.30499	0	0	0	2.70539	0	-2.70539	0.000881492	0.0151311
ENSMUSG00000044033	12.5616	11.9133	10.4019	8.74817	9.67014	8.34384	11.6256	8.92072	-2.70489	8.03e-12	7.51e-10
ENSMUSG00000051373	8.5323	8.30852	7.1981	4.84182	5.85785	5.2251	8.01298	5.30826	-2.70472	5.67e-07	2.36e-05
ENSMUSG00000021250	8.8058	9.73323	11.4428	7.33753	7.25449	7.28492	9.99395	7.29232	-2.70164	2.32e-12	2.35e-10
ENSMUSG00000065445	3.39794	3.72788	3.15109	0	2.17228	0	3.42564	0.724094	-2.70154	0.00425986	0.0558531
ENSMUSG00000079343	8.3712	8.99601	9.45456	5.76089	6.84535	6.11145	8.94059	6.23923	-2.70136	6.76e-08	3.29e-06
ENSMUSG00000026251	12.5094	12.1576	10.2303	8.71201	9.75164	8.33135	11.6324	8.93167	-2.70078	8.83e-12	8.16e-10
ENSMUSG00000086866	4.02375	4.08104	4.06751	1.6457	2.42873	0	4.05743	1.35814	-2.69929	0.00184521	0.028149
ENSMUSG00000040026	1.94946	4.80473	7.84307	1.6457	3.90972	0.951157	4.86575	2.16886	-2.69689	1.54e-07	7.06e-06
ENSMUSG00000028773	8.62586	8.01941	7.24572	5.54762	5.54212	4.71163	7.96366	5.26712	-2.69654	3.91e-07	1.69e-05
ENSMUSG00000064373	12.1819	12.6295	13.6315	9.90866	10.6402	9.81509	12.8143	10.1213	-2.69298	1.54e-11	1.34e-09
ENSMUSG00000043029	4.02375	3.25923	2.30499	0	0	1.51946	3.19599	0.506488	-2.6895	0.000865615	0.0149723
ENSMUSG00000085584	5.63398	6.12097	4.6235	2.6605	3.41214	2.24297	5.45949	2.77187	-2.68762	0.000220966	0.00465394
ENSMUSG00000060548	5.4256	5.14155	5.43871	2.39451	2.8355	2.72258	5.33529	2.65086	-2.68442	0.000245655	0.00508064
ENSMUSG00000033508	4.39479	3.43292	2.7892	1.04579	0	1.51946	3.53897	0.855086	-2.68388	0.000468304	0.00887772
ENSMUSG00000056643	5.06347	5.41443	2.7892	2.06816	0.908306	2.24297	4.42237	1.73981	-2.68256	0.000129084	0.00292636
ENSMUSG00000033898	3.10982	3.58793	3.30286	1.04579	0.908306	0	3.33354	0.651366	-2.68217	0.00108764	0.0181145
ENSMUSG00000091712	3.93654	3.06174	1.98412	0	0	0.951157	2.99413	0.317052	-2.67708	0.00049742	0.00931075
ENSMUSG00000039146	2.52869	3.25923	3.15109	0	0.908306	0	2.97967	0.302769	-2.6769	0.0014524	0.0231481
ENSMUSG00000070799	2.52869	3.25923	3.15109	0	0.908306	0	2.97967	0.302769	-2.6769	0.0014524	0.0231481
ENSMUSG00000108383	3.39794	3.06174	1.57086	0	0	0	2.67684	0	-2.67684	0.000459477	0.00874323
ENSMUSG00000097440	3.26106	3.43292	2.7892	0	1.46136	0	3.16106	0.48712	-2.67394	0.00223783	0.0330929
ENSMUSG00000090145	4.79258	5.95996	7.05577	3.07921	3.00265	3.71529	5.9361	3.26572	-2.67039	2.23e-05	0.000605723
ENSMUSG00000031250	1.94946	4.36453	5.06688	0	1.86018	1.51946	3.79362	1.12655	-2.66708	0.000195812	0.00418706
ENSMUSG00000055170	3.63798	3.43292	2.7892	0	0.908306	0.951157	3.2867	0.619821	-2.66688	0.00108973	0.0181253
ENSMUSG00000049109	3.84372	4.52665	3.15109	2.06816	1.46136	0	3.84049	1.17651	-2.66398	0.00107476	0.0179118
ENSMUSG00000030091	5.29145	5.23836	3.98013	3.54164	1.46136	1.51946	4.83665	2.17415	-2.66249	0.000764872	0.0135054
ENSMUSG00000038541	3.26106	4.08104	3.15109	1.04579	1.46136	0	3.49773	0.835718	-2.66201	0.00124113	0.0201871
ENSMUSG00000021508	3.10982	3.25923	2.56731	0	0	0.951157	2.97879	0.317052	-2.66174	0.00145262	0.0231481
ENSMUSG00000099686	4.02375	4.18186	3.15109	0	2.42873	0.951157	3.78556	1.12663	-2.65893	0.00280312	0.0395031
ENSMUSG00000103047	7.9659	8.24587	8.41765	5.3358	5.74444	5.57504	8.2098	5.55176	-2.65804	7.17e-07	2.9e-05
ENSMUSG00000087203	6.1031	4.60136	4.78691	1.6457	3.15244	2.72258	5.16379	2.50691	-2.65688	0.00021604	0.0045731
ENSMUSG00000075225	7.06199	6.64706	5.06688	3.07921	3.823	3.90702	6.25864	3.60307	-2.65557	2.44e-05	0.000656075
ENSMUSG00000026365	13.7131	14.0214	14.0981	10.9246	12.0687	10.8736	13.9442	11.289	-2.65522	3.19e-09	1.93e-07
ENSMUSG00000007682	9.67038	9.51871	8.10815	5.94665	7.27914	6.11145	9.09908	6.44574	-2.65334	5.1e-08	2.52e-06
ENSMUSG00000021200	7.10261	7.19742	6.227	3.78388	4.72402	4.07623	6.84235	4.19471	-2.64764	3.01e-05	0.00079477
ENSMUSG00000046634	3.39794	3.97265	2.56731	1.04579	0	0.951157	3.31263	0.66565	-2.64698	0.000860386	0.0149154
ENSMUSG00000003134	8.46767	8.10534	7.50247	5.3358	5.76785	5.03282	8.02516	5.37882	-2.64634	9.42e-07	3.7e-05
ENSMUSG00000051590	5.57745	4.98295	3.15109	2.06816	1.46136	2.24297	4.5705	1.92416	-2.64634	0.000107138	0.00247556
ENSMUSG00000023039	4.68966	3.72788	3.68087	0	2.6464	1.51946	4.03281	1.38862	-2.64418	0.00212641	0.0316727
ENSMUSG00000026051	3.10982	3.58793	3.78767	1.04579	0	1.51946	3.49514	0.855086	-2.64006	0.00124169	0.0201871
ENSMUSG00000032925	9.49454	9.83348	9.27803	6.41101	7.69998	6.60203	9.53535	6.90434	-2.63101	1.03e-07	4.87e-06
ENSMUSG00000042804	9.09724	9.03021	7.69314	5.3358	6.71896	5.87952	8.60686	5.97809	-2.62877	2.98e-07	1.32e-05
ENSMUSG00000068696	0	3.72788	5.10869	0	0	0.951157	2.94552	0.317052	-2.62847	7.39e-06	0.000229482
ENSMUSG00000057726	5.54833	5.32908	3.68087	3.07921	2.6464	0.951157	4.85276	2.22559	-2.62717	0.000442086	0.00845694
ENSMUSG00000027435	5.32618	5.0906	5.53384	2.06816	3.28812	2.72258	5.31687	2.69295	-2.62392	0.000487724	0.00914964
ENSMUSG00000031842	3.93654	3.58793	1.98412	1.6457	0	0	3.16953	0.548567	-2.62096	0.000862991	0.0149451
ENSMUSG00000048424	10.9855	10.7663	11.1177	7.18757	8.98816	8.8345	10.9565	8.33674	-2.61974	1.04e-08	5.83e-07
ENSMUSG00000050315	12.4024	12.349	10.9823	9.09563	9.78643	8.99882	11.9112	9.29363	-2.61759	7.12e-11	5.56e-09
ENSMUSG00000020566	4.84141	3.43292	1.98412	0	1.46136	0.951157	3.41948	0.804173	-2.61531	0.000193147	0.00415118
ENSMUSG00000018411	8.74935	7.94247	6.45477	5.13192	5.74444	4.42863	7.71553	5.10166	-2.61386	4.21e-07	1.81e-05
ENSMUSG00000028359	5.79139	6.74916	7.80543	3.07921	4.72402	4.71163	6.78199	4.17162	-2.61037	2.03e-05	0.000557913
ENSMUSG00000030064	5.88752	4.98295	2.98146	2.06816	1.46136	2.50261	4.61731	2.01071	-2.6066	7.13e-05	0.00171914
ENSMUSG00000002076	6.50279	6.33311	5.40555	2.88499	4.46232	3.08192	6.08049	3.47641	-2.60408	0.000296014	0.00596568
ENSMUSG00000084761	4.45878	3.58793	3.15109	0	1.46136	1.9261	3.7326	1.12915	-2.60345	0.00123661	0.0201728
ENSMUSG00000058252	6.83968	6.6819	3.15109	3.07921	3.28812	2.50261	5.55755	2.95665	-2.60091	4.48e-06	0.000148308
ENSMUSG00000032561	8.85419	8.26323	7.36262	5.17507	5.69646	5.80921	8.16001	5.56024	-2.59977	4.02e-07	1.74e-05
ENSMUSG00000025058	2.74944	2.83285	3.15109	0	0	0.951157	2.91113	0.317052	-2.59408	0.00192986	0.0291691
ENSMUSG00000105403	3.39794	3.85545	5.14931	1.6457	1.46136	1.51946	4.13423	1.54218	-2.59206	0.000244181	0.00505428
ENSMUSG00000097324	6.96616	6.87494	7.21734	4.3335	4.14241	4.81092	7.01948	4.42894	-2.59054	2.54e-05	0.000680227
ENSMUSG00000096215	2.94086	3.25923	1.57086	0	0	0	2.59032	0	-2.59032	0.000881428	0.0151311
ENSMUSG00000081890	3.26106	3.43292	1.98412	0	0.908306	0	2.8927	0.302769	-2.58993	0.00145211	0.0231481
ENSMUSG00000031451	11.5846	12.7903	13.5575	10.1249	10.4234	9.61497	12.6441	10.0544	-2.58973	1.88e-11	1.62e-09
ENSMUSG00000031351	6.18105	6.99063	6.47088	3.66784	3.90972	4.29781	6.54752	3.95846	-2.58906	7.69e-05	0.00184022
ENSMUSG00000087006	4.63531	5.0906	3.78767	1.6457	1.86018	2.24297	4.50453	1.91628	-2.58825	0.000539753	0.0100361
ENSMUSG00000032010	8.3418	8.48166	6.81187	5.37334	5.59543	4.90382	7.87844	5.29086	-2.58758	8.09e-07	3.24e-05
ENSMUSG00000100550	2.94086	2.83285	1.98412	0	0	0	2.58594	0	-2.58594	0.0012385	0.0201728
ENSMUSG00000043613	5.88752	5.23836	4.93368	2.88499	3.90972	1.51946	5.35319	2.77139	-2.5818	0.00115806	0.0190981
ENSMUSG00000027514	5.45728	6.06927	6.10838	2.6605	3.63214	3.60894	5.87831	3.30053	-2.57779	0.000319778	0.00637837
ENSMUSG00000091679	3.39794	3.25923	1.98412	0	0.908306	0	2.88043	0.302769	-2.57766	0.00145309	0.0231481
ENSMUSG00000086236	3.26106	3.43292	1.98412	0	0	0.951157	2.8927	0.317052	-2.57565	0.00145191	0.0231481
ENSMUSG00000005950	8.72678	9.27806	9.32534	6.46416	6.63236	6.531	9.11006	6.54251	-2.56755	1.1e-07	5.18e-06
ENSMUSG00000005360	12.4039	12.8155	12.877	9.54332	10.7806	10.0731	12.6988	10.1323	-2.56647	1.49e-09	9.39e-08
ENSMUSG00000072902	4.18378	3.43292	0.989435	0	0.908306	0	2.86871	0.302769	-2.56594	0.000234687	0.00489795
ENSMUSG00000104918	3.39794	2.22493	2.98146	0	0.908306	0	2.86811	0.302769	-2.56534	0.00145619	0.0231668
ENSMUSG00000101356	4.52006	3.58793	4.73447	1.04579	3.15244	0.951157	4.28082	1.71646	-2.56436	0.0026852	0.0382137
ENSMUSG00000025170	8.09232	7.83822	7.17861	5.37334	5.33835	4.71163	7.70305	5.1411	-2.56195	4.11e-06	0.000137706
ENSMUSG00000083282	9.11224	9.60747	10.0913	7.1448	7.22097	6.75947	9.60365	7.04175	-2.56191	1.85e-08	9.83e-07
ENSMUSG00000001763	6.1426	5.64381	4.43919	2.88499	3.15244	2.50261	5.40854	2.84668	-2.56186	0.000186351	0.0040326
ENSMUSG00000034127	8.78098	8.56801	7.28271	5.17507	5.92184	5.85646	8.21057	5.65112	-2.55944	6.13e-07	2.54e-05
ENSMUSG00000062077	8.90676	8.8273	7.28271	5.37334	6.20511	5.76036	8.33892	5.7796	-2.55932	3.39e-07	1.48e-05
ENSMUSG00000085419	3.93654	3.85545	2.7892	1.04579	0.908306	0.951157	3.52706	0.968419	-2.55864	0.000831317	0.0145262
ENSMUSG00000023034	8.32902	9.4697	11.9514	7.6443	7.24618	7.18666	9.91671	7.35905	-2.55766	2.97e-14	3.98e-12
ENSMUSG00000066113	10.3907	10.4088	10.1003	7.20849	8.06372	7.95627	10.3	7.74283	-2.55713	1.37e-08	7.48e-07
ENSMUSG00000029373	1.54012	2.56068	3.56553	0	0	0	2.55545	0	-2.55545	0.000633642	0.0114692
ENSMUSG00000020787	3.84372	2.83285	0.989435	0	0	0	2.55534	0	-2.55534	0.000248152	0.00510366
ENSMUSG00000006587	3.26106	2.83285	1.57086	0	0	0	2.55492	0	-2.55492	0.00088153	0.0151311
ENSMUSG00000025551	5.48827	5.71283	4.93368	2.39451	3.00265	3.08192	5.37826	2.82636	-2.5519	0.000500543	0.00935033
ENSMUSG00000053687	4.02375	4.74008	4.22784	1.6457	2.17228	1.51946	4.33056	1.77915	-2.55141	0.000937645	0.0159408
ENSMUSG00000062157	3.93654	3.85545	3.78767	2.06816	1.86018	0	3.85989	1.30944	-2.55044	0.00240433	0.035067
ENSMUSG00000026610	2.26795	2.22493	3.15109	0	0	0	2.54799	0	-2.54799	0.00123792	0.0201728
ENSMUSG00000046402	9.99836	10.594	10.3517	7.07817	8.41453	7.80792	10.3147	7.76688	-2.54781	3.32e-08	1.7e-06
ENSMUSG00000101716	3.74451	2.56068	2.98146	1.6457	0	0	3.09555	0.548567	-2.54698	0.00175661	0.0270425
ENSMUSG00000085412	3.10982	4.08104	2.30499	0	1.86018	0	3.16529	0.620059	-2.54523	0.0036356	0.0489505
ENSMUSG00000063767	5.57745	6.14614	5.73408	2.39451	3.823	3.60894	5.81922	3.27548	-2.54374	0.000620087	0.0112968
ENSMUSG00000078627	3.84372	3.43292	4.30179	0	2.42873	1.51946	3.85948	1.31607	-2.54341	0.0031762	0.0437694
ENSMUSG00000021806	14.5105	15.0409	15.1187	11.9709	12.9137	12.1598	14.89	12.3481	-2.54191	1.02e-07	4.85e-06
ENSMUSG00000014773	7.91548	8.28605	8.12861	5.44559	6.49885	4.76213	8.11005	5.56886	-2.54119	1.17e-05	0.000343338
ENSMUSG00000060572	7.06199	7.77507	7.65838	4.40773	5.62135	4.85811	7.49848	4.9624	-2.53608	2.3e-05	0.000622824
ENSMUSG00000037005	6.34242	5.90203	5.40555	3.40334	3.41214	3.23278	5.88333	3.34942	-2.53391	0.000192098	0.00413215
ENSMUSG00000055489	9.78247	9.19003	6.31891	5.67332	7.11545	4.90382	8.43047	5.89753	-2.53294	2.31e-08	1.21e-06
ENSMUSG00000070867	11.5887	11.5238	10.8445	8.44746	9.18356	8.74632	11.319	8.79245	-2.52657	1.53e-09	9.6e-08
ENSMUSG00000089789	3.10982	2.22493	3.15109	0	0.908306	0	2.82862	0.302769	-2.52585	0.00193173	0.0291691
ENSMUSG00000097640	5.29145	4.98295	4.6235	2.39451	2.42873	2.50261	4.96597	2.44195	-2.52402	0.000555948	0.0102842
ENSMUSG00000068747	8.98491	9.0735	9.30301	6.56493	6.4706	6.75947	9.12047	6.59833	-2.52214	1.68e-07	7.67e-06
ENSMUSG00000079243	11.6288	11.2241	9.31868	8.07852	9.02505	7.50846	10.7238	8.20401	-2.51983	4.54e-10	3.09e-08
ENSMUSG00000086006	3.84372	3.58793	1.98412	0	0.908306	0.951157	3.13859	0.619821	-2.51877	0.00108911	0.0181253
ENSMUSG00000010021	5.60599	4.74008	3.56553	2.6605	1.46136	2.24297	4.6372	2.12161	-2.51559	0.000288227	0.0058227
ENSMUSG00000079363	4.10598	5.60803	5.10869	1.04579	3.73072	2.50261	4.9409	2.42638	-2.51452	0.00322258	0.0442835
ENSMUSG00000024885	10.9773	10.7458	9.61181	7.75508	8.29073	7.74654	10.445	7.93079	-2.5142	2.53e-09	1.54e-07
ENSMUSG00000012819	8.43622	8.34702	8.23625	5.61184	6.64505	5.2251	8.33983	5.82733	-2.5125	5.46e-06	0.000176495
ENSMUSG00000075012	4.79258	5.53368	5.73408	2.39451	3.41214	2.72258	5.35344	2.84308	-2.51037	0.000658234	0.0118463
ENSMUSG00000085429	2.52869	3.06174	3.78767	0	1.86018	0	3.12603	0.620059	-2.50598	0.00457255	0.0595636
ENSMUSG00000041886	7.04124	6.49861	4.50328	3.54164	3.90972	3.08192	6.01438	3.51109	-2.50328	3.37e-05	0.000875525
ENSMUSG00000000197	4.9787	5.71283	5.90988	1.6457	3.73072	3.71529	5.5338	3.03057	-2.50323	0.00158816	0.0248589
ENSMUSG00000045659	8.96576	8.8619	8.4707	6.13325	6.54022	6.13079	8.76612	6.26809	-2.49804	6.22e-07	2.57e-05
ENSMUSG00000005952	3.74451	2.22493	2.56731	1.04579	0	0	2.84559	0.348598	-2.49699	0.00110419	0.0183067
ENSMUSG00000049565	6.06248	5.14155	4.50328	2.6605	2.8355	2.72258	5.23577	2.73953	-2.49625	0.000260948	0.00534435
ENSMUSG00000025789	2.26795	5.14155	2.98146	1.04579	0.908306	0.951157	3.46366	0.968419	-2.49524	0.000236339	0.00492021
ENSMUSG00000041559	10.7492	11.0188	8.4218	6.97208	8.16856	7.57353	10.0633	7.57139	-2.49189	8.43e-10	5.51e-08
ENSMUSG00000091089	7.3335	7.33512	7.54115	4.73053	5.10097	4.90382	7.40326	4.91177	-2.49148	2e-05	0.000552732
ENSMUSG00000031253	12.7458	12.7447	12.7665	9.43877	10.753	10.5915	12.7523	10.2611	-2.49122	5.69e-09	3.26e-07
ENSMUSG00000054727	2.52869	2.83285	3.56553	0	1.46136	0	2.97569	0.48712	-2.48857	0.00370212	0.0494767
ENSMUSG00000041481	2.74944	4.18186	3.68087	0	3.15244	0	3.53739	1.05081	-2.48658	0.0294914	0.245101
ENSMUSG00000003273	8.87779	9.18396	9.37543	6.77583	6.83431	6.37749	9.14573	6.66254	-2.48318	2.44e-07	1.09e-05
ENSMUSG00000031636	11.7773	11.3281	9.32976	8.2648	9.0938	7.62901	10.8117	8.3292	-2.48253	3.08e-10	2.17e-08
ENSMUSG00000043631	7.88668	8.61384	8.79582	5.6429	6.45627	5.76036	8.43212	5.95318	-2.47894	1.93e-06	6.96e-05
ENSMUSG00000047793	10.244	11.7582	11.0867	8.33782	9.00302	8.31453	11.0296	8.55179	-2.47784	2.56e-09	1.56e-07
ENSMUSG00000086932	4.02375	4.08104	2.30499	0	1.46136	1.51946	3.46993	0.993609	-2.47632	0.00163043	0.0254416
ENSMUSG00000022372	6.47211	6.01565	5.18882	3.54164	3.99152	2.72258	5.8922	3.41858	-2.47361	0.000322119	0.00641492
ENSMUSG00000022199	6.32535	6.53718	6.81187	3.66784	3.99152	4.605	6.55813	4.08812	-2.47001	0.000165282	0.00362958
ENSMUSG00000031849	3.84372	4.36453	4.50328	2.88499	0.908306	1.51946	4.23718	1.77092	-2.46626	0.00219189	0.0325119
ENSMUSG00000058145	5.21939	4.60136	4.37213	1.6457	2.6464	2.50261	4.73096	2.26491	-2.46605	0.00100963	0.0169495
ENSMUSG00000057457	8.11732	9.09628	9.07423	5.48041	6.51277	6.90141	8.76261	6.2982	-2.46441	1.75e-06	6.38e-05
ENSMUSG00000060180	5.06347	4.98295	3.15109	1.04579	2.8355	1.9261	4.39917	1.9358	-2.46337	0.00111854	0.0185312
ENSMUSG00000038591	4.79258	4.36453	2.30499	1.6457	2.42873	0	3.8207	1.35814	-2.46255	0.00124575	0.0202401
ENSMUSG00000085129	2.52869	3.25923	3.44016	0	0.908306	0.951157	3.07603	0.619821	-2.45621	0.00287022	0.040296
ENSMUSG00000047496	7.00954	6.35487	6.00149	2.88499	4.40377	4.71163	6.4553	4.00013	-2.45517	0.000325204	0.00646614
ENSMUSG00000006958	9.6431	9.4622	8.87365	7.05526	6.92038	6.64303	9.32632	6.87289	-2.45343	1.41e-07	6.54e-06
ENSMUSG00000050272	3.63798	3.06174	2.30499	1.6457	0	0	3.00157	0.548567	-2.453	0.00287144	0.040296
ENSMUSG00000055172	11.8323	12.6563	12.9828	9.62144	10.6106	9.88227	12.4905	10.0381	-2.45238	1.95e-09	1.21e-07
ENSMUSG00000038807	11.359	10.9773	9.92718	8.42082	8.57572	7.91781	10.7545	8.30478	-2.44973	2.14e-09	1.32e-07
ENSMUSG00000038522	2.52869	2.83285	1.98412	0	0	0	2.44856	0	-2.44856	0.00252612	0.0363071
ENSMUSG00000031722	1.54012	2.22493	3.56553	0	0	0	2.44353	0	-2.44353	0.000881506	0.0151311
ENSMUSG00000035305	8.29874	8.68856	9.06629	5.76089	7.0691	5.90221	8.68453	6.24406	-2.44047	3.49e-06	0.000118755
ENSMUSG00000030088	6.50279	6.87494	7.59361	4.60993	4.14241	4.90382	6.99045	4.55205	-2.4384	3.94e-05	0.00101362
ENSMUSG00000030731	2.74944	2.56068	3.44016	0	1.46136	0	2.91676	0.48712	-2.42964	0.00479461	0.0617548
ENSMUSG00000057074	4.68966	6.59316	7.49461	4.0847	3.90972	3.49412	6.25914	3.82951	-2.42963	1.57e-05	0.000444812
ENSMUSG00000030317	3.84372	4.44787	2.98146	2.06816	0	1.9261	3.75768	1.33142	-2.42626	0.00282526	0.0397807
ENSMUSG00000072844	4.52006	5.14155	5.53384	3.40334	0.908306	3.60894	5.06515	2.64019	-2.42496	0.0032476	0.0445344
ENSMUSG00000091864	2.26795	3.43292	1.57086	0	0	0	2.42391	0	-2.42391	0.00176114	0.0270717
ENSMUSG00000059325	9.43414	9.95952	10.1311	7.08949	7.83907	7.32747	9.84159	7.41868	-2.42291	1.16e-07	5.44e-06
ENSMUSG00000040447	5.02171	5.64381	6.31891	3.07921	3.15244	3.49412	5.66148	3.24192	-2.41956	0.000373357	0.00727456
ENSMUSG00000035948	6.255	6.12097	6.43847	2.88499	3.90972	4.76213	6.27148	3.85228	-2.4192	0.000742455	0.0131834
ENSMUSG00000058183	3.63798	3.25923	2.30499	1.04579	0.908306	0	3.0674	0.651366	-2.41603	0.00223881	0.0330929
ENSMUSG00000046049	2.94086	3.25923	2.56731	0	0	1.51946	2.92247	0.506488	-2.41598	0.00623409	0.0765046
ENSMUSG00000085019	4.02375	4.08104	1.57086	0	0.908306	1.51946	3.22522	0.809257	-2.41596	0.00101386	0.017009
ENSMUSG00000050022	5.39322	5.74614	6.06657	3.89127	2.8355	3.23278	5.73531	3.31985	-2.41546	0.000571066	0.0105407
ENSMUSG00000026697	0.966502	2.83285	3.44016	0	0	0	2.41317	0	-2.41317	0.000881501	0.0151311
ENSMUSG00000046318	8.69059	9.10272	9.34515	6.2788	6.71896	6.90141	9.04615	6.63306	-2.41309	6.95e-07	2.83e-05
ENSMUSG00000041347	6.12298	6.64706	6.79916	4.0847	4.34273	3.90702	6.52307	4.11148	-2.41158	0.000178589	0.00388462
ENSMUSG00000105096	3.10982	4.80473	5.06688	1.6457	1.86018	2.24297	4.32715	1.91628	-2.41087	0.000661177	0.0118908
ENSMUSG00000028558	5.79139	5.37239	3.78767	3.54164	1.46136	2.72258	4.98382	2.57519	-2.40862	0.000754321	0.0133378
ENSMUSG00000019872	5.76632	6.82905	7.35396	4.60993	4.21232	3.90702	6.64977	4.24309	-2.40668	6.07e-05	0.00149467
ENSMUSG00000097032	2.94086	3.72788	3.56553	2.06816	0	0.951157	3.41142	1.00644	-2.40499	0.00425695	0.0558531
ENSMUSG00000050503	6.35928	6.24266	5.30125	3.78388	3.99152	2.91341	5.96773	3.56294	-2.40479	0.000435252	0.00834343
ENSMUSG00000036381	3.10982	2.83285	2.7892	0	0	1.51946	2.91062	0.506488	-2.40414	0.00623692	0.0765046
ENSMUSG00000023067	14.6653	14.4255	13.2002	11.923	11.9199	11.2505	14.097	11.6978	-2.39917	8.63e-09	4.88e-07
ENSMUSG00000062488	6.44077	7.32414	7.95616	4.99415	5.72065	3.81434	7.24035	4.84305	-2.39731	6.87e-05	0.00166576
ENSMUSG00000034958	2.94086	3.58793	1.57086	0	0.908306	0	2.69988	0.302769	-2.39711	0.00257555	0.0368822
ENSMUSG00000022661	9.8821	9.00635	7.36262	6.08881	7.24618	5.7353	8.75036	6.35676	-2.3936	1.49e-07	6.85e-06
ENSMUSG00000059173	2.26795	2.83285	2.98146	0	0.908306	0	2.69409	0.302769	-2.39132	0.00470068	0.0609566
ENSMUSG00000025141	3.10982	3.06174	0.989435	0	0	0	2.387	0	-2.387	0.00123874	0.0201728
ENSMUSG00000031740	15.0616	15.7061	15.6032	12.8162	13.5814	12.8167	15.457	13.0714	-2.38558	3.15e-06	0.000108253
ENSMUSG00000034265	4.52006	4.18186	4.22784	2.39451	2.42873	0.951157	4.30992	1.9248	-2.38512	0.00244721	0.035594
ENSMUSG00000000126	10.2788	10.1269	9.36037	7.4472	7.65676	7.50846	9.92202	7.53747	-2.38455	6.09e-08	2.98e-06
ENSMUSG00000032257	2.74944	2.83285	1.57086	0	0	0	2.38439	0	-2.38439	0.00252576	0.0363071
ENSMUSG00000042826	9.86006	9.87548	8.26426	6.77583	7.36605	6.70888	9.33327	6.95025	-2.38301	1.06e-07	5.03e-06
ENSMUSG00000043251	8.62237	8.45168	7.30984	5.6429	5.85785	5.7353	8.12797	5.74535	-2.38262	2.89e-06	0.000100379
ENSMUSG00000095493	3.26106	3.72788	3.44016	1.04579	0	2.24297	3.47637	1.09625	-2.38012	0.00692546	0.0829346
ENSMUSG00000029375	2.52869	3.72788	4.97946	0	1.86018	2.24297	3.74534	1.36771	-2.37763	0.0016107	0.0251648
ENSMUSG00000074896	8.06688	8.83119	9.7958	6.35583	7.32719	5.87952	8.89796	6.52085	-2.37711	6.67e-07	2.73e-05
ENSMUSG00000030004	0.966502	3.43292	3.68087	0	0	0.951157	2.69343	0.317052	-2.37638	0.00109934	0.018249
ENSMUSG00000060268	3.84372	4.44787	4.6235	2.39451	0.908306	2.50261	4.30503	1.93515	-2.36988	0.00246453	0.0357797
ENSMUSG00000108444	1.94946	3.58793	1.57086	0	0	0	2.36941	0	-2.36941	0.00176172	0.0270717
ENSMUSG00000023826	3.26106	3.43292	3.88711	1.04579	0.908306	1.51946	3.52703	1.15785	-2.36917	0.0023651	0.0346351
ENSMUSG00000022101	3.26106	2.22493	2.56731	0	0	0.951157	2.68443	0.317052	-2.36738	0.00346904	0.0470596
ENSMUSG00000002985	9.20844	9.13765	8.49849	6.80359	6.93078	6.01062	8.94819	6.58166	-2.36653	1.43e-06	5.32e-05
ENSMUSG00000074217	5.81603	5.71283	3.98013	2.39451	2.6464	3.36936	5.16966	2.80343	-2.36624	0.000606131	0.0110745
ENSMUSG00000104213	2.26795	3.25923	1.57086	0	0	0	2.36601	0	-2.36601	0.00253033	0.0363377
ENSMUSG00000049436	4.18378	3.06174	3.30286	1.04579	1.46136	0.951157	3.51613	1.15277	-2.36336	0.00162437	0.0253628
ENSMUSG00000085257	4.63531	4.08104	3.30286	0	2.42873	2.50261	4.0064	1.64378	-2.36262	0.00605115	0.0747345
ENSMUSG00000027887	3.26106	2.83285	0.989435	0	0	0	2.36112	0	-2.36112	0.00123839	0.0201728
ENSMUSG00000107355	6.35928	5.81053	3.98013	3.40334	2.17228	3.49412	5.38331	3.02324	-2.36007	0.000286718	0.00580149
ENSMUSG00000087004	3.63798	4.36453	3.15109	1.6457	2.42873	0	3.71787	1.35814	-2.35972	0.00669483	0.0806705
ENSMUSG00000087507	3.26106	2.83285	2.98146	1.04579	0	0.951157	3.02512	0.66565	-2.35947	0.00370154	0.0494767
ENSMUSG00000038676	2.94086	2.56068	1.57086	0	0	0	2.35747	0	-2.35747	0.00252302	0.0363071
ENSMUSG00000020098	4.93438	4.52665	3.78767	2.39451	1.86018	1.9261	4.41623	2.06026	-2.35597	0.00117421	0.0193392
ENSMUSG00000090157	3.84372	2.56068	1.57086	0	0.908306	0	2.65842	0.302769	-2.35565	0.00145594	0.0231668
ENSMUSG00000020866	3.93654	4.60136	2.30499	0	2.8355	0.951157	3.61429	1.26222	-2.35208	0.00816817	0.0942383
ENSMUSG00000031548	10.444	11.9184	13.1242	9.15341	10.3468	8.93147	11.8289	9.47721	-2.35166	2.94e-10	2.07e-08
ENSMUSG00000024176	6.59111	6.6819	5.26474	3.25036	4.62496	3.60894	6.17925	3.82808	-2.35117	0.000502517	0.0093714
ENSMUSG00000027253	13.3214	13.3448	12.925	10.463	11.2781	10.7985	13.1971	10.8465	-2.35055	1.74e-08	9.3e-07
ENSMUSG00000022012	5.60599	5.95996	6.60836	3.54164	4.21232	3.36936	6.05811	3.70777	-2.35033	0.000475233	0.00897535
ENSMUSG00000032946	3.63798	2.83285	2.56731	1.04579	0	0.951157	3.01271	0.66565	-2.34706	0.0028738	0.0403067
ENSMUSG00000070822	4.02375	4.27608	4.73447	1.6457	2.42873	1.9261	4.34477	2.00018	-2.34459	0.00197432	0.0296661
ENSMUSG00000049709	4.74204	4.60136	3.68087	2.39451	2.6464	0.951157	4.34142	1.99736	-2.34407	0.00272483	0.0385819
ENSMUSG00000026888	7.29895	7.49061	8.00124	5.13192	5.33835	5.29537	7.59693	5.25521	-2.34172	2.5e-05	0.000669992
ENSMUSG00000086742	3.26106	2.83285	2.7892	0	0.908306	0.951157	2.96104	0.619821	-2.34122	0.00479356	0.0617548
ENSMUSG00000097603	5.18196	3.72788	2.56731	1.6457	1.86018	0.951157	3.82572	1.48568	-2.34004	0.000395909	0.00766073
ENSMUSG00000038168	8.65689	8.16813	8.73373	6.1112	6.33615	6.09184	8.51958	6.17973	-2.33985	2.84e-06	9.93e-05
ENSMUSG00000104263	4.79258	4.74008	4.97946	1.04579	3.73072	2.72258	4.83737	2.4997	-2.33767	0.00825611	0.0951659
ENSMUSG00000040666	8.88363	8.54454	6.72046	5.84344	6.0798	5.2251	8.04954	5.71612	-2.33343	1.37e-06	5.11e-05
ENSMUSG00000058248	3.93654	4.36453	4.30179	1.6457	1.46136	2.50261	4.20095	1.86989	-2.33106	0.00276013	0.039016
ENSMUSG00000026959	2.26795	3.72788	0.989435	0	0	0	2.32842	0	-2.32842	0.00123921	0.0201728
ENSMUSG00000024987	4.93438	5.81053	5.93333	2.39451	4.06894	3.23278	5.55941	3.23208	-2.32733	0.00196554	0.0295733
ENSMUSG00000042129	6.1031	6.31102	7.23632	3.66784	4.57276	4.42863	6.55015	4.22308	-2.32707	0.000205323	0.00436455
ENSMUSG00000024552	2.74944	2.56068	2.56731	0	0.908306	0	2.62581	0.302769	-2.32304	0.00641721	0.0781964
ENSMUSG00000004473	4.88864	6.35487	5.62308	1.04579	4.62496	4.22767	5.6222	3.29947	-2.32272	0.01265	0.130867
ENSMUSG00000048373	8.01993	7.59484	6.2079	4.25524	5.30673	5.29537	7.27422	4.95245	-2.32177	3.17e-05	0.00083249
ENSMUSG00000107620	1.94946	2.22493	2.7892	0	0	0	2.3212	0	-2.3212	0.00366566	0.0491798
ENSMUSG00000052026	9.25875	9.07677	8.71355	6.2788	6.76622	7.04088	9.01636	6.6953	-2.32106	1.99e-06	7.17e-05
ENSMUSG00000049122	2.74944	3.25923	1.98412	1.04579	0	0	2.66427	0.348598	-2.31567	0.00470124	0.0609566
ENSMUSG00000028003	1.94946	2.83285	3.68087	0	0	1.51946	2.82106	0.506488	-2.31457	0.00479172	0.0617548
ENSMUSG00000102224	8.24984	7.59484	6.16891	4.47833	5.64683	4.94811	7.33786	5.02442	-2.31344	1.82e-05	0.000507006
ENSMUSG00000020681	7.23643	7.35685	8.34518	4.73053	6.09838	5.18864	7.64615	5.33919	-2.30697	4.13e-05	0.00105916
ENSMUSG00000104465	5.48827	4.98295	3.68087	2.88499	2.8355	1.51946	4.71737	2.41332	-2.30405	0.00126461	0.0204281
ENSMUSG00000021622	3.10982	3.85545	0.989435	1.04579	0	0	2.65157	0.348598	-2.30297	0.00144855	0.0231481
ENSMUSG00000093800	1.54012	3.06174	2.30499	0	0	0	2.30228	0	-2.30228	0.00368003	0.0492859
ENSMUSG00000019990	3.10982	4.08104	4.06751	0	2.8355	1.51946	3.75279	1.45165	-2.30114	0.0144628	0.145041
ENSMUSG00000042116	8.26334	7.94247	7.28271	5.17507	6.18786	5.2251	7.82951	5.52934	-2.30016	3.39e-05	0.000879856
ENSMUSG00000051225	2.52869	3.97265	3.30286	1.04579	0.908306	0.951157	3.26807	0.968419	-2.29965	0.00290907	0.0407561
ENSMUSG00000027559	11.1034	12.3748	11.8255	8.86147	9.43452	10.1114	11.7679	9.46912	-2.29878	3.36e-08	1.71e-06
ENSMUSG00000041771	2.74944	2.56068	1.57086	0	0	0	2.29366	0	-2.29366	0.00366821	0.0491798
ENSMUSG00000070305	4.52006	4.44787	3.68087	2.06816	1.46136	2.24297	4.21627	1.92416	-2.29211	0.00218466	0.0324637
ENSMUSG00000036103	13.0555	13.3684	13.9593	10.6947	11.6789	11.1349	13.4611	11.1695	-2.29159	3.73e-08	1.88e-06
ENSMUSG00000038298	1.54012	3.58793	2.7892	1.04579	0	0	2.63908	0.348598	-2.29048	0.00346569	0.0470596
ENSMUSG00000044505	3.39794	3.43292	0.989435	0	0	0.951157	2.60676	0.317052	-2.28971	0.0019279	0.0291635
ENSMUSG00000031963	11.2721	11.7895	12.0276	8.63297	10.0285	9.55894	11.6964	9.40681	-2.28959	7.96e-08	3.84e-06
ENSMUSG00000026170	6.85164	7.01816	7.1185	4.84182	4.67534	4.605	6.9961	4.70739	-2.28871	0.000149046	0.00331634
ENSMUSG00000021567	11.4902	11.1342	11.4228	8.40732	9.54533	9.23392	11.349	9.06219	-2.28685	6.88e-08	3.34e-06
ENSMUSG00000020646	5.95564	5.77869	4.43919	2.88499	3.52633	2.91341	5.39118	3.10824	-2.28293	0.000907456	0.0154871
ENSMUSG00000054266	4.74204	4.80473	3.56553	2.88499	2.42873	0.951157	4.37077	2.08829	-2.28248	0.00330372	0.0451813
ENSMUSG00000030043	1.94946	3.72788	3.98013	0	1.86018	0.951157	3.21915	0.937111	-2.28204	0.00425829	0.0558531
ENSMUSG00000047787	5.66144	5.0906	4.06751	3.07921	2.17228	2.72258	4.93985	2.65802	-2.28182	0.000975378	0.0164072
ENSMUSG00000103586	2.52869	3.25923	3.88711	0	0.908306	1.9261	3.22501	0.944802	-2.28021	0.00642789	0.0782386
ENSMUSG00000078350	7.62603	7.27934	7.00132	5.13192	4.94545	4.99109	7.30223	5.02282	-2.27941	6.9e-05	0.00167182
ENSMUSG00000030401	10.5275	10.2247	9.01501	7.41156	7.96085	7.55932	9.9224	7.64391	-2.27849	9.02e-08	4.33e-06
ENSMUSG00000048442	7.13235	6.79762	5.53384	4.17249	4.40377	4.07623	6.48794	4.2175	-2.27044	0.00016418	0.00360852
ENSMUSG00000006369	11.8263	13.0249	12.9099	9.97425	10.7256	10.256	12.587	10.3186	-2.26838	1.69e-08	9.04e-07
ENSMUSG00000041372	5.36009	5.23836	3.78767	2.6605	3.00265	1.9261	4.79537	2.52975	-2.26562	0.00150184	0.0237582
ENSMUSG00000048794	4.52006	5.23836	6.00149	3.40334	2.6464	2.91341	5.2533	2.98772	-2.26559	0.000907792	0.0154871
ENSMUSG00000086392	4.74204	3.43292	2.7892	1.04579	2.17228	0.951157	3.65472	1.38974	-2.26497	0.00176824	0.0271389
ENSMUSG00000021136	4.10598	5.19077	4.37213	2.06816	3.28812	1.51946	4.55629	2.29191	-2.26438	0.00524141	0.0663912
ENSMUSG00000028644	2.26795	2.83285	3.15109	0	1.46136	0	2.75063	0.48712	-2.26351	0.0107328	0.116028
ENSMUSG00000000392	4.45878	4.80473	4.6235	1.6457	3.52633	1.9261	4.62901	2.36604	-2.26296	0.00779007	0.0911684
ENSMUSG00000101848	4.88864	3.97265	3.15109	2.39451	0.908306	1.9261	4.00413	1.74297	-2.26115	0.00167301	0.0259296
ENSMUSG00000065475	5.91059	5.81053	6.08763	3.54164	3.99152	3.49412	5.93625	3.67576	-2.26049	0.000986008	0.0165639
ENSMUSG00000101588	5.10406	4.08104	4.73447	2.06816	2.8355	2.24297	4.63986	2.38221	-2.25765	0.00186335	0.0283571
ENSMUSG00000037016	3.93654	2.83285	0	0	0	0	2.25646	0	-2.25646	0.000248185	0.00510366
ENSMUSG00000024008	3.52294	3.43292	2.7892	2.06816	0.908306	0	3.24835	0.992154	-2.2562	0.00792443	0.0922275
ENSMUSG00000003271	5.06347	4.67238	2.7892	2.06816	2.17228	1.51946	4.17502	1.91997	-2.25505	0.000899534	0.0153774
ENSMUSG00000046191	8.56901	9.03359	8.89472	6.51542	6.87799	6.34473	8.83244	6.57938	-2.25306	5.47e-06	0.000176754
ENSMUSG00000014609	5.7408	5.64381	1.98412	2.06816	1.46136	3.08192	4.45625	2.20381	-2.25244	0.000189667	0.00409293
ENSMUSG00000059741	4.18378	2.56068	0	0	0	0	2.24815	0	-2.24815	0.000138245	0.00311168
ENSMUSG00000046818	8.50225	8.93593	8.8977	6.67423	6.22216	6.69595	8.77863	6.53078	-2.24785	5.05e-06	0.000164379
ENSMUSG00000101009	3.52294	3.72788	3.56553	1.6457	0.908306	1.51946	3.60545	1.35782	-2.24763	0.00400898	0.0530161
ENSMUSG00000102692	8.60833	9.10913	9.21484	6.48145	7.0016	6.70888	8.97744	6.73064	-2.24679	3.76e-06	0.000127253
ENSMUSG00000010311	4.79258	5.57133	4.43919	2.6605	2.17228	3.23278	4.93437	2.68852	-2.24585	0.00235172	0.0345193
ENSMUSG00000026971	8.09736	7.70904	5.93333	4.73053	5.36928	4.90382	7.24658	5.00121	-2.24537	1.97e-05	0.000546076
ENSMUSG00000039462	5.02171	5.49501	2.98146	2.6605	1.86018	2.24297	4.49939	2.25455	-2.24485	0.000754242	0.0133378
ENSMUSG00000065418	2.26795	3.06174	2.30499	0	0.908306	0	2.54489	0.302769	-2.24212	0.00884453	0.100385
ENSMUSG00000043230	3.26106	3.43292	1.98412	1.04579	0.908306	0	2.8927	0.651366	-2.24134	0.00478796	0.0617548
ENSMUSG00000068697	5.25587	5.0906	2.30499	1.04579	2.17228	2.72258	4.21715	1.98022	-2.23693	0.000844213	0.0147006
ENSMUSG00000020447	3.74451	3.97265	3.78767	1.6457	0.908306	2.24297	3.83495	1.59899	-2.23595	0.00494319	0.0633129
ENSMUSG00000108161	6.08293	6.04271	4.6235	3.07921	3.73072	3.23278	5.58305	3.34757	-2.23548	0.000957928	0.0162109
ENSMUSG00000046337	3.84372	4.08104	2.56731	0	1.86018	1.9261	3.49736	1.26209	-2.23527	0.00737184	0.0871632
ENSMUSG00000108280	3.63798	2.56068	2.56731	2.06816	0	0	2.92199	0.689385	-2.2326	0.00920794	0.103355
ENSMUSG00000008461	3.26106	3.43292	0	0	0	0	2.23133	0	-2.23133	0.000633102	0.0114692
ENSMUSG00000103324	2.74944	1.15378	2.7892	0	0	0	2.23081	0	-2.23081	0.00251492	0.03627
ENSMUSG00000106651	3.93654	3.97265	3.88711	2.39451	0	2.72258	3.9321	1.7057	-2.2264	0.0127028	0.131252
ENSMUSG00000081189	1.54012	2.83285	2.30499	0	0	0	2.22599	0	-2.22599	0.00542035	0.0680266
ENSMUSG00000082738	3.10982	3.25923	2.30499	1.04579	0	0.951157	2.89135	0.66565	-2.2257	0.00623352	0.0765046
ENSMUSG00000021303	5.21939	6.33311	7.1185	3.99123	4.5186	3.49412	6.22367	4.00131	-2.22235	0.000318971	0.00636731
ENSMUSG00000006576	11.6327	11.2699	10.1158	8.87461	8.80514	8.67233	11.0061	8.78403	-2.22209	1.45e-08	7.84e-07
ENSMUSG00000048148	3.52294	3.25923	2.7892	1.04579	1.86018	0	3.19046	0.968656	-2.2218	0.00981202	0.108403
ENSMUSG00000107265	3.26106	2.56068	2.30499	0	1.46136	0	2.70891	0.48712	-2.22179	0.010731	0.116028
ENSMUSG00000106430	2.52869	1.15378	2.98146	0	0	0	2.22131	0	-2.22131	0.00251546	0.03627
ENSMUSG00000024793	9.22923	9.52592	8.83371	6.89675	7.41875	6.61583	9.19629	6.97711	-2.21918	4e-06	0.000134911
ENSMUSG00000041329	6.16195	5.67873	4.30179	2.39451	3.28812	3.81434	5.38082	3.16566	-2.21517	0.0013062	0.021046
ENSMUSG00000043496	6.92144	7.2448	7.14887	3.89127	5.59543	5.18864	7.10503	4.89178	-2.21325	0.000662599	0.0119079
ENSMUSG00000085852	5.36009	5.81053	5.18882	3.07921	3.73072	2.91341	5.45315	3.24111	-2.21203	0.00239747	0.0350277
ENSMUSG00000045658	10.5743	11.0575	11.1247	8.28464	9.27624	8.56619	10.9188	8.70902	-2.20981	3.01e-07	1.33e-05
ENSMUSG00000001930	5.32618	5.14155	3.78767	2.06816	2.8355	2.72258	4.7518	2.54208	-2.20972	0.00189218	0.0287093
ENSMUSG00000025075	3.26106	2.83285	1.98412	0	1.46136	0	2.69268	0.48712	-2.20556	0.0107321	0.116028
ENSMUSG00000030790	6.06248	6.12097	6.53361	3.66784	4.279	4.15394	6.23902	4.03359	-2.20543	0.000867915	0.0149892
ENSMUSG00000034488	9.96018	9.79022	9.79899	7.4472	7.91441	7.57353	9.8498	7.64505	-2.20475	9.56e-07	3.75e-05
ENSMUSG00000026828	3.39794	2.22493	0.989435	0	0	0	2.2041	0	-2.2041	0.00175556	0.0270425
ENSMUSG00000106354	3.10982	2.56068	1.98412	1.04579	0	0	2.55154	0.348598	-2.20294	0.00641823	0.0781964
ENSMUSG00000097566	3.39794	3.58793	3.15109	2.06816	1.46136	0	3.37898	1.17651	-2.20248	0.010135	0.111218
ENSMUSG00000093774	1.94946	3.72788	2.7892	0	0.908306	0.951157	2.82218	0.619821	-2.20236	0.00622868	0.0765046
ENSMUSG00000057315	8.32473	8.88824	9.02868	6.48145	6.99169	6.16873	8.74722	6.54729	-2.19993	1.03e-05	0.000306849
ENSMUSG00000042286	4.02375	4.67238	3.56553	3.25036	1.46136	0.951157	4.08722	1.88762	-2.1996	0.00909804	0.102483
ENSMUSG00000074973	3.93654	3.06174	2.98146	0	1.46136	1.9261	3.32658	1.12915	-2.19743	0.00836408	0.0961417
ENSMUSG00000085589	4.68966	4.52665	2.98146	1.6457	1.46136	2.50261	4.06593	1.86989	-2.19603	0.00245419	0.0356706
ENSMUSG00000025020	3.84372	4.60136	3.15109	1.04579	1.46136	2.50261	3.86539	1.66992	-2.19547	0.00539642	0.0678438
ENSMUSG00000047986	6.72725	6.69901	5.90988	3.78388	4.21232	4.76213	6.44538	4.25277	-2.1926	0.000737684	0.0131079
ENSMUSG00000068011	4.45878	4.27608	4.22784	1.04579	2.42873	2.91341	4.3209	2.12931	-2.19159	0.00767409	0.0902296
ENSMUSG00000022085	2.74944	2.83285	0.989435	0	0	0	2.19058	0	-2.19058	0.00367297	0.0492175
ENSMUSG00000037206	12.3904	12.7918	12.2362	9.83323	10.8712	10.1427	12.4728	10.2824	-2.19042	1.71e-07	7.81e-06
ENSMUSG00000046840	3.10982	1.15378	2.30499	0	0	0	2.18953	0	-2.18953	0.00251383	0.03627
ENSMUSG00000025746	3.63798	4.44787	5.47112	2.06816	3.00265	1.9261	4.51899	2.3323	-2.18669	0.00204223	0.0305632
ENSMUSG00000023959	8.92952	7.9061	6.54887	6.41101	5.62135	4.81092	7.79483	5.61443	-2.1804	6.45e-06	0.000203756
ENSMUSG00000033152	7.86323	8.73077	9.21005	6.25889	6.56715	6.44087	8.60135	6.4223	-2.17905	5.5e-06	0.000177203
ENSMUSG00000098470	7.3335	7.75885	8.31425	5.21696	6.0798	5.57504	7.8022	5.62394	-2.17826	6.19e-05	0.00152178
ENSMUSG00000039714	4.79258	4.36453	3.15109	2.39451	2.42873	0.951157	4.10273	1.9248	-2.17793	0.00341745	0.04656
ENSMUSG00000059146	6.79079	6.99063	7.13881	4.17249	5.02531	5.18864	6.97341	4.79548	-2.17793	0.000481151	0.00906
ENSMUSG00000081058	5.25587	5.57133	5.83714	3.89127	3.52633	2.72258	5.55478	3.38006	-2.17472	0.00230603	0.0339275
ENSMUSG00000102892	2.74944	1.78657	1.98412	0	0	0	2.17338	0	-2.17338	0.00538451	0.0678273
ENSMUSG00000047631	2.74944	1.78657	1.98412	0	0	0	2.17338	0	-2.17338	0.00538451	0.0678273
ENSMUSG00000050994	4.02375	3.43292	4.83751	2.39451	2.42873	0.951157	4.09806	1.9248	-2.17326	0.00338987	0.0462091
ENSMUSG00000057378	9.32677	9.22589	9.05029	6.90958	7.13358	7.04088	9.20099	7.02802	-2.17297	4.11e-06	0.000137706
ENSMUSG00000084843	4.2576	4.27608	2.30499	2.39451	0	1.9261	3.61289	1.44021	-2.17269	0.00496419	0.0635174
ENSMUSG00000071042	4.84141	4.27608	4.37213	2.39451	1.86018	2.72258	4.49654	2.32576	-2.17078	0.00321047	0.0441918
ENSMUSG00000031595	11.001	11.262	11.0549	8.4908	9.40311	8.91203	11.106	8.93531	-2.17068	3.78e-07	1.64e-05
ENSMUSG00000030157	9.52101	10.2496	10.8736	7.74079	8.53197	7.86102	10.2147	8.04459	-2.17014	3.31e-07	1.45e-05
ENSMUSG00000060284	2.94086	3.43292	1.98412	0	1.86018	0	2.78597	0.620059	-2.16591	0.0192172	0.177325
ENSMUSG00000026193	18.7741	18.573	18.4732	16.2934	16.7722	16.2695	18.6067	16.445	-2.16172	0.0289939	0.242163
ENSMUSG00000057751	9.16834	10.4836	9.86451	7.19807	7.75957	8.07588	9.83881	7.67784	-2.16096	1.34e-06	5.04e-05
ENSMUSG00000061353	13.5442	14.5062	15.0314	12.0512	12.6016	11.9532	14.3606	12.202	-2.1586	4.26e-07	1.82e-05
ENSMUSG00000096974	3.52294	4.08104	3.30286	1.04579	1.46136	1.9261	3.63561	1.47775	-2.15786	0.00624165	0.0765255
ENSMUSG00000006403	10.2609	10.3478	9.83368	7.76217	8.32269	7.88969	10.1475	7.99152	-2.15594	1.04e-06	4.01e-05
ENSMUSG00000030772	9.35437	9.90342	10.5525	7.177	8.34621	7.81989	9.93675	7.78103	-2.15572	1.25e-06	4.75e-05
ENSMUSG00000043088	5.29145	5.90203	6.40531	3.99123	3.90972	3.23278	5.86626	3.71124	-2.15502	0.00125696	0.0203568
ENSMUSG00000102941	3.39794	3.06174	0	0	0	0	2.15322	0	-2.15322	0.000881521	0.0151311
ENSMUSG00000031698	7.93248	7.9919	8.19318	4.99415	6.25566	6.40953	8.03919	5.88644	-2.15274	0.000137173	0.00309031
ENSMUSG00000060913	10.4509	9.97717	8.25963	7.31841	8.15974	6.75947	9.56257	7.41254	-2.15003	4.48e-07	1.9e-05
ENSMUSG00000090257	5.36009	4.86662	5.67964	3.54164	3.41214	2.50261	5.30212	3.15213	-2.14999	0.00240834	0.0350849
ENSMUSG00000097885	6.70103	6.55608	6.96765	4.78725	4.279	4.71163	6.74158	4.59263	-2.14896	0.000449828	0.00858552
ENSMUSG00000087230	3.26106	1.78657	2.30499	0	0.908306	0	2.45087	0.302769	-2.1481	0.00641062	0.0781964
ENSMUSG00000043458	3.39794	4.52665	4.37213	2.06816	2.8355	0.951157	4.09891	1.9516	-2.1473	0.00806515	0.0934343
ENSMUSG00000030806	4.79258	4.36453	4.06751	1.6457	2.42873	2.72258	4.40821	2.26567	-2.14254	0.00469152	0.0609566
ENSMUSG00000053175	6.82761	7.20941	7.20775	4.67149	5.48678	4.6593	7.08159	4.93919	-2.1424	0.000476196	0.00898682
ENSMUSG00000031766	1.54012	2.56068	2.30499	0	0	0	2.13526	0	-2.13526	0.00809727	0.0936344
ENSMUSG00000058626	5.48827	5.23836	4.50328	3.07921	2.8355	2.91341	5.07664	2.9427	-2.13394	0.00238931	0.0349288
ENSMUSG00000104605	2.26795	2.83285	3.15109	0	1.86018	0	2.75063	0.620059	-2.13057	0.0247612	0.214257
ENSMUSG00000104117	3.10982	5.28444	5.30125	1.6457	2.42873	3.23278	4.56517	2.43574	-2.12943	0.00260806	0.0372109
ENSMUSG00000033730	9.8195	9.5754	9.2596	7.18757	7.69389	7.38499	9.5515	7.42215	-2.12935	3.15e-06	0.000108253
ENSMUSG00000035642	9.38146	9.4697	8.75692	7.07817	7.07849	7.07124	9.20269	7.07597	-2.12672	4.86e-06	0.000159169
ENSMUSG00000103861	3.74451	3.25923	4.1499	0	1.86018	2.91341	3.71788	1.5912	-2.12669	0.0211521	0.190406
ENSMUSG00000033192	7.22727	7.86878	7.84925	5.13192	5.92184	5.51741	7.64843	5.52372	-2.12471	0.000162562	0.00358232
ENSMUSG00000026840	4.45878	4.74008	2.98146	1.04579	2.8355	1.9261	4.06011	1.9358	-2.12431	0.00643694	0.0783109
ENSMUSG00000031289	5.60599	5.03778	4.83751	2.39451	4.21232	2.50261	5.16043	3.03648	-2.12394	0.00852937	0.0976466
ENSMUSG00000022108	14.7605	14.9989	15.3199	12.7663	13.1873	12.7553	15.0264	12.903	-2.12344	6.28e-06	0.00019911
ENSMUSG00000090124	4.39479	4.52665	5.26474	2.88499	2.42873	2.50261	4.72873	2.60545	-2.12328	0.00280335	0.0395031
ENSMUSG00000031884	3.39794	2.83285	2.56731	0	2.42873	0	2.9327	0.809577	-2.12312	0.0420152	0.311711
ENSMUSG00000074607	0.966502	2.83285	2.56731	0	0	0	2.12222	0	-2.12222	0.00542175	0.0680266
ENSMUSG00000029298	6.96616	7.94247	8.41765	5.04155	6.65764	5.26066	7.77543	5.65328	-2.12214	0.000194275	0.00416833
ENSMUSG00000028150	6.66078	6.14614	6.40531	3.78388	3.99152	5.07338	6.40408	4.28293	-2.12115	0.0014873	0.0235726
ENSMUSG00000067071	11.3622	11.1972	10.3397	8.91653	8.91142	8.7114	10.9664	8.84645	-2.1199	1.47e-07	6.76e-06
ENSMUSG00000017344	1.54012	2.83285	1.98412	0	0	0	2.11903	0	-2.11903	0.00811398	0.0936559
ENSMUSG00000026424	1.54012	2.83285	1.98412	0	0	0	2.11903	0	-2.11903	0.00811398	0.0936559
ENSMUSG00000029352	5.29145	5.32908	5.67964	3.07921	4.14241	2.72258	5.43339	3.31473	-2.11866	0.00493628	0.0632622
ENSMUSG00000040564	3.39794	2.83285	1.98412	0	1.86018	0	2.7383	0.620059	-2.11825	0.0192121	0.177325
ENSMUSG00000027602	11.5971	11.6458	11.3988	9.47159	9.46169	9.35402	11.5472	9.4291	-2.11812	1.69e-07	7.7e-06
ENSMUSG00000027447	13.4978	14.0806	14.5494	11.7231	12.4561	11.5959	14.0426	11.925	-2.11758	7.46e-07	3e-05
ENSMUSG00000031994	3.26106	2.56068	1.57086	1.04579	0	0	2.4642	0.348598	-2.1156	0.00641788	0.0781964
ENSMUSG00000057465	1.54012	2.22493	2.56731	0	0	0	2.11079	0	-2.11079	0.00807928	0.093555
ENSMUSG00000031841	13.1953	12.9879	12.5199	10.5351	11.4722	10.3662	12.9011	10.7912	-2.10985	4.45e-07	1.89e-05
ENSMUSG00000050936	4.93438	6.06927	5.8618	3.99123	3.63214	2.91341	5.62182	3.51226	-2.10956	0.00240218	0.035056
ENSMUSG00000037379	12.0534	12.3371	10.705	8.96343	9.95395	9.85345	11.6985	9.59028	-2.10823	1.15e-07	5.41e-06
ENSMUSG00000042918	6.59111	6.88992	4.43919	3.89127	4.21232	3.49412	5.97341	3.8659	-2.1075	0.000374968	0.00728905
ENSMUSG00000037944	1.54012	3.25923	2.56731	1.04579	0	0	2.45556	0.348598	-2.10696	0.00885211	0.100385
ENSMUSG00000058934	0.966502	2.56068	2.7892	0	0	0	2.10546	0	-2.10546	0.00541307	0.0679853
ENSMUSG00000005716	4.93438	5.28444	3.68087	2.6605	3.00265	1.9261	4.63323	2.52975	-2.10348	0.00359963	0.048518
ENSMUSG00000085071	1.94946	2.83285	2.98146	0	1.46136	0	2.58792	0.48712	-2.1008	0.0189006	0.176142
ENSMUSG00000020363	4.57884	5.71283	3.88711	1.6457	3.52633	2.72258	4.72626	2.63154	-2.09472	0.00661479	0.0799733
ENSMUSG00000021390	14.5407	14.9915	15.573	12.5752	13.2489	12.9978	15.0351	12.9407	-2.09439	7.5e-06	0.000231667
ENSMUSG00000029204	2.94086	3.25923	0.989435	0	0.908306	0	2.39651	0.302769	-2.09374	0.0064224	0.0782095
ENSMUSG00000040829	2.74944	3.06174	3.44016	1.04579	0	1.9261	3.08378	0.990631	-2.09315	0.0151552	0.150415
ENSMUSG00000027075	7.98232	8.4003	8.57504	5.97134	6.13484	6.57404	8.31922	6.22674	-2.09248	4.78e-05	0.00120304
ENSMUSG00000028464	15.2778	15.0163	13.6375	12.3363	12.685	12.6336	14.6439	12.5516	-2.09222	1.07e-06	4.13e-05
ENSMUSG00000099707	6.04174	5.28444	4.22784	3.40334	3.15244	2.72258	5.18467	3.09279	-2.09189	0.00146862	0.0233351
ENSMUSG00000027316	7.05165	7.79908	8.14377	5.17507	5.69646	5.85646	7.66483	5.57599	-2.08884	0.000123442	0.00280855
ENSMUSG00000045777	6.51789	6.76549	6.227	3.78388	5.17287	4.29781	6.50346	4.41819	-2.08528	0.00218212	0.032445
ENSMUSG00000087062	1.94946	1.15378	3.15109	0	0	0	2.08478	0	-2.08478	0.00365438	0.0490845
ENSMUSG00000021620	2.74944	3.85545	3.15109	1.6457	0.908306	0.951157	3.252	1.16839	-2.08361	0.00791564	0.0921677
ENSMUSG00000095332	7.05165	7.19742	5.47112	4.40773	4.5186	4.54857	6.5734	4.49163	-2.08176	0.000346748	0.00682048
ENSMUSG00000060429	9.71036	8.83892	7.01238	6.04296	7.1063	6.16873	8.52056	6.43933	-2.08123	1.51e-06	5.59e-05
ENSMUSG00000071637	7.16149	7.95677	9.6879	5.92153	6.45627	6.18732	8.26872	6.18837	-2.08035	9.23e-07	3.64e-05
ENSMUSG00000027107	14.1922	13.9557	12.4664	11.2965	12.123	10.958	13.5381	11.4592	-2.07892	2.6e-07	1.16e-05
ENSMUSG00000102758	5.93329	6.06927	5.76054	3.25036	4.46232	3.81434	5.92104	3.84234	-2.0787	0.00365527	0.0490845
ENSMUSG00000084929	3.39794	2.83285	0	0	0	0	2.07693	0	-2.07693	0.00123833	0.0201728
ENSMUSG00000071103	5.29145	5.93129	6.10838	3.78388	3.823	3.49412	5.77704	3.70033	-2.07671	0.00217943	0.0324241
ENSMUSG00000038530	6.85164	7.91345	7.09789	4.73053	5.79088	5.11283	7.28766	5.21142	-2.07624	0.00046027	0.00875172
ENSMUSG00000024910	6.29061	6.12097	4.78691	3.89127	3.00265	4.07623	5.73283	3.65672	-2.07611	0.00163618	0.0255156
ENSMUSG00000028716	3.39794	3.97265	3.88711	1.6457	1.46136	1.9261	3.75256	1.67772	-2.07484	0.00667189	0.0804325
ENSMUSG00000031596	11.965	12.3081	12.7232	9.87144	10.9255	9.97751	12.3321	10.2582	-2.07393	5.39e-07	2.25e-05
ENSMUSG00000043313	6.92144	6.96256	7.07698	4.60993	5.27442	4.85811	6.98699	4.91415	-2.07284	0.00066918	0.0120005
ENSMUSG00000054003	4.39479	4.86662	3.68087	1.6457	2.8355	2.24297	4.31409	2.24139	-2.07271	0.00700646	0.0836664
ENSMUSG00000053469	7.47174	7.51013	8.33641	5.40992	6.20511	5.48771	7.77276	5.70091	-2.07185	0.000118736	0.00271618
ENSMUSG00000032322	9.3417	8.50617	7.15885	5.97134	6.15274	6.66973	8.33557	6.2646	-2.07097	4.71e-06	0.000155238
ENSMUSG00000026751	0	3.06174	3.15109	0	0	0	2.07094	0	-2.07094	0.00176028	0.0270717
ENSMUSG00000028024	6.29061	7.27934	8.20768	5.17507	5.20752	5.18864	7.25921	5.19041	-2.0688	6.68e-05	0.00162466
ENSMUSG00000002980	9.19911	9.12821	7.28271	6.51542	6.87799	6.01062	8.53667	6.46801	-2.06867	6.65e-06	0.000209326
ENSMUSG00000036390	11.3013	11.0723	11.0742	9.3615	9.40497	8.48207	11.1493	9.08285	-2.06642	7.38e-07	2.97e-05
ENSMUSG00000002908	7.85136	7.82269	7.69999	5.89597	5.59543	5.68383	7.79135	5.72508	-2.06627	0.000132299	0.00299387
ENSMUSG00000018822	1.94946	3.25923	0.989435	0	0	0	2.06604	0	-2.06604	0.00543478	0.0681562
ENSMUSG00000050821	5.54833	5.74614	5.76054	3.78388	3.00265	4.07623	5.685	3.62092	-2.06408	0.00352063	0.0476825
ENSMUSG00000043333	7.36724	6.78164	4.73447	3.89127	4.72402	4.07623	6.29445	4.23051	-2.06394	0.000203546	0.00433042
ENSMUSG00000044788	7.22727	7.52939	8.05569	5.81645	5.85785	4.94811	7.60412	5.5408	-2.06331	0.00018995	0.00409293
ENSMUSG00000085586	6.56227	6.39742	6.47088	4.17249	4.7711	4.29781	6.47686	4.4138	-2.06305	0.00137174	0.0220176
ENSMUSG00000020614	12.8016	12.7511	12.1415	10.1921	10.8231	10.4969	12.5647	10.504	-2.06073	3.13e-07	1.38e-05
ENSMUSG00000044258	7.81515	7.37825	7.95616	5.51441	5.8795	5.57504	7.71652	5.65632	-2.0602	0.000132968	0.00300632
ENSMUSG00000031576	3.93654	3.06174	2.56731	0	1.46136	1.9261	3.18853	1.12915	-2.05938	0.0123375	0.128636
ENSMUSG00000050370	7.95484	7.56715	6.92148	4.94514	6.13484	5.18864	7.48116	5.42288	-2.05828	0.000343842	0.00677798
ENSMUSG00000086256	2.52869	3.25923	2.98146	1.6457	0	0.951157	2.92313	0.86562	-2.05751	0.0149713	0.149271
ENSMUSG00000026043	17.5728	17.7862	17.0911	15.128	15.7271	15.4299	17.4834	15.4284	-2.05502	0.00574073	0.0714251
ENSMUSG00000038540	8.63628	7.83822	7.47876	5.92153	6.68248	5.18864	7.98442	5.93088	-2.05353	0.000119786	0.00273523
ENSMUSG00000065460	3.84372	2.22493	0.989435	0	0.908306	0	2.3527	0.302769	-2.04993	0.00258021	0.0369279
ENSMUSG00000106746	2.52869	2.83285	2.30499	0	0	1.51946	2.55551	0.506488	-2.04902	0.0253148	0.217544
ENSMUSG00000097157	2.94086	2.83285	2.30499	1.04579	0.908306	0	2.6929	0.651366	-2.04153	0.0142007	0.143096
ENSMUSG00000070802	9.05127	9.03021	8.45053	6.44666	7.50485	6.45629	8.844	6.8026	-2.0414	5.65e-05	0.00140186
ENSMUSG00000030351	5.57745	6.35487	6.7734	3.78388	4.72402	4.07623	6.23524	4.19471	-2.04053	0.00171201	0.0264204
ENSMUSG00000093026	3.26106	3.06174	2.30499	1.04579	1.46136	0	2.87593	0.835718	-2.04021	0.0149733	0.149271
ENSMUSG00000051486	5.10406	4.60136	4.88639	3.54164	2.42873	2.50261	4.86394	2.82433	-2.03961	0.00527199	0.0666781
ENSMUSG00000028214	9.39583	9.92722	10.5981	7.5735	8.15974	8.07089	9.97372	7.93471	-2.03901	1.82e-06	6.61e-05
ENSMUSG00000098268	1.54012	1.78657	2.7892	0	0	0	2.03863	0	-2.03863	0.00805991	0.0934343
ENSMUSG00000063672	2.94086	2.83285	3.68087	2.39451	0	0.951157	3.15153	1.11522	-2.0363	0.018375	0.173209
ENSMUSG00000063388	2.52869	2.22493	2.30499	0	0	0.951157	2.35287	0.317052	-2.03582	0.0171829	0.165181
ENSMUSG00000043448	3.10982	3.58793	2.7892	0	2.42873	0.951157	3.16232	1.12663	-2.03569	0.0376606	0.286998
ENSMUSG00000050147	4.68966	4.92596	3.15109	3.25036	0.908306	2.50261	4.25557	2.22043	-2.03514	0.00800518	0.0930264
ENSMUSG00000092741	3.26106	4.08104	2.7892	1.04579	1.46136	1.51946	3.3771	1.34221	-2.03489	0.00836744	0.0961417
ENSMUSG00000040364	4.10598	3.72788	3.30286	1.04579	0.908306	3.08192	3.71224	1.67867	-2.03357	0.0242672	0.21129
ENSMUSG00000037035	11.1937	11.3315	11.9006	8.6598	10.4776	9.18848	11.4753	9.44197	-2.03334	6.03e-06	0.000192266
ENSMUSG00000104876	5.86408	6.26581	4.43919	3.25036	3.73072	3.49412	5.52303	3.49173	-2.0313	0.00202908	0.0303844
ENSMUSG00000085723	2.94086	3.97265	2.56731	0	1.46136	1.9261	3.16027	1.12915	-2.03112	0.0183662	0.173209
ENSMUSG00000067199	3.84372	3.97265	4.6235	2.6605	2.17228	1.51946	4.14662	2.11741	-2.02921	0.00639902	0.0781964
ENSMUSG00000097462	4.2576	1.78657	0.989435	0	0	0.951157	2.34453	0.317052	-2.02748	0.000843965	0.0147006
ENSMUSG00000047420	6.35928	6.3763	6.6655	3.25036	5.30673	4.76213	6.46703	4.43974	-2.02729	0.00493092	0.0632622
ENSMUSG00000086917	1.94946	2.56068	1.57086	0	0	0	2.027	0	-2.027	0.0123147	0.128619
ENSMUSG00000086620	1.94946	2.56068	1.57086	0	0	0	2.027	0	-2.027	0.0123147	0.128619
ENSMUSG00000070577	2.52869	2.56068	0.989435	0	0	0	2.02627	0	-2.02627	0.00808848	0.0935757
ENSMUSG00000039865	3.10982	3.85545	2.56731	1.04579	1.46136	0.951157	3.17753	1.15277	-2.02476	0.00979939	0.108403
ENSMUSG00000017607	3.74451	3.85545	3.30286	1.04579	1.86018	1.9261	3.63427	1.61069	-2.02358	0.0106069	0.115111
ENSMUSG00000027692	7.02018	6.24266	2.7892	3.54164	3.52633	2.91341	5.35068	3.32713	-2.02355	4.67e-05	0.00118029
ENSMUSG00000025006	10.7848	10.3232	9.57501	7.98463	8.48684	8.14887	10.2276	8.20678	-2.02087	1.28e-06	4.84e-05
ENSMUSG00000054728	5.21939	5.98807	6.31891	3.66784	4.57276	3.23278	5.84212	3.82446	-2.01766	0.00397894	0.052674
ENSMUSG00000009394	6.06248	5.49501	5.50282	3.78388	3.99152	3.23278	5.68677	3.6694	-2.01738	0.00323253	0.044352
ENSMUSG00000036437	7.69408	8.1925	9.01775	6.17635	6.75455	5.92455	8.30144	6.28515	-2.01629	4.35e-05	0.00110487
ENSMUSG00000023078	5.18196	5.57133	1.98412	1.6457	3.52633	1.51946	4.24581	2.2305	-2.01531	0.00260883	0.0372109
ENSMUSG00000087150	4.10598	4.36453	5.22728	1.6457	3.28812	2.72258	4.56593	2.55214	-2.0138	0.00856904	0.0980563
ENSMUSG00000035279	11.8455	12.4399	11.8172	9.64081	10.5745	9.84615	12.0342	10.0205	-2.0137	1.31e-06	4.94e-05
ENSMUSG00000063430	1.94946	1.78657	2.30499	0	0	0	2.01367	0	-2.01367	0.0122441	0.128298
ENSMUSG00000033805	2.26795	1.78657	1.98412	0	0	0	2.01288	0	-2.01288	0.0122377	0.128298
ENSMUSG00000024347	2.52869	3.43292	2.98146	1.04579	0.908306	0.951157	2.98102	0.968419	-2.01261	0.0117119	0.124091
ENSMUSG00000107546	3.26106	1.78657	0.989435	0	0	0	2.01235	0	-2.01235	0.0036544	0.0490845
ENSMUSG00000086363	1.94946	3.25923	4.43919	2.6605	0	0.951157	3.21596	1.20388	-2.01208	0.00873647	0.0995658
ENSMUSG00000082406	2.94086	2.56068	3.44016	1.04579	1.86018	0	2.98057	0.968656	-2.01191	0.0189273	0.176161
ENSMUSG00000036545	11.6817	12.1405	11.6918	9.63116	10.2061	9.64387	11.838	9.82703	-2.01095	9.24e-07	3.64e-05
ENSMUSG00000025129	3.63798	3.25923	0.989435	0	1.86018	0	2.62888	0.620059	-2.00882	0.0117172	0.124091
ENSMUSG00000071540	5.51862	6.19521	5.50282	3.25036	4.57276	3.36936	5.73888	3.73082	-2.00806	0.00684897	0.0822273
ENSMUSG00000093507	4.2576	5.14155	5.43871	3.66784	2.6464	2.50261	4.94596	2.93895	-2.007	0.00518611	0.06585
ENSMUSG00000097310	4.32783	3.97265	3.44016	1.04579	2.17228	2.50261	3.91355	1.9069	-2.00665	0.0111482	0.119546
ENSMUSG00000034156	6.47211	6.82905	6.93316	4.54563	4.5186	5.15124	6.74477	4.73849	-2.00629	0.00123059	0.0201364
ENSMUSG00000016458	3.26106	2.56068	3.30286	1.6457	1.46136	0	3.04153	1.03569	-2.00584	0.0151595	0.150415
ENSMUSG00000036687	7.47947	7.2448	5.47112	4.89441	5.06364	4.22767	6.7318	4.72857	-2.00323	0.000311979	0.00625247
ENSMUSG00000097003	6.98801	6.62931	7.06641	4.54563	5.06364	5.07338	6.89458	4.89422	-2.00036	0.00089814	0.015364
ENSMUSG00000038375	12.4281	12.4145	11.9802	10.27	10.3429	10.2294	12.2743	10.2807	-1.99352	5.11e-07	2.15e-05
ENSMUSG00000074650	3.10982	3.58793	4.30179	1.6457	1.86018	1.51946	3.66651	1.67511	-1.9914	0.00664966	0.0802028
ENSMUSG00000030074	11.3213	11.5274	12.0636	9.28478	9.83295	9.82404	11.6375	9.64726	-1.9902	6.88e-07	2.81e-05
ENSMUSG00000063687	4.18378	4.67238	4.83751	2.06816	3.15244	2.50261	4.56456	2.5744	-1.99016	0.00920826	0.103355
ENSMUSG00000036872	3.10982	4.44787	4.43919	2.06816	1.46136	2.50261	3.99896	2.01071	-1.98825	0.00690137	0.0828025
ENSMUSG00000039364	0.966502	3.06174	2.98146	1.04579	0	0	2.33657	0.348598	-1.98797	0.00884937	0.100385
ENSMUSG00000091405	5.06347	5.28444	6.48682	4.3335	3.63214	2.91341	5.61158	3.62635	-1.98523	0.0025376	0.0364214
ENSMUSG00000085609	2.26795	1.15378	3.44016	0	0.908306	0	2.2873	0.302769	-1.98453	0.00641009	0.0781964
ENSMUSG00000075078	2.26795	2.56068	2.98146	0	0.908306	0.951157	2.60336	0.619821	-1.98354	0.0188941	0.176142
ENSMUSG00000062563	8.57624	9.02683	9.05832	7.15561	7.4838	6.07196	8.88713	6.90379	-1.98334	9.1e-05	0.0021482
ENSMUSG00000021384	3.10982	2.83285	0	0	0	0	1.98089	0	-1.98089	0.00252501	0.0363071
ENSMUSG00000069516	4.84141	5.90203	7.04504	3.89127	4.14241	3.81434	5.92949	3.94934	-1.98015	0.000698877	0.0124799
ENSMUSG00000015093	6.80317	6.73263	5.43871	4.60993	4.5186	3.90702	6.32484	4.34518	-1.97965	0.00126368	0.0204262
ENSMUSG00000025537	4.68966	4.67238	5.02383	2.6605	3.28812	2.50261	4.79529	2.81708	-1.97822	0.00758942	0.0893173
ENSMUSG00000078314	2.26795	2.56068	2.56731	0	1.46136	0	2.46531	0.48712	-1.97819	0.0340917	0.26833
ENSMUSG00000044697	3.93654	3.85545	0	0	1.86018	0	2.59733	0.620059	-1.97727	0.00291563	0.0408253
ENSMUSG00000022847	6.98801	6.84451	6.18853	4.47833	4.86091	4.76213	6.67368	4.70045	-1.97323	0.00125343	0.0203386
ENSMUSG00000085180	7.30767	7.38884	7.62276	5.25767	5.81355	5.32926	7.43975	5.46683	-1.97293	0.00053149	0.00988979
ENSMUSG00000037708	5.36009	5.0906	5.50282	2.88499	4.06894	3.08192	5.31783	3.34528	-1.97255	0.00800892	0.0930264
ENSMUSG00000084915	3.84372	2.56068	3.44016	2.06816	0.908306	0.951157	3.28152	1.30921	-1.97231	0.00836396	0.0961417
ENSMUSG00000028463	8.815	8.05971	7.74707	6.21821	6.28839	6.20569	8.20726	6.23743	-1.96983	5.73e-05	0.00141899
ENSMUSG00000086716	1.94946	2.56068	2.30499	0	0.908306	0	2.27171	0.302769	-1.96894	0.0243551	0.211615
ENSMUSG00000104361	3.63798	3.72788	2.56731	1.04579	1.46136	1.51946	3.31106	1.34221	-1.96885	0.0101353	0.111218
ENSMUSG00000079484	4.9787	5.45529	5.50282	3.25036	3.28812	3.49412	5.31227	3.3442	-1.96807	0.00539242	0.0678273
ENSMUSG00000020019	10.4617	10.6998	10.1222	8.38452	8.8849	8.1104	10.4279	8.45994	-1.96796	5.73e-06	0.000183779
ENSMUSG00000035513	6.1031	6.28859	6.96765	4.94514	4.5186	3.99411	6.45311	4.48595	-1.96716	0.00154976	0.0243333
ENSMUSG00000027556	2.94086	4.52665	4.43919	1.6457	1.86018	2.50261	3.9689	2.00283	-1.96607	0.00690458	0.0828025
ENSMUSG00000085272	4.18378	3.58793	3.15109	1.6457	1.86018	1.51946	3.64093	1.67511	-1.96582	0.00773681	0.0907977
ENSMUSG00000029299	1.54012	2.83285	2.56731	1.04579	0	0	2.31343	0.348598	-1.96483	0.0172357	0.165252
ENSMUSG00000025221	1.54012	2.83285	2.56731	1.04579	0	0	2.31343	0.348598	-1.96483	0.0172357	0.165252
ENSMUSG00000092353	1.54012	2.83285	2.98146	0	1.46136	0	2.45148	0.48712	-1.96436	0.0253151	0.217544
ENSMUSG00000073910	7.78426	7.42013	7.93888	5.67332	5.76785	5.80921	7.71442	5.75012	-1.9643	0.000237483	0.0049359
ENSMUSG00000032356	4.2576	5.84168	3.98013	1.6457	3.63214	2.91341	4.69314	2.73042	-1.96272	0.0104094	0.113455
ENSMUSG00000085772	2.52869	1.78657	1.57086	0	0	0	1.96204	0	-1.96204	0.0122313	0.128298
ENSMUSG00000058925	2.52869	1.78657	1.57086	0	0	0	1.96204	0	-1.96204	0.0122313	0.128298
ENSMUSG00000032355	2.52869	1.78657	1.57086	0	0	0	1.96204	0	-1.96204	0.0122313	0.128298
ENSMUSG00000068874	5.32618	5.90203	5.78653	3.40334	3.823	3.90702	5.67158	3.71112	-1.96046	0.00493208	0.0632622
ENSMUSG00000079110	10.0091	9.73737	9.34951	7.74796	7.73603	7.74026	9.69866	7.74141	-1.95724	8.54e-06	0.000259492
ENSMUSG00000087236	1.94946	3.25923	1.57086	0	0.908306	0	2.25985	0.302769	-1.95708	0.017251	0.165252
ENSMUSG00000046618	9.23838	9.5163	9.59353	6.89675	8.07314	7.50846	9.4494	7.49278	-1.95662	4.72e-05	0.00118991
ENSMUSG00000052605	4.57884	5.19077	5.90988	3.07921	3.823	2.91341	5.2265	3.27187	-1.95463	0.00509841	0.0649142
ENSMUSG00000021898	5.36009	4.98295	3.98013	2.39451	3.823	2.24297	4.77439	2.82016	-1.95423	0.0110429	0.118619
ENSMUSG00000094707	7.14213	7.2213	7.81178	5.40992	5.54212	5.36237	7.39174	5.43814	-1.9536	0.000412104	0.00794362
ENSMUSG00000078907	3.10982	2.22493	1.98412	0	1.46136	0	2.43963	0.48712	-1.95251	0.0252725	0.217544
ENSMUSG00000031364	5.60599	5.87217	4.68005	3.07921	3.73072	3.49412	5.38607	3.43468	-1.95139	0.00518824	0.06585
ENSMUSG00000034394	9.51914	9.13136	7.4867	6.44666	7.05965	6.78412	8.7124	6.76348	-1.94893	9.76e-06	0.00029273
ENSMUSG00000106514	1.54012	1.15378	3.15109	0	0	0	1.94833	0	-1.94833	0.00538068	0.0678273
ENSMUSG00000101517	4.32783	3.43292	0.989435	1.04579	0.908306	0.951157	2.91673	0.968419	-1.94831	0.00153036	0.0240886
ENSMUSG00000034648	9.85412	9.30904	3.88711	5.94665	7.27097	3.99411	7.68342	5.73724	-1.94618	3.69e-08	1.87e-06
ENSMUSG00000106416	5.60599	5.0906	4.88639	3.25036	3.99152	2.50261	5.19433	3.24817	-1.94616	0.00901047	0.10186
ENSMUSG00000097085	4.02375	2.83285	3.78767	2.39451	1.46136	0.951157	3.54809	1.60234	-1.94575	0.00901843	0.101905
ENSMUSG00000022598	4.39479	3.72788	1.57086	1.04579	1.86018	0.951157	3.23118	1.28571	-1.94547	0.00335535	0.0458376
ENSMUSG00000025169	8.23621	8.54926	9.13365	6.39285	7.1063	6.5881	8.63971	6.69575	-1.94396	6.97e-05	0.00168441
ENSMUSG00000105107	2.52869	2.83285	3.44016	1.04579	0	1.9261	2.9339	0.990631	-1.94327	0.0237075	0.207568
ENSMUSG00000050654	2.94086	2.22493	1.57086	0	0.908306	0	2.24555	0.302769	-1.94278	0.0171718	0.165181
ENSMUSG00000061603	11.2848	10.8288	9.89768	8.64837	9.11449	8.42444	10.6704	8.7291	-1.94134	1.35e-06	5.06e-05
ENSMUSG00000064310	3.26106	2.56068	0	0	0	0	1.94058	0	-1.94058	0.00252218	0.0363071
ENSMUSG00000073002	10.9848	10.8878	9.86756	8.47793	8.86876	8.58033	10.5801	8.64234	-1.93772	2.14e-06	7.63e-05
ENSMUSG00000084940	5.10406	4.74008	3.44016	2.39451	3.15244	1.9261	4.4281	2.49102	-1.93708	0.00698429	0.0834806
ENSMUSG00000046447	6.82761	7.04517	6.06657	4.3335	5.30673	4.48985	6.64645	4.71003	-1.93642	0.00226131	0.0333475
ENSMUSG00000087408	6.48753	6.99063	6.76035	5.25767	4.94545	4.22767	6.74617	4.81026	-1.93591	0.00194354	0.0293123
ENSMUSG00000028456	6.87529	6.49861	7.06641	4.99415	5.27442	4.3647	6.81344	4.87776	-1.93568	0.00144164	0.0230956
ENSMUSG00000038065	9.58335	9.65428	9.98724	7.72636	8.06372	7.62901	9.74162	7.80636	-1.93526	1.38e-05	0.000396083
ENSMUSG00000006216	3.84372	3.43292	2.98146	1.6457	1.86018	0.951157	3.41937	1.48568	-1.93369	0.0123663	0.128804
ENSMUSG00000044006	6.2185	5.74614	4.06751	2.88499	3.63214	3.71529	5.34405	3.41081	-1.93324	0.00248336	0.0359908
ENSMUSG00000046793	2.26795	1.78657	2.7892	1.04579	0	0	2.28124	0.348598	-1.93264	0.0171777	0.165181
ENSMUSG00000063529	4.52006	4.27608	1.98412	1.04579	2.42873	1.51946	3.59342	1.66466	-1.92876	0.00535215	0.0675565
ENSMUSG00000099757	4.52006	2.56068	3.44016	1.04579	2.17228	1.51946	3.50697	1.57918	-1.92779	0.00566212	0.0706867
ENSMUSG00000031712	7.18059	6.26581	6.50259	4.25524	4.72402	5.18864	6.64966	4.72263	-1.92703	0.00150464	0.0237877
ENSMUSG00000046159	2.26795	2.22493	3.78767	1.04579	1.46136	0	2.76019	0.835718	-1.92447	0.0117196	0.124091
ENSMUSG00000092758	1.94946	2.83285	0.989435	0	0	0	1.92392	0	-1.92392	0.0123463	0.128675
ENSMUSG00000039307	9.61529	10.1238	10.5131	7.90997	8.41824	8.15361	10.0841	8.1606	-1.92345	7.49e-06	0.000231571
ENSMUSG00000071392	4.2576	3.43292	1.57086	1.6457	1.86018	0	3.08713	1.16863	-1.9185	0.00692007	0.0829346
ENSMUSG00000029381	8.0822	7.39934	6.43847	5.25767	5.17287	5.7353	7.30667	5.38861	-1.91806	0.00026221	0.00536583
ENSMUSG00000029321	2.74944	4.08104	4.73447	1.6457	2.6464	1.51946	3.85499	1.93719	-1.9178	0.00773393	0.0907977
ENSMUSG00000021255	3.74451	3.72788	2.30499	1.04579	1.46136	1.51946	3.25913	1.34221	-1.91692	0.0101354	0.111218
ENSMUSG00000063873	9.88502	10.3023	10.5703	8.29445	8.54557	8.16772	10.2526	8.33592	-1.91664	6.76e-06	0.000212411
ENSMUSG00000025497	2.52869	2.22493	0.989435	0	0	0	1.91435	0	-1.91435	0.0122688	0.128398
ENSMUSG00000081106	2.52869	2.22493	0.989435	0	0	0	1.91435	0	-1.91435	0.0122688	0.128398
ENSMUSG00000103144	5.95564	5.49501	5.53384	3.66784	4.34273	3.23278	5.6615	3.74778	-1.91371	0.00676443	0.0813181
ENSMUSG00000017817	12.2254	11.8995	10.8298	9.62339	10.0549	9.53736	11.6516	9.73855	-1.91301	6.64e-07	2.72e-05
ENSMUSG00000057534	2.74944	2.83285	2.56731	0	1.46136	0.951157	2.71654	0.804173	-1.91236	0.0320489	0.257043
ENSMUSG00000021815	8.5211	8.78386	7.15885	6.17635	6.38237	6.16873	8.1546	6.24248	-1.91212	7.77e-05	0.00185626
ENSMUSG00000055737	12.1884	12.1688	12.4446	10.1508	10.8745	10.0402	12.2673	10.3552	-1.91209	2.89e-06	0.000100379
ENSMUSG00000047686	3.74451	3.58793	4.97946	1.6457	2.42873	2.50261	4.10397	2.19235	-1.91162	0.00664807	0.0802028
ENSMUSG00000033316	3.39794	4.92596	4.1499	2.06816	2.42873	2.24297	4.15793	2.24662	-1.91131	0.00838186	0.0962636
ENSMUSG00000028158	8.94357	8.75142	8.27807	6.48145	6.84535	6.91263	8.65769	6.74648	-1.91121	9.04e-05	0.00213542
ENSMUSG00000040127	2.74944	0	2.98146	0	0	0	1.9103	0	-1.9103	0.00251152	0.03627
ENSMUSG00000048240	6.42483	7.31307	7.8737	5.25767	5.17287	5.45738	7.20387	5.29597	-1.90789	0.000432132	0.00829656
ENSMUSG00000086946	3.26106	3.25923	3.15109	0	2.42873	1.51946	3.22379	1.31607	-1.90773	0.0486623	0.341399
ENSMUSG00000055137	4.74204	4.67238	4.78691	2.39451	3.00265	3.08192	4.73378	2.82636	-1.90742	0.0102297	0.111835
ENSMUSG00000054252	7.62603	7.31307	5.5642	4.3335	5.02531	5.4264	6.83443	4.9284	-1.90603	0.000545498	0.0101206
ENSMUSG00000027797	14.0519	14.0282	13.2894	11.5444	12.2464	11.8606	13.7898	11.8838	-1.90601	5.56e-06	0.000178954
ENSMUSG00000021098	2.94086	3.06174	1.57086	0	0.908306	0.951157	2.52449	0.619821	-1.90466	0.0189043	0.176142
ENSMUSG00000028420	10.1405	9.89417	8.87668	7.6443	8.13295	7.42472	9.63712	7.73399	-1.90313	1.23e-05	0.000358027
ENSMUSG00000098041	4.32783	4.52665	3.68087	1.04579	3.28812	2.50261	4.17845	2.27884	-1.89961	0.0298966	0.245499
ENSMUSG00000028654	8.61186	8.49151	7.29181	5.99561	7.85008	4.85811	8.13173	6.2346	-1.89713	0.00456122	0.0594466
ENSMUSG00000016262	12.7933	12.7697	12.3468	10.4188	11.0333	10.7795	12.6366	10.7438	-1.89274	2.8e-06	9.79e-05
ENSMUSG00000036244	3.52294	3.06174	0	0	0.908306	0	2.19489	0.302769	-1.89213	0.00346866	0.0470596
ENSMUSG00000105345	3.93654	4.44787	4.6235	2.6605	3.15244	1.51946	4.33597	2.44413	-1.89184	0.0170222	0.164121
ENSMUSG00000053101	5.60599	5.14155	5.18882	2.6605	3.99152	3.60894	5.31212	3.42032	-1.8918	0.0108728	0.11704
ENSMUSG00000041112	11.236	11.786	11.9604	9.59983	10.3282	9.38255	11.6608	9.77019	-1.8906	4.48e-06	0.000148308
ENSMUSG00000102123	3.10982	2.56068	0	0	0	0	1.89017	0	-1.89017	0.00366654	0.0491798
ENSMUSG00000106329	2.52869	1.78657	2.30499	0	0	0.951157	2.20675	0.317052	-1.8897	0.0242843	0.21129
ENSMUSG00000024042	10.9539	10.7272	10.5218	8.81448	9.25776	8.46312	10.7343	8.84512	-1.88919	7.46e-06	0.000231061
ENSMUSG00000031376	2.94086	1.78657	1.98412	1.04579	0	0	2.23718	0.348598	-1.88858	0.0171678	0.165181
ENSMUSG00000039542	13.3909	13.1491	11.9921	10.6166	11.3655	10.8886	12.844	10.9569	-1.88712	1.25e-06	4.74e-05
ENSMUSG00000026527	3.39794	2.22493	0.989435	0	0	0.951157	2.2041	0.317052	-1.88705	0.00882628	0.100354
ENSMUSG00000051727	4.32783	5.03778	5.02383	2.6605	2.8355	3.23278	4.79648	2.90959	-1.88689	0.00959	0.106847
ENSMUSG00000079450	3.93654	4.27608	5.22728	2.06816	2.6464	3.08192	4.47997	2.59882	-1.88114	0.00844075	0.0968517
ENSMUSG00000097888	4.10598	4.08104	3.88711	2.06816	1.86018	2.50261	4.02471	2.14365	-1.88106	0.0127526	0.131605
ENSMUSG00000056313	6.87529	7.09773	6.54887	4.99415	5.39956	4.48985	6.84063	4.96119	-1.87944	0.00237969	0.0348179
ENSMUSG00000039982	10.558	10.94	11.2642	9.23468	9.2137	8.67563	10.9207	9.04133	-1.8794	4.29e-06	0.00014302
ENSMUSG00000073207	0.966502	2.83285	2.7892	0	0	0.951157	2.19618	0.317052	-1.87913	0.0172294	0.165252
ENSMUSG00000041567	3.26106	3.25923	4.1499	1.6457	1.46136	1.9261	3.55673	1.67772	-1.87901	0.0105817	0.114987
ENSMUSG00000025069	7.26356	7.20941	6.87379	5.04155	5.59543	5.07338	7.11559	5.23679	-1.8788	0.00147985	0.0234919
ENSMUSG00000067879	1.54012	1.78657	2.30499	0	0	0	1.87723	0	-1.87723	0.0189705	0.176303
ENSMUSG00000070509	10.1861	10.6589	10.155	8.40278	8.65632	8.3103	10.3333	8.45647	-1.87685	1.22e-05	0.000355752
ENSMUSG00000024292	2.52869	3.97265	4.1499	1.6457	1.86018	1.51946	3.55042	1.67511	-1.8753	0.00908675	0.102401
ENSMUSG00000030155	2.26795	1.78657	1.57086	0	0	0	1.87513	0	-1.87513	0.018947	0.176215
ENSMUSG00000075010	2.74944	2.83285	0.989435	0	0	0.951157	2.19058	0.317052	-1.87353	0.0172159	0.165252
ENSMUSG00000061411	6.7783	6.61135	6.48682	4.73053	4.98593	4.54857	6.62549	4.75501	-1.87048	0.0025545	0.0366222
ENSMUSG00000020432	10.228	10.4295	10.8774	8.71201	8.93228	8.28029	10.5116	8.64153	-1.87012	8.05e-06	0.000246634
ENSMUSG00000055862	7.59789	8.09891	8.67581	5.97134	6.39746	6.3936	8.1242	6.25413	-1.87007	0.000199116	0.0042469
ENSMUSG00000038527	10.0263	10.3746	10.6512	8.0027	8.86605	8.57328	10.3507	8.48068	-1.87006	1.67e-05	0.000469978
ENSMUSG00000028841	4.88864	5.53368	4.1499	2.06816	3.28812	3.60894	4.85741	2.9884	-1.869	0.0143368	0.144065
ENSMUSG00000030621	7.05165	7.2564	7.35396	5.08744	5.36928	5.60302	7.22067	5.35325	-1.86742	0.00130034	0.020965
ENSMUSG00000087530	3.52294	1.78657	2.7892	1.04579	1.46136	0	2.69957	0.835718	-1.86385	0.0149731	0.149271
ENSMUSG00000033715	8.23621	8.9821	9.48662	6.23869	7.49787	7.37691	8.90164	7.03783	-1.86381	0.000126268	0.00286768
ENSMUSG00000026576	10.8645	11.1904	11.7299	8.92287	9.41798	9.85345	11.2616	9.3981	-1.86351	4.86e-06	0.000159169
ENSMUSG00000001270	11.3294	11.2196	9.71353	8.90055	9.29448	8.4783	10.7542	8.89111	-1.86307	2.05e-06	7.35e-05
ENSMUSG00000042485	10.9916	10.8567	10.1184	8.53287	9.24531	8.60129	10.6556	8.79316	-1.8624	8.88e-06	0.000268625
ENSMUSG00000106424	2.52869	1.78657	2.7892	0	0	1.51946	2.36815	0.506488	-1.86166	0.0340477	0.26833
ENSMUSG00000085980	2.94086	2.56068	0.989435	0	0.908306	0	2.16366	0.302769	-1.86089	0.017191	0.165181
ENSMUSG00000058975	2.94086	2.56068	0.989435	0	0.908306	0	2.16366	0.302769	-1.86089	0.017191	0.165181
ENSMUSG00000028015	9.70543	9.90895	10.1858	8.02646	8.27448	7.91781	9.9334	8.07292	-1.86048	1.99e-05	0.000550912
ENSMUSG00000103793	6.27291	6.66458	7.12869	4.89441	4.98593	4.605	6.68873	4.82844	-1.86029	0.00193091	0.0291691
ENSMUSG00000034427	2.52869	3.43292	1.57086	1.04579	0.908306	0	2.51082	0.651366	-1.85946	0.0189203	0.176161
ENSMUSG00000020604	6.66078	6.87494	7.44652	4.60993	5.56902	5.2251	6.99408	5.13469	-1.8594	0.00185607	0.0282633
ENSMUSG00000036278	9.33319	9.65208	9.76018	7.56542	8.03023	7.57353	9.58182	7.72306	-1.85876	4.28e-05	0.00109303
ENSMUSG00000033788	10.6439	10.5189	9.49057	8.39824	8.33841	8.34798	10.2178	8.36154	-1.85626	6.1e-06	0.000194222
ENSMUSG00000022261	14.5448	14.6067	14.7541	12.5022	13.1759	12.659	14.6352	12.7791	-1.85619	4.82e-05	0.00121095
ENSMUSG00000020904	3.39794	2.22493	0.989435	1.04579	0	0	2.2041	0.348598	-1.8555	0.00882948	0.100354
ENSMUSG00000025355	9.55252	9.74769	9.67926	7.56542	8.19901	7.65597	9.65982	7.8068	-1.85302	5.13e-05	0.00128106
ENSMUSG00000032323	2.94086	4.18186	0.989435	1.6457	0.908306	0	2.70405	0.851336	-1.85271	0.00724014	0.0860901
ENSMUSG00000021127	10.2257	10.5652	10.8774	8.48223	9.05865	8.56974	10.5561	8.70354	-1.85256	1.13e-05	0.000331913
ENSMUSG00000022665	13.7567	13.8257	13.5843	11.4932	12.505	11.6144	13.7222	11.8709	-1.85134	2.25e-05	0.000611963
ENSMUSG00000032572	4.68966	5.28444	6.06657	2.88499	3.52633	4.07623	5.34689	3.49585	-1.85104	0.0074895	0.0883061
ENSMUSG00000022371	7.18059	9.0735	8.12353	5.3358	7.80553	5.68383	8.12587	6.27506	-1.85082	0.00336914	0.0459763
ENSMUSG00000053985	6.85164	6.66458	6.65143	5.08744	4.8167	4.71163	6.72255	4.87192	-1.85063	0.00226081	0.0333475
ENSMUSG00000033763	12.87	12.7715	12.2246	10.5516	10.8779	10.8872	12.622	10.7722	-1.84978	3.07e-06	0.000106195
ENSMUSG00000024619	4.10598	4.18186	2.98146	1.04579	2.17228	2.50261	3.75643	1.9069	-1.84954	0.018682	0.174976
ENSMUSG00000107810	5.10406	5.0906	3.88711	2.6605	3.15244	2.72258	4.69392	2.84517	-1.84875	0.00883477	0.100369
ENSMUSG00000079722	0.966502	1.78657	2.7892	0	0	0	1.84742	0	-1.84742	0.0122565	0.128375
ENSMUSG00000028600	5.14354	5.41443	4.78691	2.6605	4.06894	3.08192	5.11496	3.27045	-1.84451	0.0176487	0.168156
ENSMUSG00000020423	9.667	9.8179	10.9118	8.26978	8.45835	8.13935	10.1322	8.28916	-1.84306	4.48e-06	0.000148308
ENSMUSG00000085888	2.74944	2.83285	0.989435	1.04579	0	0	2.19058	0.348598	-1.84198	0.0172252	0.165252
ENSMUSG00000022018	6.88696	7.30191	6.74717	4.84182	5.06364	5.51741	6.97868	5.14096	-1.83773	0.00229555	0.0337931
ENSMUSG00000085151	2.94086	2.56068	0	0	0	0	1.83385	0	-1.83385	0.00540372	0.0679018
ENSMUSG00000090451	2.74944	2.22493	1.98412	0	1.46136	0	2.3195	0.48712	-1.83238	0.0461916	0.33111
ENSMUSG00000060675	11.3024	11.2497	10.6749	9.34506	9.16164	9.22719	11.0757	9.24463	-1.83103	5.31e-06	0.000172325
ENSMUSG00000020173	10.2026	9.82571	8.51801	7.53262	8.27448	7.24996	9.51543	7.68569	-1.82974	2.12e-05	0.000580907
ENSMUSG00000005800	2.52869	2.56068	3.30286	1.04579	1.86018	0	2.79741	0.968656	-1.82875	0.0375476	0.286397
ENSMUSG00000107954	2.26795	2.22493	0.989435	0	0	0	1.82744	0	-1.82744	0.019016	0.176336
ENSMUSG00000097305	2.26795	2.22493	0.989435	0	0	0	1.82744	0	-1.82744	0.019016	0.176336
ENSMUSG00000069855	2.26795	2.22493	0.989435	0	0	0	1.82744	0	-1.82744	0.019016	0.176336
ENSMUSG00000053560	11.6954	12.4657	13.1333	10.5729	10.6924	10.5481	12.4315	10.6045	-1.82702	1.09e-06	4.21e-05
ENSMUSG00000042812	4.02375	5.0906	5.18882	3.25036	1.86018	3.71529	4.76772	2.94194	-1.82578	0.0165987	0.160898
ENSMUSG00000087054	4.10598	3.85545	0.989435	1.04579	2.42873	0	2.98362	1.15817	-1.82545	0.012374	0.128804
ENSMUSG00000088054	2.74944	1.15378	1.57086	0	0	0	1.8247	0	-1.8247	0.012184	0.128201
ENSMUSG00000020940	2.94086	4.27608	4.93368	3.07921	2.6464	0.951157	4.05021	2.22559	-1.82462	0.0143061	0.143871
ENSMUSG00000097791	4.39479	3.72788	4.68005	2.6605	3.15244	1.51946	4.26758	2.44413	-1.82344	0.0168869	0.163315
ENSMUSG00000040327	4.10598	3.72788	3.44016	2.39451	0.908306	2.50261	3.75801	1.93515	-1.82286	0.0212769	0.191325
ENSMUSG00000074024	5.02171	4.92596	5.02383	3.25036	2.6464	3.60894	4.9905	3.16856	-1.82194	0.0124363	0.129132
ENSMUSG00000031375	16.7107	16.9653	16.5749	14.3632	15.4775	14.9461	16.7503	14.9289	-1.82139	0.0061555	0.0758007
ENSMUSG00000105063	4.18378	3.85545	3.44016	2.06816	2.42873	1.51946	3.82647	2.00545	-1.82102	0.0163524	0.159575
ENSMUSG00000042581	3.74451	2.56068	4.1499	1.04579	2.42873	1.51946	3.48503	1.66466	-1.82037	0.0144139	0.144724
ENSMUSG00000023341	4.45878	4.52665	4.78691	2.6605	3.15244	2.50261	4.59078	2.77185	-1.81893	0.013954	0.140966
ENSMUSG00000028139	1.54012	2.56068	2.30499	0	0	0.951157	2.13526	0.317052	-1.81821	0.0348692	0.271633
ENSMUSG00000103320	1.54012	3.72788	3.56553	0	1.86018	1.51946	2.94451	1.12655	-1.81797	0.0225119	0.199292
ENSMUSG00000102319	2.26795	1.78657	2.30499	0	0.908306	0	2.11983	0.302769	-1.81707	0.0347207	0.271059
ENSMUSG00000034059	7.95484	8.09245	8.31425	6.15496	6.41239	6.34473	8.12051	6.30403	-1.81649	0.000425341	0.00818004
ENSMUSG00000000290	6.32535	6.8598	7.30984	4.73053	5.36928	4.94811	6.83167	5.01597	-1.81569	0.00225946	0.0333475
ENSMUSG00000102776	3.63798	3.72788	4.1499	2.6605	0.908306	2.50261	3.83859	2.02381	-1.81478	0.0234205	0.205761
ENSMUSG00000047033	6.27291	6.17088	5.83714	3.89127	4.46232	4.48985	6.09365	4.28115	-1.8125	0.00646121	0.0785305
ENSMUSG00000020182	5.02171	4.74008	2.98146	1.6457	2.42873	3.23278	4.24775	2.43574	-1.81201	0.0108216	0.116688
ENSMUSG00000028270	7.62603	8.53504	8.91842	6.59701	6.77779	6.27688	8.35983	6.55056	-1.80927	0.000174364	0.00380546
ENSMUSG00000022584	8.29874	8.07944	7.68625	6.06607	6.67011	5.90221	8.02148	6.2128	-1.80868	0.00061693	0.0112474
ENSMUSG00000104283	1.54012	2.22493	2.56731	0	0.908306	0	2.11079	0.302769	-1.80802	0.0348007	0.271243
ENSMUSG00000072419	3.74451	4.18186	1.57086	1.6457	0.908306	1.51946	3.16574	1.35782	-1.80792	0.00693396	0.082997
ENSMUSG00000038022	8.70055	9.14703	9.99701	7.23931	7.61865	7.56645	9.28153	7.4748	-1.80673	3.29e-05	0.000857962
ENSMUSG00000035459	5.86408	6.17088	5.8618	3.99123	4.7711	3.71529	5.96559	4.15921	-1.80638	0.00992575	0.109414
ENSMUSG00000041193	5.93329	6.06927	5.70712	3.07921	5.30673	3.90702	5.90323	4.09765	-1.80557	0.0278459	0.234829
ENSMUSG00000086514	0.966502	2.83285	2.56731	0	0	0.951157	2.12222	0.317052	-1.80517	0.0244022	0.211804
ENSMUSG00000021798	11.9134	11.3431	10.0122	9.21155	9.34204	9.30377	11.0896	9.28579	-1.80382	8.56e-07	3.41e-05
ENSMUSG00000090071	3.26106	2.22493	1.57086	1.6457	0	0	2.35228	0.548567	-1.80372	0.0252941	0.217544
ENSMUSG00000022887	11.4211	11.9041	12.8032	9.98793	10.6924	10.0377	12.0428	10.2393	-1.80346	2.36e-06	8.38e-05
ENSMUSG00000044786	9.31602	10.3464	11.4228	8.82468	8.39963	8.45162	10.3617	8.55864	-1.80309	9.83e-07	3.84e-05
ENSMUSG00000078144	4.02375	3.58793	4.22784	2.06816	1.86018	2.50261	3.94651	2.14365	-1.80286	0.0142987	0.143853
ENSMUSG00000044352	1.94946	1.15378	2.30499	0	0	0	1.80274	0	-1.80274	0.0188855	0.176142
ENSMUSG00000028642	3.93654	3.97265	3.30286	2.39451	0.908306	2.50261	3.73735	1.93515	-1.8022	0.0243772	0.211661
ENSMUSG00000097728	5.18196	5.0906	4.93368	3.89127	2.8355	3.08192	5.06875	3.26956	-1.79918	0.0129966	0.133251
ENSMUSG00000001768	11.3229	11.5827	11.6999	9.51422	10.0334	9.66061	11.5352	9.73606	-1.7991	9.48e-06	0.000285135
ENSMUSG00000096962	1.94946	1.78657	2.56731	0	0.908306	0	2.10111	0.302769	-1.79834	0.0347311	0.271059
ENSMUSG00000031258	1.94946	1.78657	2.56731	0	0.908306	0	2.10111	0.302769	-1.79834	0.0347311	0.271059
ENSMUSG00000047495	4.18378	4.86662	4.78691	2.88499	3.63214	1.9261	4.61244	2.81441	-1.79803	0.0246437	0.213387
ENSMUSG00000038994	2.94086	2.83285	1.57086	1.04579	0.908306	0	2.44819	0.651366	-1.79682	0.0253148	0.217544
ENSMUSG00000055963	7.56192	7.49061	7.93307	6.19743	5.59543	5.80921	7.66187	5.86736	-1.79451	0.000784996	0.013813
ENSMUSG00000079564	2.74944	3.06174	1.98412	0	1.46136	0.951157	2.59844	0.804173	-1.79426	0.0416839	0.309708
ENSMUSG00000067297	3.74451	3.85545	4.22784	2.6605	1.86018	1.9261	3.9426	2.14892	-1.79368	0.016202	0.158514
ENSMUSG00000042675	10.292	10.3599	10.8383	8.95418	8.80231	8.35622	10.4968	8.70423	-1.79252	1.55e-05	0.000438585
ENSMUSG00000029070	13.1496	13.5819	14.0713	11.5845	12.1128	11.7311	13.6009	11.8095	-1.79144	1.04e-05	0.000310206
ENSMUSG00000100426	2.52869	2.22493	1.57086	0	0	0.951157	2.10816	0.317052	-1.79111	0.0347856	0.271243
ENSMUSG00000022840	3.93654	3.58793	3.78767	1.04579	2.17228	2.72258	3.77071	1.98022	-1.79049	0.0299909	0.245499
ENSMUSG00000020218	0.966502	2.83285	1.57086	0	0	0	1.79007	0	-1.79007	0.0191675	0.177174
ENSMUSG00000097494	4.88864	3.97265	4.56464	2.39451	2.42873	3.23278	4.47531	2.68534	-1.78997	0.0128396	0.132019
ENSMUSG00000046546	7.68742	8.54454	9.37329	6.54861	7.38131	6.3112	8.53508	6.74704	-1.78804	0.00014438	0.00323507
ENSMUSG00000074895	1.54012	2.83285	0.989435	0	0	0	1.78747	0	-1.78747	0.0191583	0.177174
ENSMUSG00000053719	2.52869	2.83285	0	0	0	0	1.78718	0	-1.78718	0.00810581	0.0936474
ENSMUSG00000047419	1.54012	2.56068	2.30499	1.04579	0	0	2.13526	0.348598	-1.78667	0.0348989	0.271737
ENSMUSG00000025993	8.82717	8.49641	8.25963	6.41101	6.69475	7.12046	8.52774	6.74207	-1.78567	0.000313244	0.00626786
ENSMUSG00000079029	6.94397	7.07169	7.00132	5.25767	5.33835	5.07338	7.00566	5.22313	-1.78253	0.00250346	0.0362205
ENSMUSG00000056271	7.79669	7.01816	5.50282	5.04155	4.98593	4.94811	6.77256	4.99186	-1.78069	0.000472204	0.00892484
ENSMUSG00000052955	1.54012	2.22493	1.57086	0	0	0	1.77864	0	-1.77864	0.0301328	0.245499
ENSMUSG00000018927	1.54012	2.22493	1.57086	0	0	0	1.77864	0	-1.77864	0.0301328	0.245499
ENSMUSG00000048540	1.54012	2.22493	1.57086	0	0	0	1.77864	0	-1.77864	0.0301328	0.245499
ENSMUSG00000025656	9.32248	9.45718	9.16618	6.87074	7.85008	7.88969	9.31528	7.53684	-1.77845	0.000235145	0.00489941
ENSMUSG00000087095	3.10982	2.22493	0	0	0	0	1.77825	0	-1.77825	0.00539182	0.0678273
ENSMUSG00000018920	5.06347	4.98295	4.68005	2.39451	3.63214	3.36936	4.90883	3.13201	-1.77682	0.0203289	0.184245
ENSMUSG00000037224	2.94086	4.08104	2.7892	2.06816	1.46136	0.951157	3.27037	1.49356	-1.77681	0.021358	0.191781
ENSMUSG00000039109	4.18378	3.58793	3.56553	1.6457	1.86018	2.50261	3.77908	2.00283	-1.77625	0.0185856	0.174331
ENSMUSG00000021559	4.18378	5.32908	5.30125	3.25036	3.00265	3.23278	4.93804	3.16193	-1.77611	0.0103446	0.112896
ENSMUSG00000055676	3.52294	4.27608	3.56553	2.6605	1.86018	1.51946	3.78819	2.01338	-1.77481	0.0214262	0.192257
ENSMUSG00000022040	3.10982	4.36453	4.83751	1.6457	2.42873	2.91341	4.10396	2.32928	-1.77467	0.0142789	0.143769
ENSMUSG00000107397	2.94086	2.83285	2.56731	2.06816	0	0.951157	2.78034	1.00644	-1.7739	0.0475177	0.337282
ENSMUSG00000022562	8.28115	8.75142	9.00674	6.83083	7.01144	6.8787	8.67977	6.90699	-1.77278	0.000219796	0.00464092
ENSMUSG00000038418	13.7956	14.0999	14.5633	12.2772	12.4689	12.3977	14.1529	12.3813	-1.77169	2.4e-05	0.000646068
ENSMUSG00000097417	4.18378	4.18186	4.68005	2.39451	2.8355	2.50261	4.34856	2.57754	-1.77102	0.0154728	0.153222
ENSMUSG00000030222	8.40408	8.45168	9.20765	6.25889	7.5256	6.96746	8.6878	6.91731	-1.77049	0.000381228	0.00739934
ENSMUSG00000025329	1.54012	1.78657	1.98412	0	0	0	1.77027	0	-1.77027	0.0300076	0.245499
ENSMUSG00000084806	2.74944	2.56068	0	0	0	0	1.77004	0	-1.77004	0.00808548	0.0935757
ENSMUSG00000026656	1.94946	1.78657	1.57086	0	0	0	1.76896	0	-1.76896	0.0299859	0.245499
ENSMUSG00000037167	1.94946	1.78657	1.57086	0	0	0	1.76896	0	-1.76896	0.0299859	0.245499
ENSMUSG00000087455	1.94946	1.78657	1.57086	0	0	0	1.76896	0	-1.76896	0.0299859	0.245499
ENSMUSG00000096926	4.57884	3.72788	4.37213	1.6457	2.6464	3.08192	4.22628	2.45801	-1.76827	0.0203025	0.184138
ENSMUSG00000099812	2.52869	1.78657	0.989435	0	0	0	1.76823	0	-1.76823	0.0189351	0.176169
ENSMUSG00000071691	5.51862	5.03778	5.53384	3.07921	3.63214	4.07623	5.36341	3.59586	-1.76755	0.0128183	0.131953
ENSMUSG00000096929	5.06347	5.19077	5.02383	3.54164	3.52633	2.91341	5.09269	3.32713	-1.76557	0.0144667	0.145041
ENSMUSG00000042613	13.3878	13.4244	13.2181	11.6529	11.7639	11.3169	13.3434	11.5779	-1.76554	1.45e-05	0.00041316
ENSMUSG00000054619	10.1514	10.4587	11.7894	9.17482	8.98066	8.94792	10.7998	9.03447	-1.76536	1.47e-06	5.44e-05
ENSMUSG00000089812	7.52502	7.2564	6.16891	4.73053	5.59543	5.32926	6.98345	5.21841	-1.76504	0.0020034	0.0300355
ENSMUSG00000080942	2.74944	3.43292	2.56731	1.04579	1.46136	0.951157	2.91656	1.15277	-1.76379	0.0297996	0.245438
ENSMUSG00000003949	5.97765	5.60803	7.47876	4.54563	4.62496	4.605	6.35481	4.59186	-1.76295	0.00105739	0.0176339
ENSMUSG00000092274	13.6818	13.6256	14.2602	11.8991	11.8879	12.4977	13.8559	12.0949	-1.76093	2.05e-05	0.000563767
ENSMUSG00000033685	11.3726	11.7485	11.0543	9.11792	9.86043	9.91472	11.3918	9.63102	-1.76076	2.28e-05	0.000617622
ENSMUSG00000049571	4.88864	5.19077	5.10869	3.25036	3.28812	3.36936	5.0627	3.30261	-1.76009	0.0138073	0.139745
ENSMUSG00000006784	5.4256	4.86662	4.73447	3.54164	2.8355	3.36936	5.0089	3.24883	-1.76007	0.0115897	0.123129
ENSMUSG00000067212	10.5922	10.8288	11.4212	8.79387	9.51107	9.26051	10.9474	9.18848	-1.75894	1.62e-05	0.000457528
ENSMUSG00000055435	10.3937	10.7313	11.3924	9.05579	9.24531	8.93972	10.8392	9.08027	-1.7589	9.55e-06	0.000286797
ENSMUSG00000020836	11.9922	11.7935	11.2871	9.88774	10.1189	9.79098	11.691	9.93253	-1.75842	8.31e-06	0.000253707
ENSMUSG00000056880	1.94946	3.43292	2.30499	0	1.46136	0.951157	2.56245	0.804173	-1.75828	0.0417231	0.309908
ENSMUSG00000079434	5.95564	5.19077	4.43919	3.25036	2.8355	4.22767	5.1952	3.43784	-1.75736	0.0108708	0.11704
ENSMUSG00000029659	9.38969	9.19305	9.1637	7.23931	8.06844	7.16806	9.24881	7.49193	-1.75688	0.000240113	0.00498644
ENSMUSG00000101445	1.54012	3.06174	1.57086	0	0.908306	0	2.05757	0.302769	-1.7548	0.0349581	0.27197
ENSMUSG00000029869	12.2679	12.8989	13.347	10.8641	11.4457	10.9396	12.8379	11.0831	-1.7548	8.26e-06	0.000252732
ENSMUSG00000054072	7.19005	7.94247	7.96187	5.3358	6.81197	5.68383	7.69813	5.94387	-1.75426	0.00285895	0.0401654
ENSMUSG00000051832	3.39794	3.97265	4.6235	1.6457	1.86018	3.23278	3.99803	2.24622	-1.75181	0.0263721	0.224652
ENSMUSG00000034614	9.80573	10.3826	11.2267	8.93234	8.79947	8.42836	10.4717	8.72005	-1.75163	7.67e-06	0.000235755
ENSMUSG00000083679	5.45728	5.57133	3.88711	3.25036	3.90972	2.50261	4.97191	3.2209	-1.75101	0.0128608	0.13218
ENSMUSG00000108015	3.74451	3.25923	3.15109	2.06816	0.908306	1.9261	3.38495	1.63419	-1.75076	0.0241337	0.21056
ENSMUSG00000107134	5.25587	5.67873	6.59372	3.78388	3.73072	4.76213	5.84277	4.09224	-1.75053	0.00711347	0.0848238
ENSMUSG00000107879	6.79079	6.69901	6.45477	5.51441	5.02531	4.15394	6.64819	4.89788	-1.7503	0.0058339	0.0723347
ENSMUSG00000065592	4.39479	3.58793	4.43919	2.6605	3.00265	1.51946	4.14064	2.3942	-1.74643	0.0207765	0.187426
ENSMUSG00000038390	8.01461	8.2917	8.50241	6.48145	6.77779	6.3112	8.26958	6.52348	-1.74609	0.000574217	0.0105757
ENSMUSG00000048647	5.02171	5.0906	4.93368	3.89127	2.8355	3.08192	5.01533	3.26956	-1.74577	0.0165819	0.160859
ENSMUSG00000006800	11.6117	12.5603	12.7213	10.4388	10.9164	10.3079	12.2978	10.5544	-1.7434	8.44e-06	0.000256788
ENSMUSG00000091383	4.84141	5.37239	5.50282	4.60993	2.6464	3.23278	5.23887	3.49637	-1.7425	0.0235515	0.206768
ENSMUSG00000035773	5.68838	5.84168	5.83714	4.84182	3.00265	4.29781	5.78907	4.04743	-1.74164	0.0163597	0.159575
ENSMUSG00000044017	7.32494	7.14843	4.43919	4.40773	5.67186	3.60894	6.30419	4.56284	-1.74135	0.00207774	0.0310394
ENSMUSG00000002100	3.39794	1.78657	0.989435	0	0	0.951157	2.05798	0.317052	-1.74093	0.0122408	0.128298
ENSMUSG00000073418	2.52869	3.58793	4.56464	1.04579	2.17228	2.24297	3.56042	1.82035	-1.74007	0.0144249	0.144777
ENSMUSG00000021768	8.63973	8.53979	6.56398	5.99561	6.84535	5.68383	7.9145	6.17493	-1.73957	0.000291039	0.0058701
ENSMUSG00000024827	6.72725	6.79762	5.81206	3.99123	4.67534	5.45738	6.44564	4.70798	-1.73766	0.00823871	0.0950088
ENSMUSG00000030643	7.39203	7.96386	8.15878	5.7031	6.22216	6.37749	7.83822	6.10092	-1.73731	0.00112601	0.0186427
ENSMUSG00000030205	4.39479	4.52665	2.30499	2.06816	2.42873	1.51946	3.74214	2.00545	-1.73669	0.00992585	0.109414
ENSMUSG00000036334	8.36286	8.64948	8.85228	6.2788	7.43347	6.94578	8.62154	6.88602	-1.73553	0.000725008	0.0128918
ENSMUSG00000097645	3.26106	3.43292	1.98412	1.04579	0.908306	1.51946	2.8927	1.15785	-1.73485	0.0237084	0.207568
ENSMUSG00000026435	6.23687	6.49861	7.30085	5.13192	4.94545	4.76213	6.67878	4.9465	-1.73228	0.00269356	0.0383111
ENSMUSG00000108068	2.52869	2.56068	3.56553	1.04579	1.46136	0.951157	2.88497	1.15277	-1.7322	0.0237061	0.207568
ENSMUSG00000033880	10.8187	11.2884	11.4555	9.21414	9.79927	9.35608	11.1875	9.4565	-1.73105	2.33e-05	0.000628543
ENSMUSG00000052837	12.9716	13.6519	14.3071	11.9191	11.9232	11.8964	13.6436	11.9129	-1.73067	9.04e-06	0.000272906
ENSMUSG00000036052	10.0131	9.87736	8.75692	7.68218	8.17295	7.60154	9.54912	7.81889	-1.73023	6.34e-05	0.00154979
ENSMUSG00000028758	3.93654	4.44787	4.06751	3.07921	1.46136	2.72258	4.15064	2.42105	-1.72959	0.0283503	0.238207
ENSMUSG00000086477	4.74204	4.67238	5.18882	2.39451	3.52633	3.49412	4.86775	3.13832	-1.72943	0.0216314	0.193479
ENSMUSG00000006205	12.8145	13.0822	13.0706	11.1427	11.3631	11.2746	12.9891	11.2601	-1.72895	1.64e-05	0.000463161
ENSMUSG00000020032	10.9622	10.6178	10.0834	8.31389	9.20943	8.95608	10.5545	8.82646	-1.72802	4.12e-05	0.00105798
ENSMUSG00000042109	9.32677	9.33115	8.81804	7.59749	7.34286	7.3524	9.15866	7.43092	-1.72774	0.00016345	0.00359875
ENSMUSG00000017754	11.5261	11.8196	12.1618	9.94651	10.4838	9.89647	11.8358	10.1089	-1.72691	1.6e-05	0.000452946
ENSMUSG00000024084	8.19453	8.56801	9.0314	6.6284	7.22097	6.77185	8.59798	6.87374	-1.72424	0.000384544	0.00745223
ENSMUSG00000029061	6.37595	7.20941	6.99019	4.67149	5.10097	5.63046	6.85851	5.13431	-1.7242	0.00486847	0.0626102
ENSMUSG00000065503	2.94086	3.72788	2.98146	1.6457	0.908306	1.9261	3.21673	1.49337	-1.72336	0.0311042	0.251384
ENSMUSG00000105478	2.94086	2.22493	0	0	0	0	1.72193	0	-1.72193	0.00806331	0.0934343
ENSMUSG00000029059	1.94946	2.22493	0.989435	0	0	0	1.72127	0	-1.72127	0.0301127	0.245499
ENSMUSG00000104392	3.39794	2.83285	2.7892	1.04579	1.86018	0.951157	3.00666	1.28571	-1.72095	0.0340483	0.26833
ENSMUSG00000006435	11.2671	10.9615	9.10554	8.84152	9.36332	7.97245	10.4447	8.72576	-1.71892	8.6e-06	0.000260876
ENSMUSG00000026211	12.1365	11.9311	10.7312	9.7285	10.043	9.87081	11.5996	9.88076	-1.71883	5.46e-06	0.000176495
ENSMUSG00000033538	9.02773	8.43646	8.66884	6.73316	7.38888	6.85563	8.71101	6.99255	-1.71846	0.000365136	0.00712538
ENSMUSG00000034463	9.63619	10.1504	10.145	7.89714	8.75624	8.12495	9.9772	8.25944	-1.71776	0.000129613	0.00293573
ENSMUSG00000043747	2.94086	2.22493	1.98412	1.04579	0	0.951157	2.3833	0.66565	-1.71765	0.0340803	0.26833
ENSMUSG00000050578	2.94086	3.72788	0.989435	1.04579	1.46136	0	2.55272	0.835718	-1.71701	0.0192186	0.177325
ENSMUSG00000068762	4.45878	4.08104	4.56464	2.39451	2.6464	2.91341	4.36816	2.65144	-1.71672	0.0182722	0.172482
ENSMUSG00000056185	8.15644	8.27468	8.48665	6.41101	6.78927	6.57404	8.30592	6.59144	-1.71448	0.000689745	0.012343
ENSMUSG00000097823	3.10982	3.25923	3.98013	2.39451	1.86018	0.951157	3.44973	1.73528	-1.71445	0.0268285	0.228002
ENSMUSG00000023011	6.93275	6.55608	6.227	4.3335	4.94545	5.29537	6.57194	4.8581	-1.71384	0.00620101	0.0762123
ENSMUSG00000056427	7.46396	8.28038	8.74703	6.15496	6.97167	6.22382	8.16379	6.45015	-1.71364	0.00065248	0.0117596
ENSMUSG00000027314	2.26795	2.83285	0.989435	0	0	0.951157	2.03008	0.317052	-1.71303	0.0349041	0.271737
ENSMUSG00000033308	3.26106	4.08104	4.22784	2.06816	1.86018	2.50261	3.85665	2.14365	-1.713	0.0207306	0.187197
ENSMUSG00000107741	4.02375	4.60136	4.06751	2.6605	2.17228	2.72258	4.23087	2.51845	-1.71242	0.0210368	0.189639
ENSMUSG00000046329	9.30952	9.53309	10.3882	8.03819	8.00583	8.05071	9.7436	8.03158	-1.71203	3.9e-05	0.00100254
ENSMUSG00000039911	8.83322	8.67565	7.87975	6.51542	7.42613	6.3112	8.46287	6.75092	-1.71195	0.000774072	0.0136488
ENSMUSG00000101211	5.06347	4.52665	5.33687	3.07921	3.63214	3.08192	4.97566	3.26442	-1.71124	0.014625	0.146378
ENSMUSG00000019301	2.74944	3.72788	3.68087	1.6457	1.86018	1.51946	3.38607	1.67511	-1.71095	0.0241719	0.210821
ENSMUSG00000024186	6.59111	6.55608	5.02383	4.40773	4.40377	4.22767	6.05701	4.34639	-1.71062	0.00436263	0.0570056
ENSMUSG00000022894	10.7267	9.93084	10.0232	8.2797	8.84969	8.42052	10.2269	8.51664	-1.71027	3.79e-05	0.000976677
ENSMUSG00000051036	0	2.56068	2.56731	0	0	0	1.70933	0	-1.70933	0.0123307	0.128619
ENSMUSG00000064036	2.74944	2.83285	3.56553	1.04579	1.46136	1.51946	3.04928	1.34221	-1.70707	0.0276556	0.233615
ENSMUSG00000098146	3.26106	3.43292	3.30286	2.06816	1.86018	0.951157	3.33228	1.6265	-1.70578	0.0341313	0.26833
ENSMUSG00000038271	12.1694	11.954	11.0951	10.1263	10.242	9.73834	11.7395	10.0355	-1.70398	1.03e-05	0.000307823
ENSMUSG00000097855	3.63798	4.18186	4.30179	1.6457	2.6464	2.72258	4.04054	2.33823	-1.70231	0.029351	0.244579
ENSMUSG00000022525	5.10406	5.14155	5.18882	3.25036	3.00265	4.07623	5.14481	3.44308	-1.70173	0.021128	0.190258
ENSMUSG00000037990	9.87333	10.2232	10.3052	8.23453	8.81921	8.24522	10.1339	8.43298	-1.70094	9.87e-05	0.00231371
ENSMUSG00000087594	6.04174	5.87217	5.30125	4.40773	3.63214	4.07623	5.73839	4.0387	-1.69969	0.0107271	0.116028
ENSMUSG00000055497	0.966502	2.56068	1.57086	0	0	0	1.69935	0	-1.69935	0.0302672	0.245959
ENSMUSG00000102423	1.54012	2.56068	0.989435	0	0	0	1.69675	0	-1.69675	0.0302488	0.245888
ENSMUSG00000030228	1.54012	2.56068	0.989435	0	0	0	1.69675	0	-1.69675	0.0302488	0.245888
ENSMUSG00000025347	1.54012	2.56068	0.989435	0	0	0	1.69675	0	-1.69675	0.0302488	0.245888
ENSMUSG00000030249	1.94946	1.15378	1.98412	0	0	0	1.69579	0	-1.69579	0.0298489	0.245438
ENSMUSG00000071604	6.02069	5.77869	4.6235	3.99123	3.63214	3.71529	5.4743	3.77955	-1.69474	0.00869491	0.0991369
ENSMUSG00000031129	10.5761	10.5487	10.6299	8.3753	9.43818	8.86081	10.5849	8.89143	-1.69347	0.00011078	0.00255269
ENSMUSG00000023473	4.79258	3.72788	2.98146	2.06816	2.42873	1.9261	3.83397	2.141	-1.69298	0.0112572	0.120194
ENSMUSG00000048347	6.66078	6.78164	7.26433	5.04155	5.51472	5.07338	6.90225	5.20988	-1.69237	0.00407079	0.0537488
ENSMUSG00000028348	12.3184	12.0855	11.1674	9.63116	10.5812	10.2919	11.8571	10.1681	-1.68898	2.11e-05	0.000577288
ENSMUSG00000052852	7.84539	6.97666	5.06688	4.54563	5.51472	4.76213	6.62964	4.94082	-1.68882	0.000724836	0.0128918
ENSMUSG00000044220	2.26795	2.56068	4.1499	2.39451	0	1.51946	2.99284	1.30466	-1.68819	0.0257366	0.22028
ENSMUSG00000032065	2.52869	2.22493	2.30499	1.04579	0	0.951157	2.35287	0.66565	-1.68722	0.0462439	0.331203
ENSMUSG00000051851	7.27249	7.92076	8.40512	6.37446	6.42716	5.7353	7.86612	6.17897	-1.68715	0.000974351	0.0164008
ENSMUSG00000102571	0.966502	1.78657	2.30499	0	0	0	1.68602	0	-1.68602	0.0300291	0.245499
ENSMUSG00000108446	2.26795	3.72788	2.56731	1.6457	0.908306	0.951157	2.85438	1.16839	-1.68599	0.0298059	0.245438
ENSMUSG00000020871	4.39479	4.18186	4.50328	3.25036	1.86018	2.91341	4.35998	2.67465	-1.68533	0.0254498	0.218344
ENSMUSG00000020848	5.36009	5.53368	5.95641	4.25524	3.63214	3.90702	5.61672	3.93147	-1.68526	0.0121521	0.127973
ENSMUSG00000021010	2.74944	2.22493	0.989435	0	0.908306	0	1.98794	0.302769	-1.68517	0.0347617	0.271214
ENSMUSG00000036908	8.54341	8.21646	7.4867	6.49854	6.4706	6.22382	8.08219	6.39765	-1.68454	0.000639277	0.0115629
ENSMUSG00000097236	1.54012	1.78657	3.68087	1.04579	0.908306	0	2.33585	0.651366	-1.68449	0.0141936	0.143082
ENSMUSG00000039405	10.8615	10.8452	10.5741	8.87788	9.38619	8.96419	10.7603	9.07609	-1.68418	5.68e-05	0.00140791
ENSMUSG00000039329	0	3.06174	1.98412	0	0	0	1.68195	0	-1.68195	0.0123897	0.128914
ENSMUSG00000028125	6.1999	6.06927	4.50328	4.40773	3.41214	3.90702	5.59082	3.90896	-1.68186	0.00739719	0.087422
ENSMUSG00000032556	2.26795	1.78657	0.989435	0	0	0	1.68132	0	-1.68132	0.0299639	0.245499
ENSMUSG00000005131	2.26795	1.78657	0.989435	0	0	0	1.68132	0	-1.68132	0.0299639	0.245499
ENSMUSG00000086327	2.26795	1.78657	0.989435	0	0	0	1.68132	0	-1.68132	0.0299639	0.245499
ENSMUSG00000081712	2.26795	1.78657	0.989435	0	0	0	1.68132	0	-1.68132	0.0299639	0.245499
ENSMUSG00000024892	10.7315	10.9579	11.032	9.08153	9.31449	9.2823	10.9072	9.22611	-1.68106	4.22e-05	0.00107992
ENSMUSG00000027848	13.2083	13.4366	12.98	10.7958	11.8449	11.9423	13.2083	11.5276	-1.68067	9.62e-05	0.00225898
ENSMUSG00000034685	10.7412	10.5733	9.34296	8.48652	8.74449	8.38471	10.2192	8.53857	-1.68058	2.77e-05	0.0007374
ENSMUSG00000027674	7.07225	6.90474	7.54876	4.40773	5.8795	6.20569	7.17525	5.49764	-1.67762	0.00781518	0.0914199
ENSMUSG00000082305	5.36009	5.32908	4.56464	2.88499	3.73072	3.60894	5.0846	3.40822	-1.67639	0.0204695	0.185453
ENSMUSG00000038967	9.98076	10.1094	10.1968	8.53701	8.41082	8.3103	10.0957	8.41938	-1.67628	8.68e-05	0.00206607
ENSMUSG00000054263	12.1664	12.3161	12.5661	10.4064	11.0477	10.566	12.3495	10.6734	-1.67619	3.1e-05	0.000815631
ENSMUSG00000065599	4.93438	4.36453	4.50328	2.39451	3.15244	3.23278	4.60073	2.92658	-1.67415	0.0227375	0.200901
ENSMUSG00000027962	11.803	12.489	13.1709	10.531	11.2673	10.6447	12.4876	10.8143	-1.67331	1.36e-05	0.000390498
ENSMUSG00000020473	15.043	15.7701	16.3231	13.842	14.3476	13.927	15.7121	14.0389	-1.67321	0.000967466	0.0163285
ENSMUSG00000053963	0.966502	3.06174	0.989435	0	0	0	1.67256	0	-1.67256	0.019221	0.177325
ENSMUSG00000039239	11.023	11.2763	10.9359	9.06728	9.53001	9.62182	11.0784	9.40637	-1.67204	5.57e-05	0.00138582
ENSMUSG00000039798	4.9787	5.87217	6.30099	3.99123	4.06894	4.07623	5.71729	4.04547	-1.67182	0.00904677	0.102174
ENSMUSG00000022508	10.7234	10.6827	10.5131	9.13441	8.95795	8.8167	10.6397	8.96968	-1.67006	5.22e-05	0.00130094
ENSMUSG00000086681	4.2576	3.58793	4.78691	2.06816	2.8355	2.72258	4.21081	2.54208	-1.66873	0.0184988	0.173845
ENSMUSG00000033065	13.015	12.7803	11.6468	10.6628	10.7249	11.0498	12.4807	10.8125	-1.66822	8.98e-06	0.000271451
ENSMUSG00000019768	8.54709	8.6971	8.73039	6.95979	6.99169	7.02028	8.65819	6.99059	-1.6676	0.000573104	0.0105706
ENSMUSG00000042641	1.54012	1.15378	2.30499	0	0	0	1.6663	0	-1.6663	0.0298724	0.245438
ENSMUSG00000086835	1.54012	1.15378	2.30499	0	0	0	1.6663	0	-1.6663	0.0298724	0.245438
ENSMUSG00000030092	1.54012	1.15378	2.30499	0	0	0	1.6663	0	-1.6663	0.0298724	0.245438
ENSMUSG00000085214	4.79258	4.67238	4.78691	2.88499	3.28812	3.08192	4.75062	3.08501	-1.66562	0.0217378	0.19388
ENSMUSG00000029658	2.26795	1.15378	1.57086	0	0	0	1.6642	0	-1.6642	0.0298251	0.245438
ENSMUSG00000085862	4.93438	4.27608	4.73447	3.07921	3.15244	2.72258	4.64831	2.98474	-1.66357	0.0182396	0.172238
ENSMUSG00000106447	4.18378	3.25923	1.57086	1.04579	1.46136	1.51946	3.00463	1.34221	-1.66242	0.0101424	0.111218
ENSMUSG00000026308	11.9343	11.7247	10.1512	9.36849	10.2628	9.19309	11.2701	9.60812	-1.66196	1.57e-05	0.00044512
ENSMUSG00000104037	3.26106	1.15378	2.56731	1.04579	0	0.951157	2.32738	0.66565	-1.66173	0.018869	0.176139
ENSMUSG00000031209	5.39322	5.23836	4.88639	3.54164	3.90972	3.08192	5.17266	3.51109	-1.66157	0.0206199	0.186347
ENSMUSG00000010307	8.78098	8.84662	8.82119	7.10073	7.11545	7.24996	8.81626	7.15538	-1.66089	0.000501351	0.00935658
ENSMUSG00000019933	5.39322	5.32908	4.56464	3.40334	3.99152	2.91341	5.09565	3.43609	-1.65956	0.0223315	0.198056
ENSMUSG00000063296	6.40872	6.55608	6.74717	5.25767	4.40377	5.07338	6.57066	4.91161	-1.65905	0.00728456	0.086427
ENSMUSG00000085440	4.45878	4.08104	3.78767	3.40334	2.42873	1.51946	4.10917	2.45051	-1.65866	0.0363093	0.279401
ENSMUSG00000020620	9.48497	9.25799	9.47468	7.81768	7.861	7.56645	9.40588	7.74838	-1.6575	0.000217633	0.0045991
ENSMUSG00000052135	8.84524	8.79583	7.29181	6.46416	6.86719	6.62949	8.31096	6.65362	-1.65735	0.00035904	0.00702816
ENSMUSG00000001864	11.9807	11.6709	10.0287	9.37775	9.77348	9.56073	11.2268	9.57065	-1.65612	4.65e-06	0.000153514
ENSMUSG00000068245	6.18105	7.2331	7.7136	5.08744	5.96298	5.11283	7.04258	5.38775	-1.65483	0.00322403	0.0442835
ENSMUSG00000066026	10.3138	10.8307	10.7445	9.21672	9.11677	8.59434	10.6297	8.97594	-1.65374	7.47e-05	0.001788
ENSMUSG00000038119	13.1107	12.8718	12.2766	10.8095	11.4043	11.0855	12.753	11.0998	-1.65324	2.94e-05	0.00077944
ENSMUSG00000024663	9.69218	9.33663	9.38821	7.74796	7.7654	7.94539	9.47234	7.81958	-1.65276	0.000195367	0.00418463
ENSMUSG00000004187	7.81515	8.0464	7.96756	6.51542	6.18786	6.16873	7.94304	6.29067	-1.65236	0.00152108	0.0239725
ENSMUSG00000015968	5.25587	6.71592	8.19318	4.84182	6.00298	4.3647	6.72166	5.06984	-1.65182	0.000885833	0.0151947
ENSMUSG00000059854	1.94946	3.06174	0.989435	1.04579	0	0	2.00021	0.348598	-1.65161	0.0349879	0.27197
ENSMUSG00000011154	2.52869	4.18186	2.98146	1.04579	2.17228	1.51946	3.23067	1.57918	-1.65149	0.0341959	0.26833
ENSMUSG00000040483	8.38773	8.54926	8.6862	6.78978	7.18665	6.69595	8.54107	6.89079	-1.65028	0.000859853	0.0149154
ENSMUSG00000023927	3.63798	3.58793	3.98013	2.88499	1.86018	1.51946	3.73534	2.08821	-1.64713	0.0342272	0.268372
ENSMUSG00000037370	11.4538	11.2233	10.6973	9.19593	9.73244	9.50621	11.1248	9.47819	-1.64664	4.44e-05	0.00112682
ENSMUSG00000060224	7.41641	8.29733	8.57876	6.58106	6.25566	6.51636	8.0975	6.45103	-1.64648	0.000773531	0.0136488
ENSMUSG00000003420	11.1417	11.4109	11.708	9.77306	9.88872	9.66393	11.4202	9.77524	-1.64496	3.34e-05	0.000869083
ENSMUSG00000033355	7.32494	7.16084	7.41354	5.29727	5.76785	5.90221	7.29977	5.65577	-1.644	0.00384612	0.0511842
ENSMUSG00000085517	5.21939	4.67238	5.22728	2.88499	3.15244	4.15394	5.03968	3.39712	-1.64256	0.0263222	0.224431
ENSMUSG00000097071	3.93654	0	0.989435	0	0	0	1.64199	0	-1.64199	0.000880519	0.0151311
ENSMUSG00000032068	5.39322	5.64381	4.06751	2.88499	4.21232	3.08192	5.03485	3.39308	-1.64177	0.0242784	0.21129
ENSMUSG00000038859	11.3622	11.1545	9.89021	9.10123	9.60665	8.77427	10.8023	9.16072	-1.64156	2.94e-05	0.00077944
ENSMUSG00000029685	2.52869	3.06174	2.7892	1.04579	1.46136	0.951157	2.79321	1.15277	-1.64044	0.0475141	0.337282
ENSMUSG00000035694	6.08293	6.31102	6.43847	4.54563	4.46232	4.90382	6.27747	4.63726	-1.64022	0.0102122	0.111789
ENSMUSG00000020101	9.56529	9.22884	9.27115	7.43837	7.89328	7.81392	9.35509	7.71519	-1.6399	0.000306017	0.00614274
ENSMUSG00000029096	9.56165	9.76404	9.31422	7.48197	8.27448	7.97245	9.54664	7.90964	-1.637	0.000397048	0.007671
ENSMUSG00000039457	9.09975	10.0523	10.1107	7.96017	8.51478	7.87829	9.75425	8.11774	-1.6365	0.000177696	0.00386853
ENSMUSG00000043644	4.2576	3.72788	3.68087	2.39451	1.86018	2.50261	3.88879	2.25244	-1.63635	0.0253954	0.217951
ENSMUSG00000097892	3.63798	3.72788	2.56731	1.6457	2.42873	0.951157	3.31106	1.6752	-1.63586	0.043474	0.320953
ENSMUSG00000028167	8.23164	8.93954	9.53915	7.58954	7.13358	7.08122	8.90344	7.26811	-1.63533	0.000231128	0.00483968
ENSMUSG00000058571	11.8733	12.1342	12.3805	10.3297	11.0284	10.1295	12.1293	10.4959	-1.63345	6.43e-05	0.00156886
ENSMUSG00000045019	1.54012	1.78657	1.57086	0	0	0	1.63252	0	-1.63252	0.0486424	0.341399
ENSMUSG00000107458	1.54012	1.78657	1.57086	0	0	0	1.63252	0	-1.63252	0.0486424	0.341399
ENSMUSG00000100334	1.54012	1.78657	1.57086	0	0	0	1.63252	0	-1.63252	0.0486424	0.341399
ENSMUSG00000085280	1.54012	1.78657	1.57086	0	0	0	1.63252	0	-1.63252	0.0486424	0.341399
ENSMUSG00000038086	9.70707	9.65866	8.79582	7.3934	7.87184	7.99901	9.38719	7.75475	-1.63243	0.000270775	0.00552319
ENSMUSG00000015468	5.39322	5.03778	4.30179	3.07921	3.52633	3.23278	4.91093	3.27944	-1.63149	0.0187104	0.175177
ENSMUSG00000032489	6.72725	6.73263	6.60836	5.76089	4.98593	4.42863	6.68942	5.05848	-1.63093	0.00954275	0.1064
ENSMUSG00000085912	6.51789	5.98807	5.76054	4.73053	4.279	4.3647	6.08884	4.45808	-1.63076	0.00930809	0.10429
ENSMUSG00000043795	8.53972	8.64508	7.46273	6.29845	6.80067	6.65644	8.21584	6.58519	-1.63065	0.000904059	0.0154443
ENSMUSG00000044092	4.02375	3.72788	3.88711	2.39451	2.42873	1.9261	3.87958	2.24978	-1.6298	0.0285943	0.239937
ENSMUSG00000034570	7.44829	7.26791	4.50328	4.47833	4.86091	4.99109	6.40649	4.77677	-1.62972	0.000754165	0.0133378
ENSMUSG00000025887	10.9855	10.7602	11.0252	9.02073	9.56718	9.29522	10.9236	9.29438	-1.62925	7.34e-05	0.00176308
ENSMUSG00000030329	5.7408	6.53718	7.60826	4.73053	5.72065	4.54857	6.62874	4.99992	-1.62883	0.00410924	0.0541863
ENSMUSG00000042333	5.10406	5.60803	5.02383	3.78388	3.99152	3.08192	5.24531	3.61911	-1.6262	0.0247939	0.214393
ENSMUSG00000086539	2.94086	2.83285	2.56731	1.04579	0.908306	1.51946	2.78034	1.15785	-1.62249	0.0474995	0.337282
ENSMUSG00000044770	7.41641	7.60395	6.3366	4.54563	6.13484	5.80921	7.11899	5.49656	-1.62243	0.00775615	0.0909825
ENSMUSG00000087424	4.18378	3.06174	4.22784	2.06816	1.46136	3.08192	3.82446	2.20381	-1.62064	0.0304664	0.247201
ENSMUSG00000040152	16.3909	15.7539	16.1275	13.712	15.2145	14.485	16.0908	14.4705	-1.6203	0.0068501	0.0822273
ENSMUSG00000032456	5.60599	5.45529	5.33687	3.25036	4.21232	4.07623	5.46605	3.8463	-1.61974	0.0249885	0.215632
ENSMUSG00000042686	10.1047	9.64989	8.32315	7.66715	7.73603	7.81989	9.35925	7.74102	-1.61822	6.73e-05	0.00163558
ENSMUSG00000020798	1.94946	3.25923	3.15109	1.6457	0.908306	0.951157	2.78659	1.16839	-1.6182	0.0375787	0.286548
ENSMUSG00000040254	9.5994	8.93232	8.20768	6.76174	8.13745	6.98882	8.91314	7.296	-1.61713	0.000749626	0.013292
ENSMUSG00000048368	8.76208	9.612	10.774	7.74796	8.41453	8.13456	9.71604	8.09902	-1.61702	2.94e-05	0.00077944
ENSMUSG00000094620	0.966502	2.22493	3.30286	1.6457	0	0	2.16476	0.548567	-1.6162	0.0341181	0.26833
ENSMUSG00000031355	4.45878	5.23836	6.08763	3.07921	4.14241	3.71529	5.26159	3.64564	-1.61596	0.0158133	0.155434
ENSMUSG00000054779	3.39794	1.15378	3.68087	0	1.46136	1.9261	2.7442	1.12915	-1.61504	0.0225182	0.199292
ENSMUSG00000056498	3.74451	3.58793	4.1499	2.06816	2.6464	1.9261	3.82745	2.21355	-1.61389	0.0321836	0.257714
ENSMUSG00000032625	11.4395	11.585	12.0095	9.7176	10.367	10.1101	11.678	10.0649	-1.61306	5.62e-05	0.00139559
ENSMUSG00000105258	4.02375	2.83285	2.7892	2.39451	1.46136	0.951157	3.21527	1.60234	-1.61292	0.028641	0.240162
ENSMUSG00000024897	7.674	8.12447	8.53344	6.42895	7.09709	5.96823	8.11063	6.49809	-1.61255	0.00210108	0.0313324
ENSMUSG00000051497	7.50243	7.19742	7.12869	4.73053	6.06098	6.20569	7.27618	5.66573	-1.61045	0.00886248	0.100414
ENSMUSG00000034684	8.8211	9.7681	9.64593	7.71178	7.85555	7.83766	9.41171	7.80166	-1.61004	0.000278182	0.00565599
ENSMUSG00000032420	8.40001	7.81486	7.63711	5.97134	6.56715	6.48664	7.95066	6.34171	-1.60895	0.00169327	0.0261633
ENSMUSG00000020722	11.2513	11.3143	9.75689	8.96343	9.99295	8.54472	10.7742	9.16704	-1.60714	0.000111795	0.00257372
ENSMUSG00000072941	12.0644	11.9513	11.9348	9.49519	10.9111	10.7248	11.9835	10.3771	-1.60646	0.000221447	0.00466018
ENSMUSG00000032936	3.26106	2.56068	0.989435	1.04579	0	0.951157	2.27039	0.66565	-1.60474	0.0253002	0.217544
ENSMUSG00000021903	7.65364	7.91345	9.0314	5.89597	7.0691	6.82032	8.19949	6.59513	-1.60437	0.00101498	0.0170166
ENSMUSG00000029270	9.15633	9.45467	9.30301	7.3934	7.85008	7.86102	9.30467	7.7015	-1.60317	0.000552927	0.0102358
ENSMUSG00000029001	7.35047	7.42013	7.89177	5.94665	5.51472	6.3936	7.55412	5.95166	-1.60247	0.00323233	0.044352
ENSMUSG00000026094	11.9294	11.6817	11.4346	9.80603	10.3516	10.088	11.6819	10.0819	-1.60003	6.25e-05	0.00153214
ENSMUSG00000055493	6.40872	6.59316	6.57893	5.25767	4.62496	4.90382	6.52694	4.92882	-1.59812	0.00966385	0.10737
ENSMUSG00000029716	5.21939	5.49501	2.56731	3.40334	2.17228	2.91341	4.42724	2.82968	-1.59756	0.00711291	0.0848238
ENSMUSG00000104616	0	2.22493	2.56731	0	0	0	1.59741	0	-1.59741	0.019059	0.176552
ENSMUSG00000099968	3.26106	1.15378	2.7892	0	1.46136	0.951157	2.40135	0.804173	-1.59717	0.0319961	0.256783
ENSMUSG00000069806	7.40833	7.40977	7.97323	6.19743	5.67186	6.13079	7.59711	6.00003	-1.59708	0.00248326	0.0359908
ENSMUSG00000067389	6.29061	6.53718	6.02351	4.47833	4.7711	4.81092	6.28376	4.68678	-1.59698	0.0127034	0.131252
ENSMUSG00000035268	12.0339	11.8753	11.0543	9.85991	10.2943	10.0183	11.6545	10.0575	-1.59694	4.15e-05	0.00106251
ENSMUSG00000022758	8.96851	9.50661	9.90511	7.76923	7.81118	8.0095	9.46008	7.8633	-1.59678	0.000252155	0.00518108
ENSMUSG00000041378	0.966502	2.83285	0.989435	0	0	0	1.59626	0	-1.59626	0.0303735	0.246664
ENSMUSG00000024087	12.8095	12.7758	13.2568	11.2707	11.5048	11.2816	12.9474	11.3524	-1.59498	4.92e-05	0.00123376
ENSMUSG00000073889	8.99033	9.43182	9.35386	7.71178	7.72412	7.55932	9.25867	7.66507	-1.5936	0.000477827	0.00901086
ENSMUSG00000030218	13.6043	13.3194	14.6545	11.5895	13.158	12.0596	13.8594	12.269	-1.59037	0.000224658	0.0047238
ENSMUSG00000026072	11.179	11.5045	11.6054	9.45637	10.0738	9.98816	11.4296	9.83945	-1.59019	9.88e-05	0.00231441
ENSMUSG00000024806	0	2.56068	4.06751	0	1.86018	0	2.2094	0.620059	-1.58934	0.0117186	0.124091
ENSMUSG00000087385	5.81603	6.01565	6.35409	4.47833	4.94545	3.99411	6.06192	4.47263	-1.5893	0.0169613	0.163721
ENSMUSG00000034771	11.0807	11.6021	11.4433	9.54126	9.80352	10.0157	11.3754	9.78684	-1.58855	8.98e-05	0.00212757
ENSMUSG00000089656	0.966502	2.22493	1.57086	0	0	0	1.58743	0	-1.58743	0.0489127	0.342253
ENSMUSG00000021090	0.966502	2.22493	1.57086	0	0	0	1.58743	0	-1.58743	0.0489127	0.342253
ENSMUSG00000040957	5.97765	6.47893	7.07698	5.40992	5.13737	4.22767	6.51119	4.92499	-1.5862	0.00918668	0.103251
ENSMUSG00000047591	7.12251	7.04517	5.30125	5.21696	4.94545	4.54857	6.48964	4.90366	-1.58599	0.00393211	0.0521362
ENSMUSG00000055994	7.42445	7.5578	6.97896	5.29727	5.98312	5.92455	7.3204	5.73498	-1.58542	0.00570552	0.0711625
ENSMUSG00000016349	2.52869	2.22493	0	0	0	0	1.58454	0	-1.58454	0.0190049	0.176336
ENSMUSG00000029279	6.1426	6.61135	6.50259	5.17507	4.72402	4.605	6.41885	4.83469	-1.58415	0.011261	0.120194
ENSMUSG00000057604	10.1814	10.4737	11.0334	8.35199	9.42351	9.16051	10.5628	8.97867	-1.58414	0.000197665	0.00421954
ENSMUSG00000021451	7.7463	7.98495	7.63711	5.54762	6.41239	6.65644	7.78945	6.20548	-1.58397	0.00490299	0.0629899
ENSMUSG00000039713	12.5911	12.5743	12.0964	10.6476	10.9935	10.8729	12.4206	10.838	-1.58263	6.32e-05	0.00154738
ENSMUSG00000025888	6.79079	7.01816	7.44652	5.86995	5.48678	5.15124	7.08515	5.50265	-1.5825	0.00525744	0.0665275
ENSMUSG00000027864	14.192	14.4173	14.1817	12.4411	12.9166	12.6895	14.2637	12.6824	-1.58123	0.000312952	0.006267
ENSMUSG00000039496	7.04124	7.2331	6.97896	5.37334	5.45829	5.68383	7.08443	5.50515	-1.57928	0.00651312	0.0790472
ENSMUSG00000105260	0.966502	1.78657	1.98412	0	0	0	1.57906	0	-1.57906	0.0486824	0.341399
ENSMUSG00000105004	0.966502	1.78657	1.98412	0	0	0	1.57906	0	-1.57906	0.0486824	0.341399
ENSMUSG00000048721	2.74944	3.97265	0.989435	2.06816	0.908306	0	2.57051	0.992154	-1.57836	0.0298086	0.245438
ENSMUSG00000048402	5.51862	6.12097	6.43847	4.25524	4.72402	4.3647	6.02602	4.44799	-1.57803	0.0143184	0.143937
ENSMUSG00000104277	3.39794	2.83285	2.98146	1.6457	0.908306	1.9261	3.07075	1.49337	-1.57738	0.0456759	0.328757
ENSMUSG00000036306	7.68072	7.43041	6.81187	5.44559	6.32041	5.4264	7.30767	5.7308	-1.57687	0.00582777	0.0722942
ENSMUSG00000023191	10.3627	10.8033	10.829	8.87134	9.36332	9.03007	10.665	9.08824	-1.57676	0.000162352	0.00358084
ENSMUSG00000087024	2.94086	1.78657	0	0	0	0	1.57581	0	-1.57581	0.0122183	0.128298
ENSMUSG00000050071	2.94086	1.78657	0	0	0	0	1.57581	0	-1.57581	0.0122183	0.128298
ENSMUSG00000107766	1.94946	1.78657	0.989435	0	0	0	1.57515	0	-1.57515	0.0486017	0.341399
ENSMUSG00000106230	1.94946	1.78657	0.989435	0	0	0	1.57515	0	-1.57515	0.0486017	0.341399
ENSMUSG00000097681	1.94946	1.78657	0.989435	0	0	0	1.57515	0	-1.57515	0.0486017	0.341399
ENSMUSG00000060012	11.2049	11.0145	11.2022	9.56376	9.73689	9.3966	11.1405	9.56575	-1.57478	8.93e-05	0.00211665
ENSMUSG00000028756	10.9977	11.0862	11.2792	9.65992	9.73392	9.24727	11.121	9.54704	-1.57396	0.000100932	0.00235588
ENSMUSG00000041361	7.06199	6.76549	5.53384	4.84182	4.57276	5.2251	6.45377	4.87989	-1.57388	0.00618846	0.0761322
ENSMUSG00000028037	3.63798	3.43292	4.93368	2.39451	2.6464	2.24297	4.00153	2.42796	-1.57356	0.0173334	0.165791
ENSMUSG00000030518	3.74451	4.18186	0.989435	1.04579	0.908306	2.24297	2.97193	1.39902	-1.57291	0.0148235	0.148188
ENSMUSG00000100005	4.84141	5.37239	5.30125	2.6605	4.14241	3.99411	5.17168	3.599	-1.57268	0.0452982	0.327497
ENSMUSG00000022759	4.02375	3.25923	4.22784	1.6457	2.6464	2.50261	3.83694	2.26491	-1.57204	0.0341197	0.26833
ENSMUSG00000019539	12.0861	12.4462	12.2255	10.3357	10.9197	10.7894	12.2526	10.6816	-1.57105	0.000105461	0.00244128
ENSMUSG00000102717	3.39794	1.78657	0.989435	0	1.46136	0	2.05798	0.48712	-1.57086	0.0340105	0.26833
ENSMUSG00000022773	6.02069	6.35487	7.12869	5.13192	5.17287	4.48985	6.50142	4.93155	-1.56987	0.0078975	0.0920839
ENSMUSG00000052920	6.56227	5.14155	4.30179	3.89127	4.9038	2.50261	5.3352	3.76589	-1.56931	0.0194499	0.178783
ENSMUSG00000060647	2.94086	2.83285	3.98013	2.06816	1.46136	1.51946	3.25128	1.68299	-1.56829	0.0286496	0.240162
ENSMUSG00000030921	8.48314	8.70135	9.30301	7.07817	7.78274	6.92376	8.82917	7.26156	-1.56761	0.00101734	0.0170448
ENSMUSG00000054404	7.47947	7.53892	7.81178	5.94665	5.92184	6.25941	7.61006	6.04263	-1.56742	0.00354178	0.0479432
ENSMUSG00000020486	4.52006	3.43292	2.56731	1.04579	1.86018	2.91341	3.50676	1.93979	-1.56697	0.0340149	0.26833
ENSMUSG00000023960	9.80265	10.2232	11.0032	8.79733	9.04674	8.49333	10.343	8.77913	-1.5639	9.04e-05	0.00213542
ENSMUSG00000040653	9.3417	9.46721	9.14374	7.47336	8.35782	7.43254	9.31755	7.75457	-1.56297	0.00114825	0.0189612
ENSMUSG00000037833	4.02375	3.43292	2.56731	1.6457	2.17228	1.51946	3.34133	1.77915	-1.56218	0.0314088	0.253197
ENSMUSG00000049149	3.52294	2.56068	1.57086	1.04579	0	1.9261	2.55149	0.990631	-1.56086	0.047479	0.337282
ENSMUSG00000041189	11.5181	11.3171	10.0808	9.27985	9.85361	9.1029	10.972	9.41212	-1.55987	6.08e-05	0.00149488
ENSMUSG00000028626	1.54012	1.15378	1.98412	0	0	0	1.55934	0	-1.55934	0.0483888	0.341332
ENSMUSG00000047696	1.54012	1.15378	1.98412	0	0	0	1.55934	0	-1.55934	0.0483888	0.341332
ENSMUSG00000094991	1.54012	1.78657	3.30286	1.04579	0.908306	0	2.20985	0.651366	-1.55848	0.0340698	0.26833
ENSMUSG00000050762	3.84372	3.25923	0	0	0.908306	1.51946	2.36765	0.809257	-1.55839	0.00920651	0.103355
ENSMUSG00000099825	1.94946	1.15378	1.57086	0	0	0	1.55803	0	-1.55803	0.0483446	0.341332
ENSMUSG00000061576	2.74944	2.83285	0	0	0.908306	0	1.86077	0.302769	-1.558	0.0243707	0.211661
ENSMUSG00000021186	10.7492	11.0525	11.6622	9.09282	10.338	9.36018	11.1546	9.597	-1.55764	0.000232414	0.00485855
ENSMUSG00000083603	2.52869	1.15378	0.989435	0	0	0	1.5573	0	-1.5573	0.0298009	0.245438
ENSMUSG00000026748	7.24553	6.88992	6.0452	5.58009	6.02257	3.90702	6.72688	5.16989	-1.55699	0.0184154	0.173444
ENSMUSG00000086541	5.79139	5.71283	5.43871	3.40334	4.57276	4.29781	5.64764	4.0913	-1.55634	0.031574	0.254251
ENSMUSG00000089317	2.94086	3.06174	3.56553	2.06816	0.908306	1.9261	3.18938	1.63419	-1.55519	0.0486762	0.341399
ENSMUSG00000053117	3.63798	4.44787	5.18882	2.88499	3.00265	2.72258	4.42489	2.87008	-1.55481	0.0205136	0.185653
ENSMUSG00000051242	4.02375	3.43292	2.98146	2.39451	2.42873	0.951157	3.47938	1.9248	-1.55457	0.0483086	0.341244
ENSMUSG00000033066	9.46173	9.69962	8.5296	6.85756	8.49036	7.68897	9.23031	7.67896	-1.55135	0.00179827	0.0275327
ENSMUSG00000078190	9.90238	9.69749	9.86299	8.19838	8.13295	8.48207	9.82095	8.27113	-1.54982	0.000343127	0.00676917
ENSMUSG00000000056	10.7364	10.6913	10.4626	8.97874	9.14386	9.11994	10.6301	9.08084	-1.54925	0.000176459	0.00384492
ENSMUSG00000036766	3.74451	4.08104	2.56731	1.6457	1.86018	2.24297	3.46429	1.91628	-1.54801	0.0341878	0.26833
ENSMUSG00000040907	8.81805	8.16197	6.92148	6.01948	6.84535	6.3936	7.96717	6.41948	-1.54769	0.000919414	0.0156748
ENSMUSG00000034165	12.5478	12.1334	11.0596	10.1616	10.6251	10.3122	11.9136	10.3663	-1.54736	3.03e-05	0.00079933
ENSMUSG00000034245	8.0822	8.31963	8.01779	7.16634	6.64505	5.96823	8.13987	6.59321	-1.54667	0.00330163	0.0451772
ENSMUSG00000025350	9.76201	9.86035	8.69994	7.83124	8.04946	7.8019	9.44076	7.8942	-1.54657	0.000334082	0.0066218
ENSMUSG00000030659	10.5359	10.5369	10.6415	8.73742	9.17483	9.16287	10.5714	9.02504	-1.54638	0.000228057	0.00477935
ENSMUSG00000105981	3.26106	3.25923	3.15109	1.6457	1.46136	1.9261	3.22379	1.67772	-1.54607	0.0486753	0.341399
ENSMUSG00000059187	4.39479	3.85545	3.56553	2.6605	3.00265	1.51946	3.93859	2.3942	-1.54439	0.0468863	0.334663
ENSMUSG00000026482	10.4636	10.564	11.451	8.97874	9.74723	9.11994	10.8262	9.28197	-1.54423	0.000112528	0.00258588
ENSMUSG00000103672	5.88752	5.14155	5.02383	4.0847	3.63214	3.71529	5.35097	3.81071	-1.54026	0.019238	0.177417
ENSMUSG00000097729	7.73987	7.80699	7.82438	6.2788	6.27212	6.20569	7.79041	6.2522	-1.53821	0.00349758	0.0473957
ENSMUSG00000103477	4.84141	4.18186	4.22784	3.07921	3.63214	1.9261	4.41704	2.87915	-1.53789	0.0497224	0.345809
ENSMUSG00000073599	2.94086	3.58793	0.989435	1.04579	1.86018	0	2.50607	0.968656	-1.53742	0.0475438	0.337282
ENSMUSG00000039904	3.10982	2.83285	1.57086	1.04579	0.908306	0.951157	2.50451	0.968419	-1.53609	0.0416749	0.309708
ENSMUSG00000039661	0.966502	2.83285	3.78767	0	1.46136	1.51946	2.52901	0.993609	-1.5354	0.0297915	0.245438
ENSMUSG00000064372	9.74125	9.61651	9.79899	8.29445	8.40337	7.85521	9.71892	8.18434	-1.53457	0.000483853	0.00910408
ENSMUSG00000053559	4.79258	3.06174	1.57086	2.39451	0.908306	1.51946	3.14173	1.60743	-1.5343	0.00661443	0.0799733
ENSMUSG00000093672	5.25587	5.19077	3.98013	3.40334	2.42873	3.99411	4.80892	3.27539	-1.53353	0.0346304	0.270692
ENSMUSG00000043004	8.96301	8.91045	8.66534	7.18757	7.35063	7.40102	8.84627	7.31307	-1.53319	0.00119163	0.019575
ENSMUSG00000018500	8.69724	9.13136	9.71353	7.7336	8.12843	7.08122	9.18071	7.64775	-1.53296	0.000802942	0.0140693
ENSMUSG00000079593	5.4256	6.21913	5.95641	4.78725	4.40377	3.81434	5.86705	4.33512	-1.53193	0.0224756	0.199054
ENSMUSG00000087279	2.94086	2.56068	0	0	0.908306	0	1.83385	0.302769	-1.53108	0.0243337	0.211501
ENSMUSG00000025348	15.0216	14.7723	13.393	12.7721	13.3969	12.4286	14.3956	12.8658	-1.52977	0.000286698	0.00580149
ENSMUSG00000038170	13.1714	12.9173	11.8887	11.0378	11.1114	11.2405	12.6591	11.1299	-1.52922	4.44e-05	0.00112682
ENSMUSG00000098052	2.52869	2.83285	3.68087	1.6457	1.86018	0.951157	3.01414	1.48568	-1.52846	0.0456783	0.328757
ENSMUSG00000040264	6.86351	7.73416	8.29174	6.33695	6.13484	5.83303	7.62981	6.10161	-1.5282	0.00219306	0.0325119
ENSMUSG00000001773	3.74451	3.43292	3.88711	2.06816	2.17228	2.24297	3.68818	2.16113	-1.52704	0.0388261	0.293577
ENSMUSG00000048387	8.03575	8.83506	9.39033	7.11187	7.26275	7.3106	8.75371	7.22841	-1.52531	0.000646223	0.0116634
ENSMUSG00000070323	0	1.78657	2.7892	0	0	0	1.52525	0	-1.52525	0.0189934	0.176336
ENSMUSG00000022488	6.57676	5.60803	4.56464	3.54164	4.14241	4.48985	5.58314	4.05797	-1.52518	0.0110845	0.118963
ENSMUSG00000073591	8.54709	8.76773	8.83371	7.06676	7.31135	7.19588	8.71618	7.19133	-1.52485	0.00150795	0.0238101
ENSMUSG00000096578	2.26795	0	2.30499	0	0	0	1.52431	0	-1.52431	0.0187927	0.175621
ENSMUSG00000051051	2.26795	0	2.30499	0	0	0	1.52431	0	-1.52431	0.0187927	0.175621
ENSMUSG00000017969	10.8072	10.341	9.01226	8.41183	9.25362	7.92337	10.0535	8.52961	-1.52388	0.000200847	0.0042766
ENSMUSG00000012889	11.1484	11.6392	11.3988	9.49944	9.82041	10.2973	11.3954	9.87238	-1.52305	0.000226965	0.00476834
ENSMUSG00000043252	12.379	12.1503	12.1123	10.5279	11.0843	10.4667	12.2139	10.693	-1.5209	0.000148765	0.00331301
ENSMUSG00000041762	8.95471	8.40552	8.03416	6.8838	6.8887	7.06119	8.4648	6.94457	-1.52023	0.00120057	0.019709
ENSMUSG00000025085	13.4761	13.4623	13.3644	11.8923	12.0527	11.7977	13.4343	11.9142	-1.52004	0.000182023	0.003955
ENSMUSG00000089679	3.93654	4.36453	4.06751	2.6605	2.6464	2.50261	4.12286	2.60317	-1.51969	0.0401139	0.301595
ENSMUSG00000026579	7.55461	7.86878	8.0123	5.99561	6.55375	6.32806	7.8119	6.29247	-1.51942	0.0044081	0.0575401
ENSMUSG00000086825	6.74018	5.77869	4.68005	4.17249	5.24136	3.23278	5.73298	4.21554	-1.51743	0.0205079	0.185653
ENSMUSG00000026023	5.21939	6.21913	6.81187	4.0847	5.62135	3.99411	6.08346	4.56672	-1.51674	0.0275843	0.233168
ENSMUSG00000037362	8.59771	8.88451	8.85535	7.13391	8.36167	6.29414	8.77919	7.26324	-1.51595	0.00893726	0.101123
ENSMUSG00000024521	9.38763	8.88451	7.81178	7.4472	7.61865	6.47154	8.69464	7.17913	-1.51551	0.000865747	0.0149723
ENSMUSG00000085768	0	2.56068	1.98412	0	0	0	1.51493	0	-1.51493	0.0302854	0.246028
ENSMUSG00000102559	3.74451	3.85545	3.44016	2.39451	1.86018	2.24297	3.68004	2.16589	-1.51416	0.0444238	0.325087
ENSMUSG00000082286	12.8742	13.0658	13.1087	11.5032	11.5174	11.4879	13.0162	11.5029	-1.51339	0.00014167	0.00318027
ENSMUSG00000060703	7.9659	7.79908	8.41765	6.15496	6.84535	6.64303	8.06087	6.54778	-1.51309	0.00306782	0.0426721
ENSMUSG00000024403	6.98801	7.31307	7.81178	5.51441	6.30449	5.76036	7.37095	5.85975	-1.5112	0.00664636	0.0802028
ENSMUSG00000042284	5.95564	5.93129	6.3366	4.40773	4.98593	4.29781	6.07451	4.56382	-1.51069	0.0213515	0.191781
ENSMUSG00000078920	5.63398	5.32908	4.83751	4.17249	3.73072	3.36936	5.26686	3.75752	-1.50933	0.0277054	0.233878
ENSMUSG00000024379	7.32494	6.79762	6.83696	4.78725	6.18786	5.45738	6.9865	5.4775	-1.50901	0.0151324	0.150266
ENSMUSG00000028518	8.8058	8.37391	8.06633	7.25949	6.30449	7.15866	8.41535	6.90755	-1.5078	0.00195195	0.0294215
ENSMUSG00000104713	0	2.83285	3.15109	0	1.46136	0	1.99465	0.48712	-1.50753	0.0341308	0.26833
ENSMUSG00000063087	4.88864	4.86662	5.78653	2.88499	3.90972	4.22767	5.1806	3.67413	-1.50647	0.0358688	0.276771
ENSMUSG00000068876	5.10406	5.14155	4.68005	3.54164	3.15244	3.71529	4.97522	3.46979	-1.50543	0.0341693	0.26833
ENSMUSG00000044250	6.60531	7.14843	7.62995	5.94665	5.69646	5.2251	7.1279	5.62274	-1.50516	0.00635729	0.077792
ENSMUSG00000022324	12.3232	12.6815	12.4269	10.5979	11.2331	11.0892	12.4772	10.9734	-1.50381	0.000220798	0.00465394
ENSMUSG00000030553	1.94946	2.56068	0	0	0	0	1.50338	0	-1.50338	0.0302302	0.245888
ENSMUSG00000085277	1.94946	2.56068	0	0	0	0	1.50338	0	-1.50338	0.0302302	0.245888
ENSMUSG00000104973	3.52294	1.15378	3.44016	2.6605	0	0.951157	2.70563	1.20388	-1.50175	0.0456599	0.328757
ENSMUSG00000020034	9.53035	9.2464	9.20524	8.07282	7.7654	7.64255	9.32733	7.82692	-1.50041	0.000761146	0.0134491
ENSMUSG00000044022	8.25435	8.49641	8.77326	7.08949	6.97167	6.96746	8.50801	7.00954	-1.49846	0.00181916	0.0277852
ENSMUSG00000079559	6.59111	6.49861	6.16891	4.84182	5.06364	4.85811	6.41954	4.92119	-1.49835	0.0157261	0.155
ENSMUSG00000086567	8.18982	8.2917	7.37124	6.37446	6.74278	6.24172	7.95092	6.45299	-1.49793	0.00336526	0.0459482
ENSMUSG00000031273	10.4241	10.594	10.15	8.42976	9.33618	8.90923	10.3894	8.89172	-1.49765	0.000631871	0.0114692
ENSMUSG00000102187	2.26795	2.22493	0	0	0	0	1.49763	0	-1.49763	0.0300923	0.245499
ENSMUSG00000082365	2.26795	2.22493	0	0	0	0	1.49763	0	-1.49763	0.0300923	0.245499
ENSMUSG00000104763	2.26795	2.22493	0	0	0	0	1.49763	0	-1.49763	0.0300923	0.245499
ENSMUSG00000045733	2.26795	2.22493	0	0	0	0	1.49763	0	-1.49763	0.0300923	0.245499
ENSMUSG00000075551	2.26795	2.22493	0	0	0	0	1.49763	0	-1.49763	0.0300923	0.245499
ENSMUSG00000041757	9.44406	10.2496	9.56941	7.98463	8.73562	8.05071	9.75435	8.25698	-1.49736	0.000923957	0.015733
ENSMUSG00000023411	8.97946	9.09304	9.37543	7.58154	7.78274	7.59459	9.14931	7.65296	-1.49636	0.00104266	0.0174344
ENSMUSG00000022679	6.32535	6.04271	6.65143	4.47833	4.9038	5.15124	6.33983	4.84445	-1.49538	0.0165281	0.160584
ENSMUSG00000016756	8.99843	8.09891	7.22686	6.73316	7.44803	5.65739	8.10807	6.61286	-1.49521	0.00257294	0.0368656
ENSMUSG00000061689	13.1146	12.8961	11.6978	11.1556	11.3462	10.7216	12.5695	11.0745	-1.49502	6.32e-05	0.00154738
ENSMUSG00000100465	2.52869	2.22493	3.78767	1.6457	1.46136	0.951157	2.8471	1.35274	-1.49436	0.0340469	0.26833
ENSMUSG00000031119	3.39794	3.43292	4.22784	2.88499	2.17228	1.51946	3.68623	2.19225	-1.49399	0.0464907	0.33228
ENSMUSG00000052675	7.13235	7.47082	7.61552	5.78893	6.00298	5.94656	7.40623	5.91282	-1.49341	0.00661124	0.0799733
ENSMUSG00000029163	11.287	11.6622	11.2202	9.57387	9.68558	10.433	11.3898	9.89749	-1.49233	0.000340051	0.00671374
ENSMUSG00000097354	6.27291	6.3763	7.30984	4.89441	5.51472	5.07338	6.65302	5.16084	-1.49218	0.00974358	0.108066
ENSMUSG00000020241	14.6178	15.0041	13.9878	12.5357	13.4538	13.15	14.5366	13.0465	-1.49007	0.00117661	0.0193662
ENSMUSG00000073680	6.02069	5.37239	5.14931	3.40334	4.5186	4.15394	5.51413	4.02529	-1.48884	0.0322323	0.257943
ENSMUSG00000027832	6.50279	7.36759	7.37124	5.76089	5.59543	5.4264	7.08054	5.59424	-1.4863	0.00776912	0.0910215
ENSMUSG00000039217	7.5836	7.44062	7.8737	6.23869	6.25566	5.94656	7.63264	6.14697	-1.48567	0.00485623	0.0624847
ENSMUSG00000086782	5.45728	5.32908	5.93333	4.0847	4.57276	3.60894	5.57323	4.0888	-1.48443	0.0311491	0.251667
ENSMUSG00000103138	1.94946	3.85545	3.68087	1.6457	1.46136	1.9261	3.16193	1.67772	-1.48421	0.0341736	0.26833
ENSMUSG00000096054	10.738	10.724	10.3495	9.12893	9.2864	8.94519	10.6038	9.12018	-1.48367	0.000325982	0.00647652
ENSMUSG00000013367	6.42483	6.21913	5.26474	4.0847	4.94545	4.42863	5.96957	4.48626	-1.48331	0.0216562	0.193612
ENSMUSG00000103037	5.76632	5.77869	5.76054	3.54164	4.7711	4.54857	5.76852	4.2871	-1.48141	0.0410283	0.30628
ENSMUSG00000038011	4.57884	4.52665	3.56553	3.07921	2.42873	2.72258	4.22368	2.74351	-1.48017	0.0362801	0.279325
ENSMUSG00000096948	4.2576	4.18186	4.22784	2.88499	2.42873	2.91341	4.22243	2.74238	-1.48006	0.0432651	0.319761
ENSMUSG00000017390	5.95564	5.90203	6.16891	4.25524	4.62496	4.71163	6.00886	4.53061	-1.47825	0.0240015	0.20965
ENSMUSG00000055415	4.52006	4.44787	3.78767	2.6605	2.42873	3.23278	4.25187	2.774	-1.47786	0.0448106	0.326418
ENSMUSG00000065564	5.97765	5.95996	6.38843	4.73053	4.40377	4.76213	6.10868	4.63214	-1.47654	0.0194284	0.178716
ENSMUSG00000025219	0.966502	1.15378	2.30499	0	0	0	1.47509	0	-1.47509	0.0484323	0.341399
ENSMUSG00000107017	4.18378	4.74008	4.30179	2.88499	2.8355	3.08192	4.40855	2.93413	-1.47442	0.0440046	0.322863
ENSMUSG00000031616	8.66369	9.2464	8.97319	7.3564	7.69998	7.40896	8.96109	7.48845	-1.47265	0.00180302	0.0275887
ENSMUSG00000050195	5.76632	5.77869	5.73408	4.17249	4.46232	4.22767	5.75969	4.28749	-1.4722	0.0287969	0.240996
ENSMUSG00000062980	9.55435	9.72071	10.4906	8.18789	8.77369	8.38873	9.92187	8.4501	-1.47177	0.000435491	0.00834343
ENSMUSG00000043843	2.26795	1.15378	0.989435	0	0	0	1.47039	0	-1.47039	0.0482998	0.341244
ENSMUSG00000079620	2.26795	1.15378	0.989435	0	0	0	1.47039	0	-1.47039	0.0482998	0.341244
ENSMUSG00000087293	2.26795	1.15378	0.989435	0	0	0	1.47039	0	-1.47039	0.0482998	0.341244
ENSMUSG00000087485	2.26795	1.15378	0.989435	0	0	0	1.47039	0	-1.47039	0.0482998	0.341244
ENSMUSG00000000958	6.35928	6.24266	5.06688	4.73053	4.62496	3.90702	5.88961	4.42084	-1.46877	0.0194386	0.178744
ENSMUSG00000034457	10.9379	10.6009	9.90363	9.37312	8.97816	8.68874	10.4808	9.01334	-1.46745	0.00023721	0.00493429
ENSMUSG00000093577	7.1126	6.76549	7.01238	5.84344	5.45829	5.18864	6.96349	5.49679	-1.4667	0.0105204	0.114517
ENSMUSG00000019647	10.7683	10.5261	8.65832	8.41183	9.27828	7.8668	9.98425	8.51897	-1.46528	0.000220779	0.00465394
ENSMUSG00000035506	3.26106	3.06174	1.57086	1.6457	0.908306	0.951157	2.63122	1.16839	-1.46283	0.047516	0.337282
ENSMUSG00000021133	12.2676	12.2033	12.4634	10.8935	11.0052	10.648	12.3114	10.8489	-1.46253	0.000189002	0.00408646
ENSMUSG00000100594	5.02171	5.23836	5.22728	3.66784	3.52633	3.90702	5.16245	3.7004	-1.46206	0.038041	0.289053
ENSMUSG00000031070	10.2576	10.4799	10.2723	8.21915	8.94774	9.46298	10.3366	8.87662	-1.45995	0.00125435	0.0203405
ENSMUSG00000027792	10.9414	11.104	11.5358	9.41647	9.93985	9.84761	11.1937	9.73464	-1.45906	0.000280168	0.0056872
ENSMUSG00000000594	10.1478	10.6212	11.1815	8.98178	9.35755	9.23615	10.6502	9.19183	-1.45835	0.000246536	0.0050905
ENSMUSG00000072966	7.02018	6.91942	7.67933	5.84344	5.48678	5.92455	7.20631	5.75159	-1.45472	0.00699925	0.0836199
ENSMUSG00000068587	10.2743	10.0254	8.6548	7.97855	9.19655	7.41687	9.65153	8.19732	-1.4542	0.00160554	0.0250998
ENSMUSG00000060716	8.20856	7.93527	6.81187	6.54861	5.72065	6.32806	7.6519	6.19911	-1.45279	0.00346263	0.0470485
ENSMUSG00000029231	10.7452	11.2555	11.5343	9.64081	9.89139	9.64556	11.1784	9.72592	-1.45244	0.000241861	0.00501448
ENSMUSG00000036098	7.61203	7.19742	6.35409	5.40992	5.94256	5.45738	7.05451	5.60329	-1.45123	0.00801055	0.0930264
ENSMUSG00000051920	5.63398	6.3763	6.76035	4.17249	5.69646	4.54857	6.25688	4.80584	-1.45104	0.0345816	0.270478
ENSMUSG00000039652	8.03049	8.37391	8.57876	6.83083	6.85631	6.94578	8.32772	6.87764	-1.45008	0.00312033	0.0431172
ENSMUSG00000058498	7.59076	7.51979	7.53349	6.48145	5.72065	6.09184	7.54802	6.09798	-1.45004	0.00733445	0.086884
ENSMUSG00000003153	7.00954	6.96256	6.60836	5.17507	5.56902	5.48771	6.86016	5.4106	-1.44956	0.0143831	0.144473
ENSMUSG00000032596	7.38382	8.01941	8.18344	6.1112	6.4848	6.64303	7.86222	6.41301	-1.44921	0.00527837	0.0667254
ENSMUSG00000066607	10.447	10.7904	10.2004	8.91971	8.9554	9.21818	10.4793	9.0311	-1.44816	0.00051581	0.0096122
ENSMUSG00000020695	13.3089	13.4434	13.4554	11.5709	12.3464	11.9562	13.4026	11.9579	-1.4447	0.000588758	0.0108102
ENSMUSG00000104348	4.32783	3.72788	2.30499	2.06816	1.46136	2.50261	3.45356	2.01071	-1.44285	0.0318465	0.255663
ENSMUSG00000054871	8.74935	8.07289	6.92148	6.35583	6.9099	6.14988	7.91457	6.47187	-1.4427	0.00190476	0.0288726
ENSMUSG00000049225	10.1539	10.3971	11.1462	8.82468	9.5283	9.01713	10.5657	9.12337	-1.44235	0.00036068	0.00704933
ENSMUSG00000078451	4.39479	3.58793	3.88711	2.39451	2.6464	2.50261	3.95661	2.51451	-1.4421	0.0421539	0.312648
ENSMUSG00000074218	5.36009	5.19077	3.56553	3.78388	3.28812	2.72258	4.70546	3.26486	-1.4406	0.0272248	0.230903
ENSMUSG00000009471	10.6188	10.8298	9.69306	8.99086	9.785	8.04562	10.3805	8.9405	-1.44004	0.0016484	0.0256743
ENSMUSG00000052373	6.7142	4.74008	2.30499	2.6605	3.41214	3.36936	4.58642	3.14733	-1.43909	0.000866895	0.0149819
ENSMUSG00000085870	2.52869	1.78657	0	0	0	0	1.43842	0	-1.43842	0.0299416	0.245499
ENSMUSG00000069874	6.7783	7.07169	7.14887	5.61184	5.92184	5.15124	6.99962	5.56164	-1.43798	0.014944	0.149215
ENSMUSG00000031778	10.5163	11.1475	11.6503	9.28724	10.2305	9.4857	11.1047	9.66781	-1.43688	0.000395037	0.0076497
ENSMUSG00000048096	8.15161	8.28038	8.75363	6.76174	7.08782	7.03062	8.39521	6.96006	-1.43514	0.00310583	0.0430968
ENSMUSG00000038290	11.6954	11.9324	11.515	10.3893	10.3641	10.0856	11.7143	10.2797	-1.43463	0.000299176	0.00601085
ENSMUSG00000028637	5.32618	5.37239	5.83714	3.54164	4.14241	4.54857	5.5119	4.07754	-1.43436	0.0414437	0.308597
ENSMUSG00000033576	7.54727	7.62201	7.25505	5.25767	6.30449	6.55983	7.47478	6.04066	-1.43411	0.0158433	0.155608
ENSMUSG00000086877	5.36009	5.41443	5.78653	4.0847	4.46232	3.71529	5.52035	4.08744	-1.43291	0.0379616	0.288856
ENSMUSG00000031877	6.99881	7.70904	7.35396	5.40992	6.45627	5.90221	7.35394	5.9228	-1.43114	0.014816	0.148172
ENSMUSG00000024066	11.2704	11.9138	13.0524	10.5989	11.0034	10.3426	12.0789	10.6483	-1.43059	4.79e-05	0.00120487
ENSMUSG00000074577	5.71483	5.74614	2.7892	2.88499	3.99152	3.08192	4.75005	3.31948	-1.43058	0.0125567	0.130169
ENSMUSG00000038984	6.67432	7.16084	6.73388	5.21696	5.48678	5.57504	6.85635	5.42626	-1.43008	0.0163708	0.159575
ENSMUSG00000036045	3.10982	2.22493	0	1.04579	0	0	1.77825	0.348598	-1.42965	0.0243217	0.211469
ENSMUSG00000011171	4.68966	4.60136	3.44016	3.07921	2.6464	2.72258	4.24373	2.81606	-1.42766	0.0377867	0.287873
ENSMUSG00000032942	4.39479	3.43292	2.30499	2.06816	1.86018	1.9261	3.37757	1.95148	-1.42609	0.0253555	0.217683
ENSMUSG00000057280	9.80419	9.69536	8.90068	7.90357	8.55905	7.66926	9.46674	8.04396	-1.42278	0.00159138	0.0248937
ENSMUSG00000021388	10.2061	8.50617	8.58618	7.23931	8.34621	7.44805	9.09947	7.67785	-1.42161	0.000427337	0.00821216
ENSMUSG00000037610	7.41641	7.01816	6.88586	5.37334	6.28839	5.39474	7.10681	5.68549	-1.42132	0.0163276	0.159496
ENSMUSG00000025658	3.52294	2.22493	1.98412	1.04579	0.908306	1.51946	2.57733	1.15785	-1.41948	0.0474599	0.337282
ENSMUSG00000030125	3.39794	2.22493	4.43919	1.04579	2.8355	1.9261	3.35402	1.9358	-1.41822	0.0439599	0.322863
ENSMUSG00000032679	8.29874	8.42108	8.64418	7.13391	7.07849	6.90141	8.45467	7.03793	-1.41673	0.00344373	0.0468487
ENSMUSG00000043259	9.26099	8.89939	8.61184	7.29904	8.05898	7.16806	8.92407	7.50869	-1.41538	0.00314998	0.0434556
ENSMUSG00000028517	10.9739	11.3404	11.7046	9.85661	10.112	9.8076	11.3396	9.92542	-1.41422	0.000322374	0.00641494
ENSMUSG00000036292	5.29145	5.41443	5.30125	4.0847	3.52633	4.15394	5.33571	3.92166	-1.41406	0.0430389	0.318463
ENSMUSG00000041809	5.10406	5.32908	5.76054	4.67149	3.28812	3.99411	5.39789	3.98457	-1.41332	0.04415	0.323553
ENSMUSG00000030353	10.4617	10.1504	8.77326	8.24974	8.37697	8.51925	9.79513	8.38199	-1.41314	0.000288035	0.0058227
ENSMUSG00000038569	6.18105	6.21913	6.16891	4.73053	4.94545	4.6593	6.18969	4.77843	-1.41127	0.027463	0.232532
ENSMUSG00000050912	12.905	12.5606	12.9088	11.0845	11.5485	11.5098	12.7915	11.3809	-1.41054	0.000359479	0.0070313
ENSMUSG00000074071	4.2576	3.25923	2.30499	1.6457	2.42873	1.51946	3.27394	1.86463	-1.40931	0.0394367	0.29739
ENSMUSG00000043850	7.65364	7.47082	6.95624	5.48041	6.42716	5.94656	7.36023	5.95138	-1.40886	0.0132557	0.135522
ENSMUSG00000075370	0.966502	3.25923	0	0	0	0	1.40858	0	-1.40858	0.0192707	0.177589
ENSMUSG00000035934	8.06174	7.89129	7.55633	6.04296	7.15149	6.09184	7.83645	6.42876	-1.40769	0.0123691	0.128804
ENSMUSG00000099146	4.9787	5.14155	5.65164	4.40773	3.90972	3.23278	5.2573	3.85008	-1.40722	0.0447188	0.326418
ENSMUSG00000029189	0	2.22493	1.98412	0	0	0	1.40302	0	-1.40302	0.0489492	0.342413
ENSMUSG00000047910	8.31612	8.09891	7.9901	6.65911	6.68248	6.85563	8.13504	6.73241	-1.40264	0.00506856	0.0646369
ENSMUSG00000031626	11.7863	11.1545	9.68272	9.55358	9.98798	8.88095	10.8745	9.47417	-1.40033	0.000103186	0.00239584
ENSMUSG00000036298	7.29895	7.16084	7.57136	5.6429	5.98312	6.20569	7.34372	5.9439	-1.39981	0.0113849	0.121362
ENSMUSG00000087362	2.52869	0	2.56731	0	0.908306	0	1.69867	0.302769	-1.3959	0.0345752	0.270478
ENSMUSG00000063458	6.16195	6.57474	7.03424	5.21696	4.94545	5.4264	6.59031	5.19627	-1.39404	0.017599	0.168035
ENSMUSG00000018238	4.45878	4.80473	5.18882	3.66784	3.52633	3.08192	4.81745	3.42536	-1.39209	0.0476016	0.337478
ENSMUSG00000027510	9.09724	8.61834	7.68625	7.328	6.92038	6.97818	8.46728	7.07552	-1.39176	0.00177871	0.027283
ENSMUSG00000020846	10.3395	9.83735	9.42384	8.16131	8.68733	8.57681	9.8669	8.47515	-1.39175	0.00094219	0.0159915
ENSMUSG00000001119	15.4446	15.7271	14.9261	13.4343	14.28	14.2153	15.3659	13.9765	-1.38937	0.00726981	0.0863615
ENSMUSG00000059901	11.2002	10.8634	9.42797	8.88114	9.32242	9.11994	10.4972	9.10783	-1.38934	0.000185378	0.00401499
ENSMUSG00000045326	4.57884	3.43292	1.98412	1.6457	1.46136	2.72258	3.33196	1.94322	-1.38874	0.0276879	0.233809
ENSMUSG00000072915	6.57676	6.6819	7.16876	5.51441	5.48678	5.26066	6.80914	5.42062	-1.38852	0.0157351	0.155029
ENSMUSG00000024059	10.029	10.4799	11.1406	9.14258	9.24322	9.10045	10.5498	9.16208	-1.38772	0.000374781	0.00728905
ENSMUSG00000036002	11.3138	11.4688	11.2112	10.2284	10.0188	9.58372	11.3313	9.94363	-1.38764	0.000575236	0.0105867
ENSMUSG00000029650	6.56227	6.91942	7.41354	5.81645	5.62135	5.29537	6.96508	5.57772	-1.38735	0.013173	0.13495
ENSMUSG00000023795	10.6921	10.9561	10.9279	9.55562	9.52487	9.33954	10.8587	9.47335	-1.38538	0.000647817	0.0116839
ENSMUSG00000026399	9.94908	9.20807	7.84307	7.50752	8.38077	6.95666	9.00007	7.61498	-1.38509	0.00105352	0.0175926
ENSMUSG00000050345	5.48827	4.80473	5.47112	3.40334	4.21232	3.99411	5.25471	3.86992	-1.38479	0.0450392	0.326418
ENSMUSG00000033032	7.49482	7.26791	6.06657	5.37334	5.59543	5.70979	6.9431	5.55952	-1.38358	0.00980029	0.108403
ENSMUSG00000046688	8.51735	8.63622	9.10036	7.328	7.59267	7.18666	8.75131	7.36911	-1.3822	0.00311546	0.0431172
ENSMUSG00000024678	9.06932	6.88992	6.93316	5.92153	6.55375	6.27688	7.6308	6.25072	-1.38008	0.000526617	0.00980635
ENSMUSG00000016493	6.61938	6.81342	6.70691	5.21696	5.20752	5.57504	6.71324	5.33317	-1.38006	0.0220326	0.195818
ENSMUSG00000108033	5.4256	4.86662	6.28284	3.66784	4.34273	4.42863	5.52502	4.1464	-1.37862	0.0281228	0.236611
ENSMUSG00000045636	10.8049	10.9017	10.9935	9.53299	9.3843	9.64724	10.9001	9.52151	-1.37855	0.000641921	0.0116024
ENSMUSG00000026208	15.6362	15.3735	13.4689	13.3816	13.8681	13.0943	14.8262	13.448	-1.37818	0.000799426	0.0140237
ENSMUSG00000075702	11.4772	11.693	12.2264	10.2411	10.4471	10.574	11.7989	10.4207	-1.37813	0.000348861	0.00685549
ENSMUSG00000079018	11.1447	11.0416	11.0663	9.41872	10.3024	9.3986	11.0842	9.70656	-1.37764	0.00124778	0.0202599
ENSMUSG00000086291	0	2.56068	1.57086	0	0	0	1.37718	0	-1.37718	0.0491588	0.343309
ENSMUSG00000065471	0	2.56068	1.57086	0	0	0	1.37718	0	-1.37718	0.0491588	0.343309
ENSMUSG00000097960	8.5211	8.07289	8.05569	6.61279	6.71896	7.18666	8.21656	6.83947	-1.37709	0.00553445	0.0693028
ENSMUSG00000022146	11.2457	11.6458	12.4566	10.118	10.8637	10.2361	11.7827	10.4059	-1.37674	0.000315295	0.0063039
ENSMUSG00000053113	9.9463	10.1978	10.9021	8.64837	9.23904	9.03264	10.3488	8.97335	-1.37541	0.000708976	0.0126334
ENSMUSG00000032009	9.38352	9.36371	9.74203	8.02646	8.13295	8.20471	9.49642	8.12137	-1.37505	0.001678	0.0259591
ENSMUSG00000039787	10.369	10.6567	10.543	9.08436	9.29448	9.0682	10.5229	9.14901	-1.37385	0.000971589	0.0163762
ENSMUSG00000038235	9.88938	9.187	8.5296	7.93529	8.18169	7.36879	9.20199	7.82859	-1.3734	0.0012601	0.0203813
ENSMUSG00000044043	7.56192	7.51013	7.75368	6.15496	6.44179	6.11145	7.60857	6.23606	-1.37251	0.010267	0.112146
ENSMUSG00000090386	6.02069	5.93129	5.5642	4.73053	4.5186	4.15394	5.83873	4.46769	-1.37104	0.0369454	0.283001
ENSMUSG00000004609	3.39794	3.85545	5.26474	2.39451	3.28812	2.72258	4.17271	2.80174	-1.37097	0.0330448	0.263024
ENSMUSG00000055301	11.8481	11.824	12.2432	10.9103	10.5401	10.3539	11.9718	10.6015	-1.37033	0.000396597	0.00766814
ENSMUSG00000028573	8.90101	9.04701	9.00674	7.42949	7.88795	7.53048	8.98492	7.61597	-1.36895	0.00376149	0.0501373
ENSMUSG00000052783	6.79079	6.62931	6.97896	5.04155	5.85785	5.39474	6.79969	5.43138	-1.36831	0.0240069	0.20965
ENSMUSG00000029810	9.75406	10.2597	10.4484	8.38452	9.09611	8.87809	10.1541	8.78624	-1.36783	0.00148035	0.0234919
ENSMUSG00000022075	11.0731	10.9659	10.6827	9.58191	9.47775	9.56073	10.9072	9.54013	-1.36709	0.00064621	0.0116634
ENSMUSG00000088707	3.10982	0	0.989435	0	0	0	1.36642	0	-1.36642	0.0121247	0.12779
ENSMUSG00000038400	12.9377	12.8054	11.9482	11.1663	11.3486	11.0787	12.5638	11.1979	-1.36589	0.000338157	0.00668159
ENSMUSG00000071669	7.36724	7.51979	7.91552	6.46416	6.30449	5.94656	7.60085	6.2384	-1.36245	0.0096377	0.107174
ENSMUSG00000108658	5.36009	4.44787	3.98013	3.25036	3.73072	2.72258	4.59603	3.23455	-1.36147	0.0449502	0.326418
ENSMUSG00000044288	5.51862	4.74008	4.97946	3.66784	3.41214	4.07623	5.07938	3.71874	-1.36065	0.0447784	0.326418
ENSMUSG00000041399	4.02375	2.56068	1.57086	1.6457	0.908306	1.51946	2.71843	1.35782	-1.3606	0.0276536	0.233615
ENSMUSG00000054640	7.23643	6.64706	6.93316	5.29727	5.42923	6.01062	6.93888	5.57904	-1.35985	0.0181325	0.171548
ENSMUSG00000023886	7.22727	7.80699	7.18839	5.51441	6.20511	6.42528	7.40755	6.04827	-1.35928	0.0180466	0.170992
ENSMUSG00000060177	5.76632	5.37239	5.53384	4.17249	4.5186	3.90702	5.55751	4.19937	-1.35814	0.0453625	0.327774
ENSMUSG00000056870	11.2693	11.5993	11.8853	9.99246	10.4252	10.2681	11.5846	10.2286	-1.35603	0.000613497	0.011201
ENSMUSG00000053574	4.32783	4.52665	5.26474	3.66784	3.15244	3.23278	4.70641	3.35102	-1.35539	0.045977	0.330134
ENSMUSG00000028195	14.4754	14.3906	15.3296	13.0107	13.7079	13.411	14.7319	13.3765	-1.35534	0.00219605	0.0325371
ENSMUSG00000045005	8.91534	9.08004	9.61363	7.59749	8.31079	7.6358	9.203	7.84803	-1.35498	0.00311867	0.0431172
ENSMUSG00000031613	6.50279	7.17313	6.78634	4.73053	5.72065	5.94656	6.82076	5.46591	-1.35484	0.0341472	0.26833
ENSMUSG00000063659	11.2581	10.9119	10.1222	9.31162	9.56718	9.3499	10.7641	9.40956	-1.35449	0.000479062	0.0090274
ENSMUSG00000039763	7.35047	7.36759	7.22686	6.23869	5.81355	5.83303	7.31497	5.96176	-1.35322	0.0141552	0.142853
ENSMUSG00000039062	12.4261	12.849	13.4715	11.4504	11.6992	11.5386	12.9155	11.5627	-1.35277	0.000374857	0.00728905
ENSMUSG00000059481	2.26795	1.78657	0	0	0	0	1.35151	0	-1.35151	0.0485605	0.341399
ENSMUSG00000000385	2.26795	1.78657	0	0	0	0	1.35151	0	-1.35151	0.0485605	0.341399
ENSMUSG00000043485	2.26795	1.78657	0	0	0	0	1.35151	0	-1.35151	0.0485605	0.341399
ENSMUSG00000035783	15.7704	15.5202	15.3551	14.0228	14.3285	14.2445	15.5485	14.1986	-1.34993	0.00776172	0.0910055
ENSMUSG00000035357	11.5256	11.2947	11.1631	9.72488	10.1582	10.053	11.3278	9.97867	-1.34913	0.000753046	0.0133378
ENSMUSG00000036158	9.0922	9.01321	8.6082	7.29904	8.08716	7.28492	8.90454	7.55704	-1.3475	0.00562464	0.0702927
ENSMUSG00000072905	5.51862	4.52665	5.95641	3.54164	3.99152	4.42863	5.33389	3.98727	-1.34663	0.0342097	0.26833
ENSMUSG00000063275	10.371	10.1566	9.06894	8.29445	8.73858	8.52657	9.86554	8.51987	-1.34568	0.000943062	0.0159915
ENSMUSG00000017446	10.6029	10.6998	11.2514	9.10682	9.73985	9.67715	10.8514	9.50794	-1.34344	0.000942699	0.0159915
ENSMUSG00000026447	7.88086	7.95677	7.61552	6.65911	6.11673	6.65644	7.81772	6.47743	-1.34029	0.0103075	0.112539
ENSMUSG00000097572	4.45878	5.19077	6.14901	4.3335	4.21232	3.23278	5.26619	3.9262	-1.33999	0.0349993	0.271975
ENSMUSG00000041120	11.7404	12.1299	12.7532	10.8112	11.3404	10.4543	12.2078	10.8686	-1.33919	0.000598336	0.0109638
ENSMUSG00000038515	8.24077	8.03297	7.47076	6.84425	6.36713	6.51636	7.91483	6.57592	-1.33892	0.00735818	0.0870833
ENSMUSG00000075289	9.132	9.20508	8.89472	7.68964	7.85555	7.67586	9.07726	7.74035	-1.33692	0.00370032	0.0494767
ENSMUSG00000049691	5.57745	5.93129	6.14901	4.25524	4.40377	4.99109	5.88592	4.55003	-1.33589	0.0454005	0.327955
ENSMUSG00000026271	6.61938	5.41443	3.44016	3.40334	4.06894	3.99411	5.15799	3.82213	-1.33587	0.00770121	0.0905062
ENSMUSG00000028860	6.63331	6.26581	5.83714	5.29727	5.20752	4.22767	6.24542	4.91082	-1.3346	0.0356196	0.275522
ENSMUSG00000044674	12.0801	12.3463	12.6821	10.7258	11.377	11.002	12.3695	11.0349	-1.33453	0.000811587	0.0142109
ENSMUSG00000067780	9.79026	10.3892	10.843	8.54114	9.64981	8.8345	10.3408	9.00848	-1.33234	0.00199988	0.0300006
ENSMUSG00000030284	9.90526	10.0507	10.0259	8.63684	8.62782	8.72101	9.99395	8.66189	-1.33206	0.00178699	0.0273767
ENSMUSG00000000957	14.4227	14.7687	14.9195	13.1284	13.633	13.3563	14.7036	13.3726	-1.33106	0.0037244	0.0497024
ENSMUSG00000046312	10.4772	10.2583	9.31422	8.73742	8.75916	8.56264	10.0166	8.68641	-1.33016	0.000924076	0.015733
ENSMUSG00000031133	8.53972	8.58652	8.86758	7.43837	7.41875	7.14921	8.6646	7.33544	-1.32916	0.00487192	0.0626226
ENSMUSG00000031508	10.6602	10.5476	10.0808	9.15341	9.11449	9.03778	10.4295	9.10189	-1.32761	0.00112702	0.0186472
ENSMUSG00000024357	10.407	10.4205	10.5286	8.94486	9.27011	9.1699	10.452	9.12829	-1.32374	0.00149525	0.0236689
ENSMUSG00000028524	5.76632	6.14614	6.87379	4.84182	5.02531	4.94811	6.26208	4.93841	-1.32367	0.0248258	0.214596
ENSMUSG00000043943	10.1897	10.3065	10.5218	8.79041	9.22642	9.03264	10.3393	9.01649	-1.32284	0.00165251	0.0257225
ENSMUSG00000078247	7.00954	7.04517	6.18853	5.29727	5.69646	5.29537	6.74775	5.4297	-1.31805	0.0239446	0.209273
ENSMUSG00000036533	11.4484	11.2989	11.5213	9.89582	10.5222	9.90913	11.4229	10.109	-1.31386	0.0012374	0.0201728
ENSMUSG00000023942	13.0035	13.079	12.7152	11.3663	11.8452	11.6509	12.9326	11.6208	-1.31175	0.00117834	0.0193819
ENSMUSG00000034387	1.94946	0	1.98412	0	0	0	1.31119	0	-1.31119	0.0480646	0.340282
ENSMUSG00000030319	10.6712	10.7072	10.1055	9.03837	9.32833	9.18386	10.4946	9.18352	-1.31113	0.00144112	0.0230956
ENSMUSG00000020319	8.22245	8.26897	8.48268	6.99634	7.35063	6.69595	8.3247	7.01431	-1.31039	0.00886265	0.100414
ENSMUSG00000040111	9.91669	9.57308	8.83682	8.11775	8.09181	8.18634	9.4422	8.13196	-1.31024	0.00181599	0.0277536
ENSMUSG00000097089	2.94086	0	0.989435	0	0	0	1.3101	0	-1.3101	0.0187504	0.175421
ENSMUSG00000039601	10.3958	9.98242	10.3052	8.60957	9.50063	8.64568	10.2278	8.91863	-1.30919	0.00271746	0.038557
ENSMUSG00000015312	9.04086	9.17482	8.4906	7.53262	7.85555	7.39303	8.90209	7.59373	-1.30836	0.00509908	0.0649142
ENSMUSG00000019899	11.3752	10.7894	9.6027	9.30678	9.90465	8.63894	10.5891	9.28345	-1.30564	0.000707413	0.0126144
ENSMUSG00000028028	10.1332	10.2939	10.5092	8.75174	9.2137	9.06065	10.3121	9.0087	-1.30339	0.00198993	0.0298691
ENSMUSG00000037709	6.7783	7.14843	7.27355	5.76089	5.69646	5.83303	7.06676	5.76346	-1.3033	0.0207646	0.187386
ENSMUSG00000004885	11.59	11.9822	11.5972	10.5341	10.3054	10.4203	11.7231	10.4199	-1.3032	0.000949365	0.0160876
ENSMUSG00000044716	8.70715	8.88077	7.28271	6.80359	7.20391	6.95666	8.29021	6.98805	-1.30216	0.00411036	0.0541863
ENSMUSG00000024381	14.1186	13.9317	12.772	12.3087	12.4826	12.1249	13.6074	12.3054	-1.302	0.000706873	0.0126137
ENSMUSG00000032246	6.97713	6.21913	5.81206	4.78725	5.45829	4.85811	6.3361	5.03455	-1.30155	0.027909	0.235047
ENSMUSG00000028789	8.9267	9.22293	9.66181	7.83124	8.24976	7.82584	9.27048	7.96895	-1.30154	0.00349477	0.0473831
ENSMUSG00000069867	2.74944	1.15378	0	0	0	0	1.30108	0	-1.30108	0.0297765	0.245438
ENSMUSG00000022469	8.72353	8.51102	9.05029	7.00832	7.71812	7.65597	8.76161	7.4608	-1.30081	0.00638924	0.0781451
ENSMUSG00000022489	6.88696	6.90474	5.8618	5.13192	5.85785	4.76213	6.55117	5.25063	-1.30054	0.0350514	0.272049
ENSMUSG00000075590	10.7087	10.7376	11.7093	9.57789	9.90068	9.77723	11.0518	9.75194	-1.2999	0.000544052	0.0101012
ENSMUSG00000066235	7.45615	7.78312	8.19803	6.71865	6.35172	6.47154	7.81243	6.51397	-1.29846	0.00991422	0.109382
ENSMUSG00000019846	10.331	10.6346	10.4403	8.79387	9.63716	9.08566	10.4686	9.17223	-1.29641	0.00301137	0.0420027
ENSMUSG00000023232	10.2643	10.054	8.77974	8.02056	8.29073	8.90362	9.69934	8.40497	-1.29437	0.00166355	0.0258628
ENSMUSG00000047067	7.93248	7.86878	6.82447	5.89597	6.58043	6.27688	7.54191	6.25109	-1.29082	0.0137321	0.139096
ENSMUSG00000039236	8.01461	8.05971	8.37973	6.64384	6.70691	7.23216	8.15135	6.86097	-1.29039	0.0106115	0.115111
ENSMUSG00000031274	11.6235	11.4619	10.9984	9.75006	10.2252	10.2439	11.3613	10.0731	-1.28823	0.00125697	0.0203568
ENSMUSG00000105802	5.32618	4.74008	6.26447	4.40773	3.90972	4.15394	5.44357	4.15713	-1.28645	0.0299428	0.245499
ENSMUSG00000030545	7.27249	7.61301	7.51807	6.13325	6.32041	6.09184	7.46785	6.18183	-1.28602	0.0183697	0.173209
ENSMUSG00000030560	2.74944	3.06174	0	1.04579	0.908306	0	1.93706	0.651366	-1.28569	0.0463449	0.33155
ENSMUSG00000039474	11.7165	11.5941	10.2088	9.90226	10.2781	9.48382	11.1731	9.88807	-1.28507	0.000600043	0.0109792
ENSMUSG00000026223	11.6443	11.7699	11.9851	10.5989	10.641	10.3058	11.7998	10.5152	-1.28454	0.00104653	0.0174875
ENSMUSG00000069920	8.94357	9.34209	9.3582	7.58954	8.16415	8.04052	9.21462	7.9314	-1.28322	0.00566458	0.0706867
ENSMUSG00000041417	11.7432	12.245	12.7078	10.7376	11.1273	10.9888	12.232	10.9512	-1.28079	0.00081231	0.0142137
ENSMUSG00000038393	10.9231	10.9712	10.4525	9.56781	9.95904	8.9856	10.7822	9.50415	-1.2781	0.00250351	0.0362205
ENSMUSG00000027499	10.8681	10.4562	9.63345	8.8482	9.54025	8.73688	10.3193	9.04177	-1.27748	0.00166674	0.0258781
ENSMUSG00000027868	11.0164	10.7313	9.76835	9.24737	9.29247	9.14395	10.5054	9.22793	-1.27743	0.00089341	0.0153038
ENSMUSG00000021830	9.6788	9.85654	10.3342	8.67866	8.94003	8.42444	9.9565	8.68105	-1.27545	0.00244751	0.035594
ENSMUSG00000032968	6.82761	7.19742	7.32765	6.25889	5.81355	5.45738	7.11756	5.84327	-1.27429	0.0244451	0.212031
ENSMUSG00000100009	7.46396	6.99063	7.5258	5.76089	6.27212	6.13079	7.3268	6.0546	-1.2722	0.0190078	0.176336
ENSMUSG00000053334	8.42425	8.83892	8.86453	7.3564	7.54605	7.40896	8.70924	7.43713	-1.2721	0.00728	0.086427
ENSMUSG00000028082	12.5409	12.5122	12.6495	11.1475	11.4343	11.309	12.5675	11.2969	-1.2706	0.00128601	0.0207473
ENSMUSG00000024940	14.2148	14.5308	14.3763	12.9446	13.3345	13.0347	14.374	13.1046	-1.26936	0.0043352	0.056706
ENSMUSG00000074971	9.24973	7.29067	6.86162	6.31783	7.28726	5.98958	7.80067	6.53155	-1.26912	0.00155095	0.0243367
ENSMUSG00000022309	11.4331	11.0967	11.7067	9.58591	10.3516	10.4922	11.4122	10.1432	-1.26893	0.00172731	0.0266403
ENSMUSG00000034910	7.80902	8.20453	8.75692	7.4472	6.93078	6.5881	8.25682	6.98869	-1.26813	0.00810328	0.0936474
ENSMUSG00000020774	7.25457	6.8598	6.95624	5.44559	5.79088	6.03136	7.02354	5.75594	-1.2676	0.0265642	0.226136
ENSMUSG00000049349	6.35928	6.55608	7.06641	5.17507	5.42923	5.57504	6.66059	5.39311	-1.26748	0.0302281	0.245888
ENSMUSG00000080850	8.24531	8.31409	7.57136	6.23869	7.21246	6.8787	8.04359	6.77662	-1.26697	0.0165033	0.160467
ENSMUSG00000022375	0.966502	2.83285	0	0	0	0	1.26645	0	-1.26645	0.0493215	0.343969
ENSMUSG00000064845	0.966502	2.83285	0	0	0	0	1.26645	0	-1.26645	0.0493215	0.343969
ENSMUSG00000013419	10.5734	10.5663	10.3871	9.16416	9.41798	9.14633	10.509	9.24282	-1.26613	0.00226953	0.033449
ENSMUSG00000022995	11.9841	11.7618	11.222	10.1973	10.5153	10.4581	11.656	10.3902	-1.26571	0.00110426	0.0183067
ENSMUSG00000060568	7.14213	7.63984	7.79907	6.01948	6.69475	6.07196	7.52701	6.26206	-1.26495	0.0214813	0.192614
ENSMUSG00000039137	10.1159	10.3733	10.6073	9.45637	9.19655	8.64904	10.3655	9.10065	-1.26484	0.00245912	0.0357216
ENSMUSG00000044952	6.79079	7.29067	7.16876	5.94665	6.02257	5.48771	7.08341	5.81898	-1.26443	0.027453	0.232526
ENSMUSG00000031748	11.5607	11.8706	12.317	10.6447	10.782	10.53	11.9161	10.6523	-1.26381	0.000967077	0.0163285
ENSMUSG00000041729	10.149	10.284	10.0755	8.77996	9.27011	8.66902	10.1695	8.90636	-1.26315	0.00359195	0.0484663
ENSMUSG00000023947	8.0822	8.49151	8.07163	7.19807	7.11545	6.54549	8.21511	6.953	-1.26211	0.0127753	0.131731
ENSMUSG00000026200	7.85731	7.79908	8.21727	6.64384	6.89934	6.54549	7.95788	6.69622	-1.26166	0.0126092	0.13064
ENSMUSG00000037375	8.41218	8.46174	7.91552	6.68919	7.29533	7.02028	8.26315	7.0016	-1.26155	0.0124326	0.129132
ENSMUSG00000060519	11.1837	11.1995	11.3319	10.0253	10.1098	9.79704	11.2384	9.97735	-1.26104	0.0015446	0.0242673
ENSMUSG00000040808	1.54012	0	3.15109	0	0.908306	0	1.56374	0.302769	-1.26097	0.0346105	0.27062
ENSMUSG00000061878	9.00915	9.44962	9.99144	8.39824	8.17732	8.10063	9.4834	8.2254	-1.25801	0.00270972	0.0385192
ENSMUSG00000069873	3.10982	0	1.57086	0	0.908306	0	1.56023	0.302769	-1.25746	0.0345388	0.270311
ENSMUSG00000032366	15.1066	14.8721	14.3151	13.3536	13.5019	13.6703	14.7646	13.5086	-1.25596	0.0050239	0.0641513
ENSMUSG00000032373	6.80317	5.23836	2.7892	3.25036	3.52633	4.29781	4.94357	3.6915	-1.25208	0.00395185	0.0523703
ENSMUSG00000087177	7.48717	7.66618	8.06102	5.99561	6.99169	6.47154	7.73812	6.48628	-1.25184	0.0221214	0.1964
ENSMUSG00000022157	5.84025	5.49501	3.56553	3.25036	4.40377	3.49412	4.96693	3.71608	-1.25085	0.0439688	0.322863
ENSMUSG00000049502	8.59771	8.92507	8.89472	7.62887	7.44803	7.59459	8.80583	7.55716	-1.24867	0.00753142	0.0887174
ENSMUSG00000097233	6.50279	6.57474	6.26447	4.99415	5.30673	5.29537	6.44733	5.19875	-1.24858	0.0439595	0.322863
ENSMUSG00000025911	4.10598	4.74008	5.97913	3.40334	3.52633	4.15394	4.94173	3.69453	-1.24719	0.0405203	0.303385
ENSMUSG00000007107	2.74944	0	0.989435	0	0	0	1.24629	0	-1.24629	0.0296221	0.245192
ENSMUSG00000032807	2.74944	0	0.989435	0	0	0	1.24629	0	-1.24629	0.0296221	0.245192
ENSMUSG00000018740	7.19945	7.2448	6.99019	5.58009	6.239	5.87952	7.14481	5.89954	-1.24527	0.0321731	0.257712
ENSMUSG00000031214	9.81645	10.1535	10.099	8.58179	9.08916	8.66239	10.023	8.77778	-1.24523	0.00422769	0.0555589
ENSMUSG00000024799	8.49845	8.63177	8.64773	7.21884	7.14256	7.68243	8.59265	7.34794	-1.24471	0.0104027	0.113455
ENSMUSG00000027276	8.68056	8.8619	9.21723	7.58954	7.5992	7.83766	8.9199	7.67547	-1.24443	0.0064532	0.0784709
ENSMUSG00000030956	10.1283	9.95241	9.74037	8.76592	8.57572	8.74945	9.94034	8.69703	-1.24331	0.00311202	0.0430968
ENSMUSG00000031903	9.75246	10.044	10.2573	8.62522	9.07046	8.62877	10.0179	8.77481	-1.24309	0.00372492	0.0497024
ENSMUSG00000107096	6.1999	6.57474	5.76054	4.99415	4.62496	5.18864	6.17839	4.93592	-1.24247	0.0483538	0.341332
ENSMUSG00000017386	11.8049	11.5618	10.2409	9.99547	9.96538	9.93412	11.2025	9.96499	-1.23753	0.000549844	0.0101937
ENSMUSG00000003228	9.50405	9.60066	9.66707	8.16667	8.42929	8.46693	9.59059	8.35429	-1.2363	0.00511071	0.0649966
ENSMUSG00000037762	3.10982	5.45529	6.227	4.0847	3.63214	3.36936	4.9307	3.6954	-1.2353	0.0153366	0.152112
ENSMUSG00000026640	11.6934	11.6844	11.6343	10.4455	10.6283	10.235	11.6707	10.4362	-1.23447	0.00186741	0.0283846
ENSMUSG00000030559	6.27291	5.53368	4.6235	4.17249	4.40377	4.15394	5.4767	4.2434	-1.2333	0.0388923	0.293811
ENSMUSG00000036800	6.35928	7.2564	7.96756	5.54762	6.4848	5.85646	7.19441	5.96296	-1.23146	0.0187675	0.175516
ENSMUSG00000054675	11.3437	11.2285	10.2974	9.20896	10.0406	9.9355	10.9565	9.72835	-1.22819	0.00235609	0.0345432
ENSMUSG00000031380	9.66191	10.4269	11.5415	8.7302	9.63079	9.58548	10.5435	9.31549	-1.22796	0.000794619	0.0139623
ENSMUSG00000066279	2.52869	1.15378	0	0	0	0	1.22749	0	-1.22749	0.0482543	0.341244
ENSMUSG00000000731	2.52869	1.15378	0	0	0	0	1.22749	0	-1.22749	0.0482543	0.341244
ENSMUSG00000034839	6.94397	7.14843	7.57882	5.86995	6.28839	5.83303	7.22374	5.99712	-1.22662	0.0263283	0.224431
ENSMUSG00000020044	13.5439	13.2192	12.9994	11.6882	12.4993	11.9003	13.2542	12.0293	-1.22491	0.00310395	0.0430968
ENSMUSG00000032131	6.35928	6.97666	7.14887	5.73228	5.39956	5.68383	6.82827	5.60523	-1.22304	0.031261	0.252183
ENSMUSG00000098098	6.83968	6.35487	6.93316	5.58009	5.48678	5.39474	6.70924	5.4872	-1.22203	0.03117	0.251674
ENSMUSG00000020169	6.1426	6.41823	5.06688	4.89441	4.46232	4.605	5.8759	4.65391	-1.222	0.0450051	0.326418
ENSMUSG00000035373	9.42816	9.68681	10.5806	8.15055	8.73562	9.14395	9.89851	8.6767	-1.22181	0.00322376	0.0442835
ENSMUSG00000032363	11.5734	11.3634	10.843	9.68252	10.5118	9.92029	11.2599	10.0382	-1.22172	0.00280398	0.0395031
ENSMUSG00000038150	10.6619	10.6468	10.6844	9.54538	9.5854	9.19997	10.6644	9.44359	-1.22078	0.00284748	0.0400488
ENSMUSG00000030688	9.32463	9.06692	8.36687	7.68964	7.73009	7.68243	8.91947	7.70072	-1.21876	0.00586643	0.0726349
ENSMUSG00000002346	8.37535	8.56801	8.78297	7.36574	7.44803	7.26755	8.57544	7.36044	-1.21501	0.0105135	0.114491
ENSMUSG00000019916	12.8926	12.7221	12.3108	11.2538	11.6877	11.3431	12.6418	11.4282	-1.21364	0.002097	0.0312901
ENSMUSG00000030103	12.1386	12.1545	12.301	10.988	11.1182	10.8519	12.1981	10.9861	-1.212	0.00196072	0.0295361
ENSMUSG00000050549	7.05165	6.73263	4.93368	4.89441	5.24136	4.94811	6.23932	5.02796	-1.21136	0.0195675	0.179471
ENSMUSG00000024937	13.212	13.1378	12.1055	11.5321	11.7445	11.5499	12.8184	11.6088	-1.20961	0.00134311	0.021613
ENSMUSG00000032440	13.5367	13.4876	13.5155	11.9543	12.5381	12.4274	13.5133	12.3066	-1.20666	0.00390999	0.0518973
ENSMUSG00000046387	8.72027	8.88077	8.80221	7.67468	7.85008	7.25878	8.80108	7.59451	-1.20657	0.0115432	0.12279
ENSMUSG00000038020	8.1851	8.21646	7.73378	6.87074	7.08782	6.55983	8.04511	6.83946	-1.20565	0.0177984	0.169148
ENSMUSG00000036528	7.90403	8.49151	9.70844	7.20849	7.5861	7.69548	8.70133	7.49669	-1.20464	0.00273689	0.0387309
ENSMUSG00000021253	12.8427	12.9129	12.299	11.231	11.7022	11.5084	12.6849	11.4805	-1.20433	0.00249016	0.0360688
ENSMUSG00000056091	12.1502	12.0972	11.6472	10.5413	10.981	10.7594	11.9649	10.7606	-1.20428	0.00232175	0.034119
ENSMUSG00000061859	10.5905	9.91811	8.93594	8.69358	8.79378	8.34798	9.81484	8.61178	-1.20306	0.0014943	0.0236687
ENSMUSG00000037605	9.90526	9.64327	9.48066	8.21398	8.63738	8.56974	9.6764	8.4737	-1.20269	0.00575607	0.0715768
ENSMUSG00000035954	8.75573	8.78786	9.11326	7.49905	7.79418	7.75903	8.88561	7.68409	-1.20153	0.00940983	0.105257
ENSMUSG00000023150	12.8928	12.7968	13.0745	11.4809	12.0122	11.6692	12.9214	11.7208	-1.20057	0.00279437	0.0394337
ENSMUSG00000107019	7.72694	7.19742	7.5258	6.23869	6.44179	6.16873	7.48339	6.28307	-1.20032	0.0217837	0.194152
ENSMUSG00000040181	9.07954	9.89231	10.9503	8.44746	9.15721	8.71781	9.97406	8.77416	-1.1999	0.00121893	0.0199714
ENSMUSG00000052281	4.02375	3.43292	0	1.04579	1.86018	0.951157	2.48556	1.28571	-1.19985	0.0183767	0.173209
ENSMUSG00000022244	10.1742	10.2217	9.49649	8.75885	8.8136	8.72101	9.96415	8.76448	-1.19967	0.00399447	0.0528519
ENSMUSG00000090150	8.48314	8.65826	9.09517	7.46469	7.66924	7.50846	8.74552	7.54746	-1.19806	0.0093383	0.104582
ENSMUSG00000027995	9.58872	10.2669	10.5647	8.87461	9.05389	8.89798	10.1401	8.94216	-1.19794	0.0031583	0.0435466
ENSMUSG00000042599	9.96845	9.64106	9.55057	8.47362	8.44025	8.65906	9.72003	8.52431	-1.19571	0.0049061	0.0629979
ENSMUSG00000024236	12.5349	12.5925	12.1553	11.1028	11.3472	11.2477	12.4276	11.2326	-1.195	0.0024201	0.035236
ENSMUSG00000021097	7.51	6.64706	5.8618	5.17507	6.00298	5.26066	6.67295	5.47957	-1.19338	0.0265298	0.22592
ENSMUSG00000028088	6.18105	6.17088	7.12869	5.29727	5.24136	5.36237	6.49354	5.30033	-1.19321	0.0323933	0.258737
ENSMUSG00000038354	8.24984	7.79112	6.79916	6.13325	6.20511	6.92376	7.61337	6.42071	-1.19267	0.0159323	0.15636
ENSMUSG00000032334	12.8141	12.9083	12.1946	11.1822	11.7068	11.4514	12.639	11.4468	-1.19222	0.00271428	0.038557
ENSMUSG00000006651	8.77156	8.98559	9.02049	8.07852	7.38888	7.73394	8.92588	7.73378	-1.1921	0.0101031	0.111029
ENSMUSG00000039611	6.47211	6.78164	6.35409	5.61184	5.02531	5.39474	6.53595	5.34396	-1.19199	0.0493995	0.344202
ENSMUSG00000015243	9.35016	9.5591	9.83212	8.38911	8.9426	7.83766	9.58046	8.38979	-1.19067	0.00999917	0.110078
ENSMUSG00000021458	11.001	10.823	10.7337	9.43656	9.82739	9.72249	10.8526	9.66215	-1.19041	0.00343878	0.0468254
ENSMUSG00000035131	12.1855	12.3364	12.9611	11.1836	11.2928	11.4383	12.4943	11.3049	-1.18943	0.0016692	0.0258865
ENSMUSG00000057719	5.60599	6.01565	7.09789	4.73053	4.9038	5.51741	6.23984	5.05058	-1.18926	0.0351637	0.272749
ENSMUSG00000042834	10.4627	10.6654	10.4249	8.49506	10.1692	9.32492	10.5176	9.32972	-1.18792	0.0166887	0.161647
ENSMUSG00000039976	8.66369	8.60024	9.14875	7.6366	7.57287	7.64255	8.80423	7.61734	-1.18689	0.00863777	0.0986191
ENSMUSG00000068114	10.4311	10.1994	8.94173	8.63684	8.74449	8.63555	9.8574	8.67229	-1.1851	0.00217365	0.0323572
ENSMUSG00000031840	8.79034	8.56334	8.64773	7.30876	7.45525	7.68897	8.66714	7.48433	-1.18281	0.0124121	0.129041
ENSMUSG00000023055	12.4062	12.2621	12.3805	11.4211	11.1719	10.9098	12.3496	11.1676	-1.182	0.00240144	0.035056
ENSMUSG00000031700	10.624	10.7417	10.747	9.77832	9.25569	9.53554	10.7042	9.52319	-1.18104	0.00361969	0.0487624
ENSMUSG00000018995	8.6048	8.14334	7.05577	6.54861	6.82318	6.90141	7.93464	6.75773	-1.1769	0.0102168	0.111791
ENSMUSG00000007594	7.78426	7.79112	8.17362	7.08949	6.239	6.8901	7.91633	6.73953	-1.1768	0.0206565	0.186611
ENSMUSG00000037363	7.19005	6.87494	7.10823	6.01948	5.76785	5.85646	7.05774	5.88126	-1.17648	0.0331792	0.263761
ENSMUSG00000097245	6.83968	6.51802	7.06641	5.84344	5.56902	5.48771	6.80804	5.63339	-1.17465	0.0366419	0.281188
ENSMUSG00000021238	9.17073	9.38501	9.66707	8.15594	8.41824	8.12976	9.4076	8.23465	-1.17296	0.00782117	0.0914475
ENSMUSG00000048939	2.52869	0	0.989435	0	0	0	1.17271	0	-1.17271	0.0479661	0.33968
ENSMUSG00000040265	7.18059	6.57474	6.14901	5.21696	5.74444	5.4264	6.63478	5.4626	-1.17218	0.0393723	0.297082
ENSMUSG00000027438	9.00112	8.70135	8.20287	7.51593	7.65047	7.22317	8.63511	7.46319	-1.17192	0.0112226	0.119978
ENSMUSG00000039648	7.82124	7.9061	7.84307	6.77583	6.77779	6.50158	7.8568	6.68506	-1.17174	0.0232262	0.20441
ENSMUSG00000027676	7.35888	7.37825	7.64423	6.48145	6.25566	6.13079	7.46045	6.2893	-1.17115	0.0274481	0.232526
ENSMUSG00000001156	9.11968	8.84662	8.66884	7.8842	7.69998	7.53774	8.87838	7.70731	-1.17107	0.0100563	0.110611
ENSMUSG00000050663	6.67432	7.03173	7.59361	5.73228	6.15274	5.90221	7.09989	5.92908	-1.17081	0.0315499	0.254172
ENSMUSG00000030717	11.1184	11.0616	10.8857	10.2155	9.76188	9.57845	11.0219	9.85195	-1.16994	0.00355048	0.0480352
ENSMUSG00000052957	13.4899	13.7678	14.035	12.1849	12.8652	12.7379	13.7642	12.596	-1.16827	0.00603347	0.0745527
ENSMUSG00000053675	8.26781	8.65388	8.99285	7.23931	7.40389	7.77141	8.63818	7.47154	-1.16665	0.0133088	0.135955
ENSMUSG00000026185	15.0483	15.1855	13.8854	13.3934	14.5845	12.6488	14.7064	13.5422	-1.16418	0.0325042	0.259376
ENSMUSG00000044197	8.55444	8.79981	9.198	7.89068	7.61865	7.55217	8.85075	7.68717	-1.16358	0.00999882	0.110078
ENSMUSG00000031519	11.695	11.5453	11.0762	10.2155	10.6315	9.97885	11.4388	10.2753	-1.16355	0.00358882	0.0484663
ENSMUSG00000031558	11.7824	11.827	12.4204	10.6117	11.2709	10.6581	12.0099	10.8469	-1.16304	0.00314646	0.0434308
ENSMUSG00000005958	11.173	11.3754	11.1809	9.91345	10.1415	10.1884	11.2431	10.0811	-1.16203	0.0039565	0.0524044
ENSMUSG00000024043	10.5377	10.1426	10.0795	8.92287	9.13488	9.21818	10.2533	9.09198	-1.1613	0.00463612	0.0602983
ENSMUSG00000040841	8.48698	8.85809	8.90068	7.49905	7.45525	7.80792	8.74858	7.58741	-1.16117	0.0137055	0.138882
ENSMUSG00000027257	11.2975	11.0707	10.1311	9.71942	9.63238	9.66393	10.8331	9.67191	-1.16116	0.00207759	0.0310394
ENSMUSG00000021876	10.9766	11.3356	12.1606	10.265	10.497	10.2282	11.4909	10.3301	-1.16086	0.00151882	0.0239518
ENSMUSG00000023764	10.7037	10.7652	10.8607	9.73212	9.59852	9.53373	10.7766	9.62145	-1.1551	0.0040774	0.053808
ENSMUSG00000008090	10.1683	10.2683	9.60087	8.80765	8.95795	8.81071	10.0125	8.85877	-1.15372	0.005903	0.0730478
ENSMUSG00000026167	9.71692	9.36639	8.40931	7.58154	8.21612	8.24077	9.16421	8.01281	-1.15139	0.00751659	0.0885842
ENSMUSG00000044629	6.42483	6.62931	7.09789	5.73228	5.54212	5.4264	6.71734	5.56694	-1.15041	0.0432985	0.319914
ENSMUSG00000042942	8.55077	8.78386	8.75692	7.43837	7.5795	7.62901	8.69718	7.54896	-1.14822	0.0155823	0.153921
ENSMUSG00000014905	10.0051	9.86793	9.92279	8.68241	8.90351	8.7681	9.93193	8.78467	-1.14726	0.00696234	0.083293
ENSMUSG00000032609	7.92117	8.10534	8.08216	6.95979	6.95137	6.75947	8.03622	6.89021	-1.14601	0.0231857	0.204196
ENSMUSG00000038615	13.7761	13.8361	13.6323	12.6732	12.6218	12.5123	13.7482	12.6025	-1.14573	0.00551633	0.0691446
ENSMUSG00000028104	9.19206	9.27806	9.37543	8.13424	8.27039	8.01472	9.28185	8.13978	-1.14207	0.0107979	0.116549
ENSMUSG00000070469	10.734	10.8472	11.308	9.2946	10.2617	9.91333	10.963	9.82322	-1.13982	0.00653025	0.0792046
ENSMUSG00000090086	7.63298	7.77507	8.43006	6.58106	7.07849	6.75947	7.94604	6.80634	-1.1397	0.0212949	0.191419
ENSMUSG00000018102	9.92238	9.88485	9.88119	9.34978	8.46552	8.45547	9.89614	8.75692	-1.13922	0.00893425	0.101123
ENSMUSG00000032332	14.8038	14.552	14.8763	13.0828	13.9711	13.7647	14.744	13.6062	-1.13782	0.0172639	0.165252
ENSMUSG00000028557	12.0144	11.7351	11.1821	10.476	10.687	10.3581	11.6439	10.507	-1.13685	0.00294541	0.0411738
ENSMUSG00000024921	11.1472	11.3874	11.8823	10.3778	10.4471	10.201	11.4723	10.342	-1.13028	0.00311083	0.0430968
ENSMUSG00000002266	10.9002	9.69109	9.28032	8.40732	9.39749	8.67891	9.9572	8.82791	-1.12929	0.00293928	0.0411109
ENSMUSG00000029119	10.8095	11.3404	11.7453	10.2155	10.3262	9.96679	11.2984	10.1695	-1.12892	0.0032121	0.0441918
ENSMUSG00000029312	8.24984	8.46675	7.99568	7.28925	6.99169	7.05107	8.23742	7.11067	-1.12675	0.0218	0.19416
ENSMUSG00000037868	9.08208	9.36639	10.2088	8.22429	8.48331	8.56974	9.55243	8.42578	-1.12665	0.00551995	0.0691556
ENSMUSG00000031337	8.11236	7.89871	8.47471	7.19807	6.77779	7.13011	8.16192	7.03532	-1.1266	0.0185948	0.174353
[truncated: 1,165 more rows]

## Sheet: gene_exp_significant_PPARr+
Gene_ID	Pbppargy5d1	Pbppary5d2	Pbppary5d3	Pbppary0d1	Pbppary0d2	Pbppary0d3	G4	G3	G3_vs_G4_log2FoldChange	G3_vs_G4_Pvalue	G3_vs_G4_FDR
ENSMUSG00000026253	10.9362	11.1062	11.2171	3.00615	3.14197	3.63462	11.0865	3.26091	-7.82558	1.04e-63	1.31e-59
ENSMUSG00000020908	12.5047	12.7536	12.9235	4.28279	4.51831	6.139	12.7273	4.98003	-7.74724	2.16e-73	5.44e-69
ENSMUSG00000031097	10.1838	10.341	10.482	1.86307	2.6958	3.39463	10.3356	2.65117	-7.68443	6.02e-54	1.52e-50
ENSMUSG00000003477	7.21785	8.03646	7.39592	0	0	0	7.55008	0	-7.55008	1.43e-28	6.09e-26
ENSMUSG00000057003	7.4881	8.35141	7.0388	0	0	0.964719	7.6261	0.321573	-7.30453	8.69e-29	3.91e-26
ENSMUSG00000031957	9.26552	9.50781	9.61005	1.46391	2.04646	3.10659	9.46113	2.20566	-7.25547	3.08e-42	2.98e-39
ENSMUSG00000026574	9.876	10.0309	9.81717	2.17539	3.75742	2.26506	9.90801	2.73262	-7.17539	3.09e-45	3.39e-42
ENSMUSG00000052974	9.41188	9.63141	9.47682	1.86307	1.74338	3.51961	9.50671	2.37535	-7.13135	1.31e-41	1.22e-38
ENSMUSG00000018845	8.19154	8.24374	8.6119	0.910174	0.834088	1.94675	8.34906	1.23034	-7.11872	4.5e-32	2.69e-29
ENSMUSG00000015829	8.01342	8.00683	8.14418	0	1.35922	1.53773	8.05481	0.965648	-7.08916	2.58e-29	1.23e-26
ENSMUSG00000007097	8.49287	8.64097	8.83052	1.46391	1.35922	1.94675	8.65479	1.58996	-7.06483	1.48e-34	9.83e-32
ENSMUSG00000079471	8.67401	8.64097	9.04407	0.910174	2.86033	1.53773	8.78635	1.76941	-7.01694	4.52e-34	2.91e-31
ENSMUSG00000056328	10.7487	10.7007	10.2303	3.00615	3.37751	4.4553	10.5599	3.61299	-6.94691	4.32e-51	8.37e-48
ENSMUSG00000026418	11.7148	11.7702	12.0192	3.52998	5.17883	6.05888	11.8347	4.92256	-6.91219	3.41e-58	2.14e-54
ENSMUSG00000034898	7.56521	7.36051	7.44771	0	1.74338	0	7.45781	0.581127	-6.87668	5.17e-24	1.51e-21
ENSMUSG00000030730	10.0766	10.2299	10.1182	2.64976	2.86033	4.32436	10.1416	3.27815	-6.86342	8.58e-46	1.14e-42
ENSMUSG00000078949	8.55301	8.81862	8.40217	0	2.6958	2.52567	8.59127	1.74049	-6.85078	2.92e-31	1.67e-28
ENSMUSG00000075307	10.3161	10.3808	10.7048	3.00615	3.83859	4.10254	10.4672	3.64909	-6.81814	4.67e-49	7.84e-46
ENSMUSG00000038239	9.02889	9.28646	9.47682	2.43199	3.14197	1.94675	9.26406	2.5069	-6.75715	1.33e-37	1.09e-34
ENSMUSG00000038403	8.94802	9.07998	9.00312	2.43199	2.29679	2.26506	9.01037	2.33128	-6.67909	1.18e-35	8.05e-33
ENSMUSG00000079588	9.44626	9.50145	9.68748	3.00615	1.74338	3.93313	9.54507	2.89422	-6.65085	8.51e-39	7.65e-36
ENSMUSG00000064179	10.0737	10.3457	10.3344	3.52998	3.37751	4.02032	10.2513	3.6426	-6.60868	5.68e-46	7.94e-43
ENSMUSG00000042451	11.6196	11.7843	11.7438	3.82671	5.26945	6.2514	11.7159	5.11585	-6.60003	2.19e-54	6.12e-51
ENSMUSG00000030672	13.0472	13.2131	13.3158	5.72457	6.60401	7.45251	13.192	6.5937	-6.59831	4.71e-61	3.95e-57
ENSMUSG00000009214	11.8757	12.0105	12.1327	4.57659	5.51146	6.23326	12.0063	5.44044	-6.56587	3.16e-57	1.14e-53
ENSMUSG00000019929	14.312	14.4757	14.6303	7.4301	7.76697	8.67019	14.4727	7.95575	-6.51691	1.8e-57	7.55e-54
ENSMUSG00000027750	12.6433	12.4474	12.626	4.90766	6.37828	6.92913	12.5722	6.07169	-6.50055	6.41e-58	3.23e-54
ENSMUSG00000009487	6.98821	7.04778	7.33122	0	0	1.94675	7.1224	0.648917	-6.47349	4.84e-21	9.59e-19
ENSMUSG00000018893	10.023	10.2816	10.7764	3.29171	3.6714	4.78906	10.3603	3.91739	-6.44294	5.29e-45	5.55e-42
ENSMUSG00000031972	14.3053	14.5203	14.5171	7.14653	8.12344	8.83259	14.4475	8.03419	-6.41335	1.27e-55	3.99e-52
ENSMUSG00000025163	6.62177	6.86167	6.50566	0	0.834088	0	6.66303	0.278029	-6.385	2.69e-19	4.45e-17
ENSMUSG00000027861	10.6849	10.8016	10.8154	4.14618	4.61364	4.4553	10.7673	4.40504	-6.36225	5.84e-48	8.65e-45
ENSMUSG00000061816	11.6256	11.7825	11.737	4.94931	5.01387	6.17745	11.7151	5.38021	-6.33485	1.25e-53	2.85e-50
ENSMUSG00000026407	8.7197	8.86229	8.54215	0.910174	3.00802	3.39463	8.70805	2.43761	-6.27044	1.69e-29	8.36e-27
ENSMUSG00000024076	6.89834	6.84836	7.81409	0	0.834088	1.94675	7.18693	0.926946	-6.25999	2.81e-21	5.75e-19
ENSMUSG00000028631	8.43926	8.58592	8.38102	2.17539	1.35922	3.10659	8.46873	2.21374	-6.255	9.27e-29	4.09e-26
ENSMUSG00000042828	8.62682	8.8152	8.88788	1.86307	3.00802	2.74634	8.77663	2.53914	-6.23749	6.24e-31	3.49e-28
ENSMUSG00000028116	7.06102	7.26361	7.09184	0	1.74338	0.964719	7.13882	0.9027	-6.23612	1.7e-20	3.27e-18
ENSMUSG00000026950	11.1987	11.189	11.3448	4.62879	4.78727	5.65786	11.2442	5.02464	-6.21953	9.3e-50	1.67e-46
ENSMUSG00000030399	6.80251	7.31287	7.53648	1.46391	0	1.53773	7.21729	1.00055	-6.21674	2.63e-21	5.42e-19
ENSMUSG00000108322	7.38788	7.83536	7.60193	1.86307	0.834088	1.53773	7.60839	1.41163	-6.19676	1.64e-23	4.45e-21
ENSMUSG00000035296	8.46184	8.50768	8.66974	1.86307	2.29679	2.93768	8.54642	2.36585	-6.18057	3.36e-29	1.57e-26
ENSMUSG00000087591	6.85805	7.13802	7.41686	0	1.35922	1.53773	7.13764	0.965648	-6.17199	1.61e-20	3.11e-18
ENSMUSG00000026459	11.3869	11.5263	11.5932	4.34653	5.14731	6.65717	11.5021	5.38367	-6.11847	5.81e-48	8.65e-45
ENSMUSG00000036446	8.31079	8.38865	8.28179	2.17539	0.834088	3.63462	8.32708	2.2147	-6.11238	6.08e-26	2.1e-23
ENSMUSG00000016194	9.54476	9.55567	9.88636	3.29171	3.14197	4.25414	9.66226	3.56261	-6.09965	5.91e-37	4.38e-34
ENSMUSG00000044938	6.98821	7.05937	6.92649	0.910174	0.834088	0.964719	6.99136	0.902994	-6.08836	5.44e-20	9.71e-18
ENSMUSG00000068614	8.3008	9.27158	9.29369	1.86307	3.37751	3.39463	8.95536	2.8784	-6.07695	1.09e-31	6.39e-29
ENSMUSG00000025165	8.69704	8.72345	8.53738	1.86307	3.00802	3.10659	8.65262	2.65923	-5.99339	9.5e-29	4.12e-26
ENSMUSG00000030470	6.84436	7.03609	7.29775	0	1.35922	1.94675	7.0594	1.10199	-5.95741	3.31e-19	5.41e-17
ENSMUSG00000025784	10.5268	10.7263	10.7774	3.91345	4.90501	5.35652	10.6768	4.725	-5.95185	8.82e-43	8.88e-40
ENSMUSG00000029683	9.48647	9.54952	9.80927	2.17539	4.56676	4.32436	9.61509	3.68884	-5.92625	2.79e-33	1.76e-30
ENSMUSG00000036040	8.61478	8.73071	8.4937	1.86307	2.29679	3.93313	8.61306	2.69766	-5.9154	2.42e-27	9.39e-25
ENSMUSG00000042254	14.2913	14.4014	14.4057	6.66159	9.36131	9.46975	14.3661	8.49755	-5.86855	1.16e-45	1.46e-42
ENSMUSG00000031461	12.2515	12.2242	12.3322	6.04584	6.37828	6.84802	12.2693	6.42405	-5.84527	3.48e-51	7.3e-48
ENSMUSG00000012428	5.88387	6.80769	6.22616	0	0	1.53773	6.30591	0.512576	-5.79333	3.17e-16	3.72e-14
ENSMUSG00000044086	8.81049	8.94274	9.10984	3.00615	2.86033	3.63462	8.95436	3.16703	-5.78732	5.07e-30	2.72e-27
ENSMUSG00000061723	11.0471	11.3517	11.459	5.10486	5.6751	5.83667	11.2859	5.53887	-5.74705	2e-45	2.29e-42
ENSMUSG00000056973	6.74474	7.02431	7.29775	1.46391	0.834088	1.53773	7.02227	1.27857	-5.74369	6.02e-19	9.47e-17
ENSMUSG00000020067	6.89834	6.76585	6.4458	0	1.35922	1.53773	6.70333	0.965648	-5.73768	3.04e-17	4.03e-15
ENSMUSG00000037139	8.55721	8.87219	9.05413	3.52998	3.37751	2.52567	8.82784	3.14439	-5.68346	2.97e-28	1.25e-25
ENSMUSG00000061462	10.3815	10.5278	10.4633	3.63582	4.94222	5.81244	10.4575	4.79683	-5.66072	1.37e-37	1.09e-34
ENSMUSG00000043760	5.77266	6.13733	6.68896	0.910174	0.834088	0	6.19965	0.581421	-5.61823	2.22e-15	2.35e-13
ENSMUSG00000041476	6.88504	7.13802	7.01153	0.910174	1.35922	1.94675	7.01153	1.40538	-5.60615	2.91e-18	4.34e-16
ENSMUSG00000055775	6.4335	6.53621	6.15317	0.910174	0	1.53773	6.3743	0.815967	-5.55833	1.21e-15	1.32e-13
ENSMUSG00000030433	6.23802	6.7081	6.38334	0.910174	0.834088	0.964719	6.44315	0.902994	-5.54016	4.23e-16	4.91e-14
ENSMUSG00000025172	7.83807	8.05974	8.30444	3.15598	2.51005	1.94675	8.06742	2.53759	-5.52982	7.49e-23	1.83e-20
ENSMUSG00000032503	6.58932	6.34104	6.24969	0	0	2.74634	6.39335	0.915445	-5.47791	5.48e-14	4.82e-12
ENSMUSG00000040694	8.01342	8.18145	7.92786	2.17539	2.51005	3.10659	8.04091	2.59734	-5.44356	1.3e-22	2.94e-20
ENSMUSG00000026768	7.02508	6.66321	6.4458	0.910174	1.35922	1.53773	6.71136	1.26904	-5.44232	9.48e-17	1.2e-14
ENSMUSG00000026458	8.64667	8.995	9.13216	3.52998	2.86033	4.10254	8.92461	3.49762	-5.42699	1.59e-27	6.34e-25
ENSMUSG00000025610	6.33907	6.66321	6.82048	0.910174	1.74338	0.964719	6.60759	1.20609	-5.4015	7e-16	7.9e-14
ENSMUSG00000022548	7.32028	7.31287	7.61105	0.910174	2.29679	2.93768	7.41473	2.04822	-5.36652	1.94e-18	2.93e-16
ENSMUSG00000051747	13.6703	13.6405	13.8794	7.89193	8.0358	9.2048	13.7301	8.37751	-5.35256	1.51e-45	1.81e-42
ENSMUSG00000042429	6.4335	6.48555	6.34015	0	1.74338	1.53773	6.41974	1.0937	-5.32603	1.26e-14	1.22e-12
ENSMUSG00000038763	6.4151	6.79388	6.54423	1.46391	1.35922	0.964719	6.5844	1.26261	-5.32179	9.35e-16	1.03e-13
ENSMUSG00000062694	5.58789	5.90004	5.2453	0	0.834088	0	5.57775	0.278029	-5.29972	7.76e-13	5.95e-11
ENSMUSG00000039376	10.8761	10.9685	10.7426	4.9898	5.35471	6.42122	10.8624	5.58858	-5.27382	1.38e-37	1.09e-34
ENSMUSG00000037263	5.62037	5.793	5.19771	0	0.834088	0	5.53703	0.278029	-5.259	1.27e-12	9.61e-11
ENSMUSG00000024049	9.32339	9.37726	9.129	3.52998	3.57993	4.97517	9.27655	4.02836	-5.24819	5.55e-28	2.29e-25
ENSMUSG00000099906	8.64667	8.63711	8.55637	1.86307	3.83859	4.4553	8.61338	3.38565	-5.22773	8.03e-23	1.94e-20
ENSMUSG00000055027	8.0256	7.98268	8.33226	2.17539	2.86033	3.63462	8.11351	2.89012	-5.2234	1.61e-21	3.37e-19
ENSMUSG00000019787	7.80312	7.39752	7.38534	2.17539	2.29679	2.52567	7.52866	2.33262	-5.19604	3.3e-19	5.41e-17
ENSMUSG00000030592	11.3804	11.519	11.3604	5.37318	5.93711	7.3884	11.4199	6.2329	-5.18703	3.17e-38	2.75e-35
ENSMUSG00000022032	10.0062	9.95065	9.74863	3.41576	4.74578	5.99574	9.90181	4.71909	-5.18272	1.46e-29	7.48e-27
ENSMUSG00000020061	6.77391	6.69329	6.78871	2.43199	1.35922	0.964719	6.75197	1.58531	-5.16666	2.47e-15	2.6e-13
ENSMUSG00000024164	11.0359	11.2229	11.9409	5.14125	5.11509	8.44839	11.3999	6.23491	-5.165	4.36e-32	2.68e-29
ENSMUSG00000037318	5.52064	6.26298	6.04973	0	0.834088	1.53773	5.94445	0.790605	-5.15384	3.7e-13	2.93e-11
ENSMUSG00000079428	5.29775	5.22099	5.84868	0.910174	0	0	5.45581	0.303391	-5.15242	3.94e-12	2.84e-10
ENSMUSG00000033196	7.23893	7.41568	6.98374	1.46391	2.29679	2.52567	7.21278	2.09546	-5.11732	2.63e-17	3.54e-15
ENSMUSG00000006344	5.82934	5.61589	6.17791	0	2.29679	0	5.87438	0.765598	-5.10878	1.73e-11	1.15e-09
ENSMUSG00000025197	6.53923	6.53621	7.13038	0.910174	2.04646	1.94675	6.73527	1.63446	-5.10081	2.57e-15	2.69e-13
ENSMUSG00000061086	10.9923	11.1048	10.635	5.43313	6.0775	6.07933	10.9107	5.86332	-5.04741	1.76e-36	1.27e-33
ENSMUSG00000031022	6.66912	6.75163	6.80468	1.46391	1.35922	2.26506	6.74181	1.69606	-5.04575	2.89e-15	3.01e-13
ENSMUSG00000001741	6.2588	5.95073	6.48598	0	2.04646	1.53773	6.23184	1.19473	-5.0371	5.67e-13	4.46e-11
ENSMUSG00000026251	9.79649	10.1194	10.0477	4.77495	4.30637	5.7878	9.98787	4.95638	-5.0315	1.37e-30	7.51e-28
ENSMUSG00000009281	7.94454	8.04815	9.30777	3.29171	3.26454	3.84032	8.43348	3.46552	-4.96796	2e-23	5.24e-21
ENSMUSG00000031636	8.20231	8.66393	8.64777	2.83893	3.48227	4.32436	8.50467	3.54852	-4.95615	3.96e-22	8.82e-20
ENSMUSG00000040564	4.02981	4.67547	6.10238	0	0	0	4.93589	0	-4.93589	7.59e-12	5.21e-10
ENSMUSG00000042379	5.21508	4.84582	6.52507	0	0.834088	0.964719	5.52866	0.599603	-4.92905	2.8e-12	2.04e-10
ENSMUSG00000006362	5.88387	6.07015	5.90904	0.910174	1.35922	0.964719	5.95435	1.07804	-4.87632	1.91e-12	1.41e-10
ENSMUSG00000025488	4.82692	5.17909	4.60819	0	0	0	4.8714	0	-4.8714	7.26e-11	4.49e-09
ENSMUSG00000030996	4.77014	5.13594	4.67923	0	0	0	4.86177	0	-4.86177	8.54e-11	5.23e-09
ENSMUSG00000020467	9.75869	9.97534	10.2005	4.94931	4.86682	5.54476	9.97816	5.1203	-4.85786	1.02e-29	5.33e-27
ENSMUSG00000061825	6.35846	6.24278	6.72298	1.46391	1.35922	1.94675	6.44141	1.58996	-4.85145	9.14e-14	7.82e-12
ENSMUSG00000069372	4.77014	4.61391	5.14848	0	0	0	4.84418	0	-4.84418	1.2e-10	7.14e-09
ENSMUSG00000035095	6.62177	6.72275	6.65411	1.46391	1.74338	2.26506	6.66621	1.82412	-4.8421	2.38e-14	2.22e-12
ENSMUSG00000041828	9.01979	8.9111	8.97516	3.15598	4.18746	5.05993	8.96868	4.13446	-4.83423	4.15e-23	1.04e-20
ENSMUSG00000038233	6.23802	6.48555	6.34015	0.910174	1.74338	1.94675	6.35457	1.53344	-4.82114	3.07e-13	2.45e-11
ENSMUSG00000060807	5.33737	5.33984	5.2453	1.46391	0	0	5.30751	0.487969	-4.81954	1.24e-10	7.38e-09
ENSMUSG00000039179	5.03401	4.73452	4.67923	0	0	0	4.81592	0	-4.81592	1.4e-10	8.26e-09
ENSMUSG00000008658	4.37262	5.04557	4.98986	0	0	0	4.80268	0	-4.80268	1.41e-10	8.29e-09
ENSMUSG00000052374	5.4501	5.48446	5.75313	0.910174	0	1.53773	5.56256	0.815967	-4.7466	4.66e-11	2.96e-09
ENSMUSG00000001027	4.37262	4.61391	5.2453	0	0	0	4.74394	0	-4.74394	2.35e-10	1.33e-08
ENSMUSG00000024011	7.41591	7.24342	7.30899	2.43199	1.74338	3.63462	7.32278	2.60333	-4.71945	1.39e-15	1.51e-13
ENSMUSG00000016024	6.31942	6.67833	6.67164	1.86307	0.834088	2.93768	6.55646	1.87828	-4.67818	6.2e-13	4.85e-11
ENSMUSG00000028989	6.05999	6.51952	5.61501	0.910174	1.74338	1.53773	6.06484	1.39709	-4.66775	2.36e-12	1.73e-10
ENSMUSG00000026414	11.8204	12.0536	12.1492	7.87041	7.19562	7.00591	12.0077	7.35731	-4.65041	4.46e-36	3.12e-33
ENSMUSG00000053093	5.98713	5.61589	5.37935	0	0.834088	2.26506	5.66079	1.03305	-4.62774	1.45e-10	8.54e-09
ENSMUSG00000030827	5.55466	6.02356	6.0763	1.46391	0.834088	1.53773	5.88484	1.27857	-4.60626	1.39e-11	9.37e-10
ENSMUSG00000086596	5.93642	6.37855	6.17791	1.46391	1.74338	1.53773	6.1643	1.58167	-4.58262	3.6e-12	2.6e-10
ENSMUSG00000091898	12.5367	12.7095	12.9455	7.98999	8.27695	8.18618	12.7306	8.15104	-4.57951	3.68e-37	2.81e-34
ENSMUSG00000084939	4.44695	4.67547	4.60819	0	0	0	4.57687	0	-4.57687	1.14e-09	5.83e-08
ENSMUSG00000039321	6.2588	6.41511	5.54065	2.17539	1.35922	0.964719	6.07152	1.49978	-4.57174	6.02e-12	4.24e-10
ENSMUSG00000006221	7.24935	7.67881	7.82979	3.15598	3.14197	2.74634	7.58598	3.01476	-4.57122	1.46e-16	1.8e-14
ENSMUSG00000027022	6.29949	5.90004	5.99509	0	1.74338	2.74634	6.06488	1.49657	-4.5683	7.84e-11	4.84e-09
ENSMUSG00000035896	5.80127	5.64696	5.78569	0	0.834088	2.74634	5.74464	1.19347	-4.55117	6.33e-10	3.4e-08
ENSMUSG00000019359	6.33907	6.56903	6.72298	2.17539	2.29679	1.53773	6.54369	2.00331	-4.54039	7.96e-13	6.07e-11
ENSMUSG00000031936	5.68323	6.09289	5.9383	2.17539	0	1.94675	5.90481	1.37405	-4.53076	9.18e-11	5.58e-09
ENSMUSG00000016179	5.98713	6.32192	6.10238	1.46391	0.834088	2.52567	6.13714	1.60789	-4.52925	1.37e-11	9.25e-10
ENSMUSG00000037813	5.257	5.3013	5.84868	1.46391	1.35922	0	5.469	0.941042	-4.52796	4.16e-10	2.28e-08
ENSMUSG00000061322	5.12738	5.17909	5.57831	0	1.35922	0.964719	5.29493	0.774646	-4.52028	6.55e-10	3.51e-08
ENSMUSG00000026228	7.24935	7.28352	6.92649	3.15598	2.51005	2.26506	7.15312	2.6437	-4.50942	1.13e-14	1.1e-12
ENSMUSG00000074001	8.05561	8.17613	7.95674	2.17539	3.75742	4.78906	8.06283	3.57396	-4.48887	1.93e-16	2.33e-14
ENSMUSG00000045776	5.41349	4.99816	4.8735	0.910174	0	0.964719	5.09505	0.624965	-4.47009	7.34e-10	3.87e-08
ENSMUSG00000031880	9.05587	9.32299	9.18194	4.28279	4.94222	4.93084	9.18693	4.71862	-4.46831	1.19e-22	2.73e-20
ENSMUSG00000037940	7.1076	6.50264	6.89699	3.52998	0.834088	2.74634	6.83574	2.37013	-4.46561	1.73e-12	1.29e-10
ENSMUSG00000051079	4.44695	4.61391	5.19771	0.910174	0	0	4.75285	0.303391	-4.44946	2.58e-09	1.26e-07
ENSMUSG00000031312	8.25498	8.42495	8.41263	4.0727	3.75742	3.93313	8.36419	3.92108	-4.44311	4.93e-19	7.9e-17
ENSMUSG00000071047	6.83054	6.79388	6.60022	1.86307	2.51005	2.52567	6.74155	2.2996	-4.44195	3.68e-13	2.92e-11
ENSMUSG00000087364	5.33737	5.3013	5.42139	0	0.834088	1.94675	5.35336	0.926946	-4.42641	1.44e-09	7.31e-08
ENSMUSG00000049538	8.38357	8.13837	7.83757	3.63582	3.83859	3.63462	8.11983	3.70301	-4.41683	4.65e-18	6.58e-16
ENSMUSG00000108106	8.73832	8.58992	8.93581	3.41576	4.18746	5.42203	8.75468	4.34175	-4.41294	2.63e-19	4.39e-17
ENSMUSG00000042436	4.82692	4.54959	3.86209	0	0	0	4.41287	0	-4.41287	2.38e-09	1.17e-07
ENSMUSG00000034648	6.55612	7.36051	7.40643	3.82671	1.74338	2.52567	7.10769	2.69859	-4.4091	1.44e-13	1.21e-11
ENSMUSG00000026748	5.1719	5.95073	7.0388	1.86307	0.834088	2.26506	6.05381	1.65407	-4.39974	5.42e-12	3.84e-10
ENSMUSG00000027820	4.71104	4.94915	5.29138	0	0.834088	0.964719	4.98386	0.599603	-4.38425	2.36e-09	1.17e-07
ENSMUSG00000057606	7.33013	7.20218	6.85157	2.43199	2.29679	3.51961	7.12796	2.74946	-4.3785	4.87e-14	4.33e-12
ENSMUSG00000055489	5.65214	5.58414	6.128	1.46391	0.834088	1.94675	5.7881	1.41492	-4.37318	1.37e-10	8.13e-09
ENSMUSG00000056133	5.77266	6.07015	5.54065	0	1.74338	2.52567	5.79449	1.42302	-4.37147	6.57e-10	3.51e-08
ENSMUSG00000055368	11.0039	10.9577	10.879	6.15668	6.19004	7.39657	10.9469	6.5811	-4.36577	4.4e-29	2.02e-26
ENSMUSG00000031342	10.2999	10.1549	10.0793	5.4622	5.78158	6.19629	10.178	5.81336	-4.36467	1.73e-26	6.3e-24
ENSMUSG00000004939	5.1719	5.84751	5.33603	0	1.74338	1.53773	5.45182	1.0937	-4.35811	1.18e-09	6.02e-08
ENSMUSG00000079243	10.0031	10.3303	10.1699	5.72457	5.04841	6.65717	10.1678	5.81005	-4.35771	1.04e-25	3.55e-23
ENSMUSG00000001334	6.57281	5.99969	5.54065	1.46391	2.04646	1.53773	6.03772	1.6827	-4.35502	2.07e-11	1.36e-09
ENSMUSG00000034438	5.52064	5.58414	5.6508	0.910174	0.834088	1.94675	5.58519	1.23034	-4.35486	4.58e-10	2.49e-08
ENSMUSG00000028339	10.3898	10.3843	11.0437	6.79323	5.56014	6.43715	10.6059	6.26351	-4.34241	6.73e-28	2.73e-25
ENSMUSG00000041886	5.21508	4.61391	4.98986	0	0.834088	0.964719	4.93961	0.599603	-4.34001	3.17e-09	1.52e-07
ENSMUSG00000101746	4.21137	4.25916	4.45467	0	0	0	4.3084	0	-4.3084	1e-08	4.4e-07
ENSMUSG00000090439	4.77014	4.99816	5.46225	0	1.35922	0.964719	5.07685	0.774646	-4.30221	4.38e-09	2.07e-07
ENSMUSG00000076617	3.57929	4.54959	4.74694	0	0	0	4.29194	0	-4.29194	6.63e-09	3.01e-07
ENSMUSG00000046318	9.01369	8.95831	8.40217	4.14618	4.61364	4.73852	8.79139	4.49945	-4.29194	3.41e-20	6.17e-18
ENSMUSG00000000794	8.34034	8.13289	7.69914	3.41576	3.26454	4.63181	8.05746	3.7707	-4.28676	8.64e-17	1.1e-14
ENSMUSG00000096858	6.1738	5.90004	5.68572	0.910174	2.04646	1.94675	5.91986	1.63446	-4.28539	1.69e-10	9.78e-09
ENSMUSG00000042895	5.4501	5.793	5.61501	0.910174	0.834088	2.26506	5.61937	1.33644	-4.28293	8.27e-10	4.33e-08
ENSMUSG00000020216	9.59466	9.75063	9.8211	5.10486	5.14731	6.0995	9.72213	5.45055	-4.27158	1.94e-23	5.14e-21
ENSMUSG00000054446	3.82206	3.78772	5.14848	0	0	0	4.25276	0	-4.25276	6.78e-09	3.07e-07
ENSMUSG00000060268	6.4151	6.41511	6.27284	1.86307	1.74338	2.74634	6.36768	2.1176	-4.25009	1.83e-11	1.21e-09
ENSMUSG00000060459	6.01183	6.45076	6.60022	2.43199	1.35922	2.52567	6.35427	2.10563	-4.24864	1.96e-11	1.29e-09
ENSMUSG00000079355	9.04394	9.13581	9.39477	4.77495	4.82759	5.25231	9.19151	4.95162	-4.23989	2.96e-21	5.95e-19
ENSMUSG00000038591	3.57929	4.61391	5.46225	0	0	0.964719	4.55182	0.321573	-4.23024	4.33e-09	2.05e-07
ENSMUSG00000022519	11.2067	11.2736	11.1816	7.10105	6.77873	7.12873	11.2206	7.00284	-4.2178	1.87e-29	9.07e-27
ENSMUSG00000025789	5.68323	5.37738	5.42139	0	2.29679	1.53773	5.494	1.27817	-4.21583	7.49e-09	3.36e-07
ENSMUSG00000044951	5.257	5.37738	5.29138	0.910174	0.834088	1.53773	5.30859	1.094	-4.21459	2.11e-09	1.05e-07
ENSMUSG00000019278	5.80127	6.18044	6.63637	1.46391	2.29679	2.26506	6.20603	2.00859	-4.19744	5.56e-11	3.5e-09
ENSMUSG00000099364	4.77014	5.04557	4.81161	0	2.04646	0	4.87577	0.682154	-4.19362	8.52e-08	3.29e-06
ENSMUSG00000038132	8.76399	8.66393	8.32119	3.91345	4.86682	4.39131	8.58304	4.39053	-4.19251	3.11e-18	4.58e-16
ENSMUSG00000031289	5.21508	5.55167	6.0763	0	1.74338	2.52567	5.61435	1.42302	-4.19133	4.54e-09	2.14e-07
ENSMUSG00000057596	7.85864	7.64073	7.0388	2.64976	2.86033	4.4553	7.51272	3.3218	-4.19092	3.63e-14	3.29e-12
ENSMUSG00000007122	6.89834	7.53674	7.60193	3.41576	3.14197	2.93768	7.34567	3.16514	-4.18054	3.9e-14	3.52e-12
ENSMUSG00000002007	6.48733	6.82138	7.19241	2.17539	3.83859	1.94675	6.83371	2.65358	-4.18013	2.3e-11	1.5e-09
ENSMUSG00000020676	6.55612	6.41511	6.9554	3.82671	2.04646	1.53773	6.64221	2.4703	-4.17191	9.15e-11	5.58e-09
ENSMUSG00000108634	4.71104	4.54959	5.09752	0.910174	0	0.964719	4.78605	0.624965	-4.16109	1.29e-08	5.6e-07
ENSMUSG00000022103	7.89892	7.32253	8.0468	3.29171	3.26454	4.25414	7.75608	3.60346	-4.15262	3.64e-15	3.69e-13
ENSMUSG00000005952	4.98496	4.79124	6.36191	0.910174	0.834088	1.94675	5.37937	1.23034	-4.14903	9.24e-10	4.79e-08
ENSMUSG00000107696	4.58503	4.61391	4.18859	0	0	0.964719	4.46251	0.321573	-4.14094	2.5e-08	1.05e-06
ENSMUSG00000057457	9.6991	9.74166	10.071	5.72457	5.43521	5.9297	9.83727	5.69649	-4.14078	2.79e-23	7.16e-21
ENSMUSG00000042918	5.4858	5.73635	6.60022	1.86307	0.834088	2.74634	5.94079	1.8145	-4.12629	4.5e-10	2.46e-08
ENSMUSG00000039070	4.82692	5.26171	4.98986	0	1.74338	0.964719	5.02616	0.9027	-4.12346	2.33e-08	9.8e-07
ENSMUSG00000024617	8.65453	8.70511	8.34869	4.28279	4.30637	4.78906	8.56945	4.45941	-4.11004	4.65e-18	6.58e-16
ENSMUSG00000074003	4.82692	4.41167	3.97933	0.910174	0	0	4.40597	0.303391	-4.10258	3.01e-08	1.24e-06
ENSMUSG00000026668	4.21137	4.0886	3.97933	0	0	0	4.0931	0	-4.0931	4.71e-08	1.89e-06
ENSMUSG00000026697	4.37262	4.25916	4.60819	0	0	0.964719	4.41333	0.321573	-4.09175	4.51e-08	1.81e-06
ENSMUSG00000031250	5.55466	6.20152	6.85157	1.86307	1.74338	2.74634	6.20258	2.1176	-4.08499	6.57e-11	4.08e-09
ENSMUSG00000009185	9.06475	9.31091	8.85374	5.21141	4.74578	5.01817	9.07646	4.99179	-4.08468	5.96e-20	1.05e-17
ENSMUSG00000038670	5.33737	5.3013	5.33603	0.910174	1.35922	1.53773	5.3249	1.26904	-4.05586	5.79e-09	2.65e-07
ENSMUSG00000105403	5.257	4.84582	5.29138	1.46391	0.834088	0.964719	5.1314	1.08757	-4.04383	1.03e-08	4.48e-07
ENSMUSG00000031448	4.82692	4.61391	3.59446	0.910174	0	0	4.3451	0.303391	-4.0417	2.98e-08	1.23e-06
ENSMUSG00000037418	5.91039	6.09289	6.20224	3.00615	0.834088	2.26506	6.06851	2.0351	-4.03341	1.54e-09	7.79e-08
ENSMUSG00000050711	7.71562	7.62521	7.84531	3.15598	3.75742	4.18033	7.72871	3.69791	-4.0308	2.61e-14	2.42e-12
ENSMUSG00000048489	4.64941	4.84582	4.37132	0	0.834088	0.964719	4.62218	0.599603	-4.02258	4.05e-08	1.64e-06
ENSMUSG00000055561	3.82206	3.78772	4.45467	0	0	0	4.02149	0	-4.02149	7.71e-08	3e-06
ENSMUSG00000028003	4.44695	4.84582	5.14848	0	0	2.52567	4.81375	0.841891	-3.97186	3.93e-07	1.38e-05
ENSMUSG00000022510	7.53145	7.52842	7.92054	3.41576	3.14197	4.51657	7.66014	3.69143	-3.96871	1.15e-13	9.79e-12
ENSMUSG00000066392	6.4151	6.39694	6.0763	1.86307	2.04646	3.10659	6.29611	2.33871	-3.9574	2.82e-10	1.58e-08
ENSMUSG00000028838	6.03611	6.28289	6.04973	1.86307	3.6714	0.964719	6.12291	2.1664	-3.95651	1.96e-08	8.3e-07
ENSMUSG00000022836	11.0905	10.748	10.3738	6.81593	6.41844	7.11888	10.7374	6.78442	-3.95301	1.38e-25	4.58e-23
ENSMUSG00000032744	5.52064	5.70716	6.67164	1.86307	2.6958	1.53773	5.96648	2.0322	-3.93428	1.27e-09	6.45e-08
ENSMUSG00000028445	8.63876	8.71614	8.79097	4.57659	4.94222	4.83788	8.71529	4.78556	-3.92973	2.74e-17	3.66e-15
ENSMUSG00000031661	4.37262	4.25916	3.97933	0	0.834088	0	4.2037	0.278029	-3.92567	1.85e-07	6.84e-06
ENSMUSG00000061780	2.92062	4.61391	8.02651	1.46391	1.35922	0.964719	5.18701	1.26261	-3.9244	3e-15	3.12e-13
ENSMUSG00000007034	4.21137	3.99511	4.45467	0.910174	0	0	4.22039	0.303391	-3.91699	1.88e-07	6.94e-06
ENSMUSG00000108161	4.98496	5.58414	5.33603	0.910174	1.35922	1.94675	5.30171	1.40538	-3.89633	1.59e-08	6.8e-07
ENSMUSG00000026387	4.51764	4.61391	4.28285	0	1.74338	0	4.47146	0.581127	-3.89034	5.57e-07	1.88e-05
ENSMUSG00000051985	7.86543	7.61738	8.24128	2.83893	4.24814	4.97517	7.90803	4.02075	-3.88729	2.11e-13	1.73e-11
ENSMUSG00000021565	4.64941	4.54959	4.37132	0	0	1.94675	4.52344	0.648917	-3.87452	3.95e-07	1.38e-05
ENSMUSG00000085779	3.57929	4.1764	3.86209	0	0	0	3.87259	0	-3.87259	2.08e-07	7.64e-06
ENSMUSG00000086283	3.82206	3.40709	4.37132	0	0	0	3.86682	0	-3.86682	2.11e-07	7.73e-06
ENSMUSG00000031884	3.44063	3.78772	4.37132	0	0	0	3.86656	0	-3.86656	2.11e-07	7.73e-06
ENSMUSG00000002944	8.78564	8.90147	9.58484	5.70038	3.83859	6.15835	9.09065	5.23244	-3.85821	4.98e-17	6.56e-15
ENSMUSG00000030091	6.31942	6.60111	7.15551	3.52998	2.04646	2.93768	6.69201	2.83804	-3.85397	9.2e-11	5.58e-09
ENSMUSG00000032523	6.33907	6.64794	6.36191	2.17539	2.51005	3.10659	6.44964	2.59734	-3.85229	2.31e-10	1.31e-08
ENSMUSG00000027794	4.77014	4.67547	4.81161	0	1.74338	0.964719	4.75241	0.9027	-3.84971	2.49e-07	9.04e-06
ENSMUSG00000000031	14.3179	14.4727	14.6761	10.3243	10.2542	11.3705	14.4889	10.6497	-3.83926	5.44e-26	1.9e-23
ENSMUSG00000068696	3.70578	3.99511	4.60819	0	0.834088	0	4.10303	0.278029	-3.825	3.64e-07	1.29e-05
ENSMUSG00000017493	8.65453	8.66013	8.91389	4.46614	4.90501	5.38965	8.74285	4.92027	-3.82258	1.34e-16	1.68e-14
ENSMUSG00000002266	8.99213	8.6525	8.87659	5.51863	3.9884	5.57387	8.84041	5.02697	-3.81344	2.02e-16	2.42e-14
ENSMUSG00000091345	7.18565	7.02431	6.50566	2.64976	2.6958	3.93313	6.90521	3.09289	-3.81231	3.19e-11	2.06e-09
ENSMUSG00000071984	14.013	14.0479	13.7306	8.74848	10.7382	10.8689	13.9305	10.1185	-3.81194	6.9e-25	2.23e-22
ENSMUSG00000038663	3.57929	4.0886	3.73447	0	0	0	3.80079	0	-3.80079	3.54e-07	1.26e-05
ENSMUSG00000075027	4.64941	4.94915	4.08775	1.46391	0.834088	0	4.5621	0.765999	-3.7961	1.96e-07	7.2e-06
ENSMUSG00000072720	8.34034	8.20773	7.75776	3.82671	3.91544	5.17841	8.10194	4.30685	-3.79509	2.65e-14	2.44e-12
ENSMUSG00000049436	3.44063	3.89514	3.97933	0	0	0	3.7717	0	-3.7717	4.69e-07	1.62e-05
ENSMUSG00000039196	6.77391	7.13802	7.89838	3.52998	3.48227	3.51961	7.27011	3.51062	-3.75949	2.2e-12	1.62e-10
ENSMUSG00000050201	3.70578	4.0886	4.37132	0.910174	0	0	4.05523	0.303391	-3.75184	5.7e-07	1.92e-05
ENSMUSG00000020589	4.29425	3.78772	5.04469	0.910174	0	0.964719	4.37555	0.624965	-3.75059	2.1e-07	7.69e-06
ENSMUSG00000058914	13.0047	12.8899	12.7679	8.38855	9.39859	9.66166	12.8875	9.1496	-3.73794	1.49e-26	5.52e-24
ENSMUSG00000086868	3.70578	4.1764	3.26562	0	0	0	3.71593	0	-3.71593	4.63e-07	1.6e-05
ENSMUSG00000040797	5.03401	4.94915	3.97933	1.46391	1.35922	0	4.65416	0.941042	-3.71312	2.44e-07	8.89e-06
ENSMUSG00000007682	8.76035	8.85898	8.16289	4.14618	4.78727	5.71125	8.59407	4.88156	-3.71251	2.02e-15	2.15e-13
ENSMUSG00000060913	8.16975	8.32764	7.97097	4.62879	3.75742	4.97517	8.15612	4.45379	-3.70233	4.16e-14	3.74e-12
ENSMUSG00000106062	5.03401	5.48446	5.84868	3.00615	0	2.26506	5.45572	1.75707	-3.69865	3.47e-07	1.23e-05
ENSMUSG00000044017	7.87892	7.82181	8.17523	3.91345	4.36235	4.51657	7.95865	4.26412	-3.69453	1.65e-13	1.37e-11
ENSMUSG00000052572	5.4858	5.44964	5.61501	0.910174	2.29679	2.26506	5.51682	1.82401	-3.69281	6.95e-08	2.73e-06
ENSMUSG00000097756	4.44695	3.54543	4.8735	0	0.834088	0.964719	4.28863	0.599603	-3.68902	3.7e-07	1.31e-05
ENSMUSG00000064294	4.44695	3.99511	4.93285	0	1.35922	0.964719	4.4583	0.774646	-3.68366	5.72e-07	1.92e-05
ENSMUSG00000040276	5.12738	5.17909	5.50199	1.46391	1.35922	1.94675	5.26949	1.58996	-3.67953	6.44e-08	2.54e-06
ENSMUSG00000028654	9.1395	9.26409	9.87694	5.59934	5.29843	6.35567	9.42684	5.75115	-3.6757	3.84e-18	5.59e-16
ENSMUSG00000024972	3.92967	3.78772	5.09752	0	0.834088	0.964719	4.27164	0.599603	-3.67204	3.73e-07	1.32e-05
ENSMUSG00000046070	5.91039	6.07015	5.75313	2.43199	2.04646	2.26506	5.91122	2.24784	-3.66339	7.82e-09	3.49e-07
ENSMUSG00000108513	4.77014	3.78772	3.26562	0	0.834088	0	3.94116	0.278029	-3.66313	4.42e-07	1.54e-05
ENSMUSG00000069867	3.44063	3.54543	3.97933	0	0	0	3.65513	0	-3.65513	1.11e-06	3.54e-05
ENSMUSG00000020053	12.9768	12.8175	12.6513	8.44059	9.17461	9.86527	12.8152	9.16016	-3.65506	1.31e-25	4.4e-23
ENSMUSG00000085429	4.82692	4.84582	4.28285	1.46391	0	1.53773	4.65186	1.00055	-3.65132	3.98e-07	1.39e-05
ENSMUSG00000029307	5.93642	5.99969	7.07876	2.83893	2.29679	2.93768	6.33829	2.69114	-3.64716	7.57e-10	3.99e-08
ENSMUSG00000067642	3.82206	3.54543	4.53347	0	0	0.964719	3.96699	0.321573	-3.64542	9.2e-07	2.98e-05
ENSMUSG00000068587	8.78564	8.93961	9.16347	5.21141	5.14731	5.60242	8.96291	5.32038	-3.64253	1.91e-16	2.32e-14
ENSMUSG00000100596	4.12345	3.99511	3.59446	0	0.834088	0	3.90434	0.278029	-3.62631	1.45e-06	4.54e-05
ENSMUSG00000021200	6.9246	7.12705	6.72298	2.43199	3.75742	3.74113	6.92487	3.31018	-3.6147	3.18e-10	1.78e-08
ENSMUSG00000027559	14.0011	14.0902	14.4069	10.5193	10.7229	10.4235	14.1661	10.5552	-3.61084	8.57e-25	2.73e-22
ENSMUSG00000087691	4.02981	4.41167	4.98986	0.910174	1.74338	0	4.47711	0.884519	-3.5926	1.53e-06	4.76e-05
ENSMUSG00000061601	5.91039	5.793	6.38334	3.73442	0.834088	2.74634	6.02891	2.43828	-3.59063	1.3e-07	4.89e-06
ENSMUSG00000074264	8.12517	8.21811	8.04007	4.62879	4.41623	4.57534	8.12779	4.54012	-3.58766	1.32e-13	1.11e-11
ENSMUSG00000030546	6.03611	6.77993	8.18747	4.28279	2.86033	3.10659	7.00117	3.41657	-3.5846	1.25e-11	8.49e-10
ENSMUSG00000070323	3.57929	3.89514	3.26562	0	0	0	3.58002	0	-3.58002	1.49e-06	4.63e-05
ENSMUSG00000064246	4.51764	3.89514	4.18859	1.86307	0	0	4.20046	0.621024	-3.57943	3.74e-06	0.000109065
ENSMUSG00000030235	5.65214	6.04704	6.29563	1.46391	2.86033	2.93768	5.99827	2.42064	-3.57763	2.75e-08	1.14e-06
ENSMUSG00000051225	3.70578	3.99511	3.97933	0	0	0.964719	3.89341	0.321573	-3.57183	1.89e-06	5.77e-05
ENSMUSG00000025175	6.23802	6.51952	6.46603	2.43199	3.14197	2.93768	6.40786	2.83721	-3.57064	2.97e-09	1.44e-07
ENSMUSG00000002985	9.68957	10.2414	11.2466	6.58438	7.04129	6.84802	10.3925	6.82456	-3.56799	1.2e-21	2.59e-19
ENSMUSG00000079330	6.4335	6.45076	6.15317	3.29171	2.29679	2.74634	6.34581	2.77828	-3.56753	3.56e-09	1.7e-07
ENSMUSG00000000489	6.33907	6.37855	6.0763	3.41576	1.74338	2.93768	6.26464	2.69894	-3.5657	9.25e-09	4.08e-07
ENSMUSG00000106296	3.92967	3.99511	3.73447	0	0	0.964719	3.88642	0.321573	-3.56485	1.88e-06	5.75e-05
ENSMUSG00000006457	11.8447	11.9488	11.9369	8.23281	8.0358	8.77106	11.9101	8.34656	-3.56354	2.94e-24	8.7e-22
ENSMUSG00000087579	4.44695	3.99511	3.59446	0	1.35922	0	4.01217	0.453072	-3.5591	2.85e-06	8.49e-05
ENSMUSG00000031098	5.37593	5.95073	6.34015	2.17539	2.29679	2.52567	5.88894	2.33262	-3.55632	1.4e-08	6.03e-07
ENSMUSG00000032561	6.89834	7.17046	6.70607	3.00615	3.37751	3.74113	6.92496	3.37493	-3.55003	2.12e-10	1.21e-08
ENSMUSG00000058145	4.71104	4.1764	3.59446	0.910174	0	0.964719	4.16063	0.624965	-3.53567	7.93e-07	2.59e-05
ENSMUSG00000104616	3.57929	3.40709	3.59446	0	0	0	3.52695	0	-3.52695	2.79e-06	8.33e-05
ENSMUSG00000035948	7.18565	6.92641	7.66455	3.91345	3.26454	4.02032	7.25887	3.73277	-3.5261	4.7e-11	2.98e-09
ENSMUSG00000060180	4.21137	4.67547	4.98986	0	0.834088	2.52567	4.62557	1.11992	-3.50565	3.89e-06	0.000112443
ENSMUSG00000031994	4.21137	4.41167	4.53347	0.910174	1.74338	0	4.38551	0.884519	-3.50099	3.67e-06	0.000107124
ENSMUSG00000044461	3.28722	4.1764	3.86209	0	0.834088	0	3.77524	0.278029	-3.49721	3.13e-06	9.23e-05
ENSMUSG00000028834	7.04914	7.26361	7.02523	3.15598	3.75742	3.93313	7.11266	3.61551	-3.49715	1.81e-10	1.04e-08
ENSMUSG00000005320	6.9246	7.07087	6.52507	2.64976	3.75742	3.63462	6.84018	3.34726	-3.49292	8.52e-10	4.45e-08
ENSMUSG00000016756	8.65061	8.537	9.00658	4.57659	5.48648	5.6848	8.7314	5.24929	-3.48211	2.57e-14	2.39e-12
ENSMUSG00000043613	5.257	5.61589	6.31806	2.64976	1.35922	2.74634	5.73032	2.25177	-3.47855	6.65e-08	2.62e-06
ENSMUSG00000057880	7.13033	6.93902	6.70607	2.64976	3.83859	3.93313	6.92514	3.47383	-3.45131	1.16e-09	5.92e-08
ENSMUSG00000026399	9.56158	9.73806	10.6148	6.17435	6.37828	7.01656	9.97148	6.52306	-3.44842	1.39e-18	2.15e-16
ENSMUSG00000101102	3.82206	3.25406	4.08775	0	0.834088	0	3.72129	0.278029	-3.44326	5.37e-06	0.000151109
ENSMUSG00000025557	4.02981	4.89841	4.08775	0.910174	0.834088	0.964719	4.33866	0.902994	-3.43566	9.6e-07	3.1e-05
ENSMUSG00000097124	5.71366	6.20152	6.67164	2.64976	2.6958	2.93768	6.19561	2.76108	-3.43453	1.03e-08	4.48e-07
ENSMUSG00000028197	8.12517	8.07695	8.0535	4.34653	4.18746	5.42203	8.08521	4.65201	-3.4332	2.75e-12	2.02e-10
ENSMUSG00000073530	9.66836	9.35391	9.14163	5.31063	5.84189	6.74938	9.38797	5.9673	-3.42067	7.19e-16	8.08e-14
ENSMUSG00000026587	4.12345	4.33743	3.59446	0	0.834088	0.964719	4.01845	0.599603	-3.41885	2.85e-06	8.49e-05
ENSMUSG00000040170	8.58216	8.69771	8.80692	4.34653	5.08213	6.42122	8.6956	5.2833	-3.4123	6.13e-13	4.81e-11
ENSMUSG00000032511	9.444	9.44733	8.43846	6.00692	5.65283	5.45371	9.10993	5.70449	-3.40544	4.15e-16	4.83e-14
ENSMUSG00000033453	6.33907	6.79388	6.46603	2.64976	3.48227	3.25779	6.53299	3.12994	-3.40305	6.13e-09	2.8e-07
ENSMUSG00000068227	5.12738	4.84582	5.33603	3.15598	0	1.94675	5.10308	1.70091	-3.40217	7.4e-06	0.00020167
ENSMUSG00000075225	5.41349	5.73635	6.42528	2.43199	2.6958	2.26506	5.85837	2.46428	-3.39409	5.48e-08	2.17e-06
ENSMUSG00000030043	4.71104	4.48228	4.81161	1.46391	0.834088	1.53773	4.66831	1.27857	-3.38973	1.33e-06	4.18e-05
ENSMUSG00000001508	8.70084	8.77005	8.67843	4.86477	5.58387	5.54476	8.71644	5.33113	-3.38531	7.08e-14	6.12e-12
ENSMUSG00000018166	7.09609	7.02431	7.275	3.99527	3.9884	3.25779	7.1318	3.74715	-3.38465	6.85e-10	3.65e-08
ENSMUSG00000029778	3.11554	2.66398	5.33603	0	0	0.964719	3.70519	0.321573	-3.38361	3.79e-07	1.33e-05
ENSMUSG00000043029	4.37262	3.54543	4.67923	0.910174	0	1.53773	4.19909	0.815967	-3.38313	3.12e-06	9.23e-05
ENSMUSG00000011154	4.29425	3.78772	4.8735	1.46391	1.35922	0	4.31849	0.941042	-3.37745	4.49e-06	0.000128581
ENSMUSG00000083722	2.09959	3.54543	4.45467	0	0	0	3.36656	0	-3.36656	1.52e-06	4.71e-05
ENSMUSG00000028359	7.95094	7.89481	8.21761	3.91345	4.82759	5.32261	8.02112	4.68789	-3.33323	1.78e-11	1.18e-09
ENSMUSG00000042804	8.33056	8.29368	8.10601	4.46614	4.94222	5.32261	8.24342	4.91033	-3.33309	1.99e-12	1.47e-10
ENSMUSG00000056880	4.29425	3.78772	3.43939	0	0	1.53773	3.84045	0.512576	-3.32788	9.14e-06	0.000244547
ENSMUSG00000022878	7.98252	8.6525	10.3234	6.20906	4.94222	5.83667	8.98613	5.66265	-3.32348	7.31e-17	9.43e-15
ENSMUSG00000061540	7.54843	7.43361	7.63805	4.34653	4.24814	4.10254	7.54003	4.2324	-3.30762	1.17e-10	6.97e-09
ENSMUSG00000048583	9.62099	9.82892	10.2348	5.59934	6.50802	7.65682	9.89489	6.58806	-3.30683	1.7e-15	1.82e-13
ENSMUSG00000084761	3.11554	3.08286	4.53347	0	0.834088	0	3.57729	0.278029	-3.29926	7.15e-06	0.000195539
ENSMUSG00000104465	4.37262	3.54543	3.43939	1.46391	0	0	3.78581	0.487969	-3.29784	1.16e-05	0.000304426
ENSMUSG00000018339	11.609	11.8479	11.6573	7.78096	8.57222	8.8887	11.7048	8.41396	-3.2908	1.2e-20	2.34e-18
ENSMUSG00000015090	3.70578	3.25406	3.86209	0	0	0.964719	3.60731	0.321573	-3.28574	1.24e-05	0.000321405
ENSMUSG00000086918	3.11554	3.89514	2.83898	0	0	0	3.28322	0	-3.28322	7.49e-06	0.000203787
ENSMUSG00000074207	10.9838	11.0985	11.16	7.67942	7.79774	7.9232	11.0808	7.80012	-3.28065	8.69e-20	1.52e-17
ENSMUSG00000034533	5.71366	5.41396	5.14848	1.86307	2.04646	2.52567	5.42537	2.14507	-3.2803	4.28e-07	1.49e-05
ENSMUSG00000024176	5.29775	5.37738	4.8735	2.43199	1.74338	1.53773	5.18288	1.90437	-3.27851	9.63e-07	3.11e-05
ENSMUSG00000029095	6.08348	6.35992	6.04973	3.41576	2.51005	2.74634	6.16438	2.89071	-3.27367	6.63e-08	2.61e-06
ENSMUSG00000058248	3.57929	4.33743	3.43939	0	0	1.53773	3.78537	0.512576	-3.2728	1.16e-05	0.000304325
ENSMUSG00000031725	3.44063	3.54543	4.18859	0	1.35922	0	3.72489	0.453072	-3.27181	2.52e-05	0.000608754
ENSMUSG00000048572	4.58503	4.89841	3.86209	2.17539	1.35922	0	4.44851	1.1782	-3.27031	8.33e-06	0.000225023
ENSMUSG00000042116	7.64633	7.72321	7.82979	4.62879	4.51831	4.25414	7.73311	4.46708	-3.26603	7.2e-11	4.46e-09
ENSMUSG00000081189	3.92967	4.25916	3.43939	1.86307	0	0	3.87608	0.621024	-3.25505	2.54e-05	0.000613011
ENSMUSG00000021750	8.23414	8.0655	8.29881	4.34653	5.32684	5.17841	8.19948	4.95059	-3.24889	1.33e-11	9.01e-10
ENSMUSG00000037224	5.52064	5.55167	5.78569	2.83893	2.04646	2.26506	5.61933	2.38348	-3.23585	5.08e-07	1.73e-05
ENSMUSG00000022661	7.61443	7.34165	7.05225	4.46614	3.26454	4.57534	7.33611	4.10201	-3.2341	7.88e-10	4.14e-08
ENSMUSG00000006369	12.967	13.0869	13.057	9.46926	9.70766	10.2483	13.037	9.8084	-3.22855	1.31e-21	2.79e-19
ENSMUSG00000087054	2.6952	3.25406	3.73447	0	0	0	3.22791	0	-3.22791	1.52e-05	0.00038377
ENSMUSG00000097100	3.82206	4.1764	3.97933	0	2.29679	0	3.9926	0.765598	-3.227	0.000116051	0.00236336
ENSMUSG00000003617	13.4223	13.3683	13.5656	9.9322	9.57181	11.1818	13.4521	10.2286	-3.22344	2.62e-20	4.82e-18
ENSMUSG00000023224	7.03716	7.26361	7.59276	3.99527	3.83859	4.39131	7.29784	4.07506	-3.22279	7.32e-10	3.87e-08
ENSMUSG00000051279	3.57929	4.0886	3.73447	0.910174	0.834088	0	3.80079	0.581421	-3.21937	1.49e-05	0.000379074
ENSMUSG00000032053	3.28722	3.40709	3.86209	0.910174	0	0	3.5188	0.303391	-3.21541	2.24e-05	0.000548359
ENSMUSG00000019326	10.6887	10.7578	11.0285	7.04452	7.71417	8.07856	10.825	7.61242	-3.21258	4.01e-18	5.79e-16
ENSMUSG00000028716	4.21137	3.89514	3.26562	0.910174	0.834088	0	3.79071	0.581421	-3.20929	1.16e-05	0.000303522
ENSMUSG00000029309	10.3648	10.4026	10.9281	7.13755	7.02404	7.91753	10.5652	7.3597	-3.20548	9.78e-18	1.35e-15
ENSMUSG00000020333	5.82934	5.90004	5.6508	2.17539	2.86033	2.74634	5.79339	2.59402	-3.19937	3.7e-07	1.31e-05
ENSMUSG00000049719	3.82206	4.0886	3.97933	0	2.29679	0	3.96333	0.765598	-3.19773	0.000143015	0.00284346
ENSMUSG00000090958	8.19693	8.18674	7.64693	3.91345	4.90501	5.6304	8.0102	4.81629	-3.19391	8.17e-11	5.01e-09
ENSMUSG00000031722	2.6952	3.99511	4.74694	1.86307	0	0	3.81242	0.621024	-3.19139	1.67e-05	0.00042024
ENSMUSG00000055653	2.6952	2.88857	3.97933	0	0	0	3.1877	0	-3.1877	1.52e-05	0.000384584
ENSMUSG00000026185	13.9772	14.0642	13.9081	10.6709	10.2689	11.4521	13.9832	10.7973	-3.18586	2.84e-20	5.17e-18
ENSMUSG00000022372	6.15175	5.64696	5.46225	2.64976	3.14197	1.94675	5.75365	2.57949	-3.17416	6.29e-07	2.1e-05
ENSMUSG00000032648	8.98279	9.00702	8.60735	5.4622	5.80196	5.83667	8.86572	5.70027	-3.16545	2.67e-13	2.17e-11
ENSMUSG00000086825	6.15175	6.30254	7.46791	3.00615	3.57993	3.84032	6.64073	3.47547	-3.16527	9.46e-09	4.17e-07
ENSMUSG00000021182	8.1532	8.24882	7.52688	4.90766	4.61364	4.93084	7.9763	4.81738	-3.15892	2.26e-11	1.47e-09
ENSMUSG00000023267	4.93418	4.0886	4.37132	0.910174	2.04646	0.964719	4.4647	1.30712	-3.15758	9.95e-06	0.00026481
ENSMUSG00000006435	9.18092	9.33972	9.33002	6.35567	5.536	6.51428	9.28355	6.13532	-3.14824	5.78e-14	5.07e-12
ENSMUSG00000030554	9.71799	9.63141	9.27661	6.29234	6.25062	6.6435	9.542	6.39549	-3.14652	5.04e-15	5.05e-13
ENSMUSG00000035615	9.65862	9.84073	10.0241	6.53051	6.22065	7.35525	9.84114	6.70214	-3.139	3.42e-15	3.5e-13
ENSMUSG00000033730	8.94481	9.05414	9.08389	5.59934	5.84189	6.23326	9.02761	5.8915	-3.13612	2.48e-13	2.02e-11
ENSMUSG00000031626	10.924	10.8566	10.9042	7.50184	7.61397	8.16242	10.895	7.75941	-3.13556	6.01e-18	8.45e-16
ENSMUSG00000073535	4.93418	4.61391	4.60819	2.43199	1.35922	0.964719	4.71876	1.58531	-3.13345	9.78e-06	0.00026065
ENSMUSG00000057074	7.53996	7.31287	7.48784	4.2161	4.05785	4.68615	7.44689	4.32003	-3.12686	1.05e-09	5.42e-08
ENSMUSG00000019647	9.00449	9.14943	9.37618	5.94649	5.63021	6.58749	9.1767	6.05473	-3.12197	1.53e-13	1.28e-11
ENSMUSG00000045288	7.28018	7.07087	6.56313	3.29171	4.24814	4.02032	6.97139	3.85339	-3.118	8.89e-09	3.95e-07
ENSMUSG00000030222	8.61478	8.66773	8.15044	4.90766	5.43521	5.73722	8.47765	5.36003	-3.11762	5.16e-12	3.68e-10
ENSMUSG00000037005	5.08145	4.73452	4.37132	0	1.74338	3.10659	4.7291	1.61666	-3.11244	4.67e-05	0.00105138
ENSMUSG00000091119	7.62247	7.67881	7.66455	4.40758	4.36235	4.88511	7.65527	4.55168	-3.1036	4.99e-10	2.7e-08
ENSMUSG00000103807	7.46145	6.9639	7.0388	3.41576	4.05785	4.68615	7.15472	4.05325	-3.10147	6.92e-09	3.12e-07
ENSMUSG00000040147	3.28722	3.99511	4.28285	0.910174	1.35922	0	3.85506	0.756464	-3.0986	3.25e-05	0.000765645
ENSMUSG00000032495	3.44063	3.78772	3.86209	0	0.834088	0.964719	3.69681	0.599603	-3.09721	3.25e-05	0.000766455
ENSMUSG00000020427	12.3233	12.1946	12.35	9.5894	9.0352	8.9566	12.2893	9.19373	-3.09557	1.03e-19	1.77e-17
ENSMUSG00000067001	5.4501	5.90004	6.04973	3.15598	2.6958	2.26506	5.79996	2.70561	-3.09435	7.91e-07	2.58e-05
ENSMUSG00000001739	8.94802	9.07713	10.1576	6.61058	6.09413	6.2149	9.39424	6.30653	-3.0877	1.2e-14	1.16e-12
ENSMUSG00000037820	10.097	10.0914	9.56621	6.72292	6.77873	6.99519	9.9182	6.83228	-3.08592	1.13e-15	1.24e-13
ENSMUSG00000037211	10.8634	11.1804	11.5654	8.15039	7.58486	8.6257	11.2031	8.12031	-3.08275	4.03e-18	5.79e-16
ENSMUSG00000039661	3.92967	3.08286	3.06802	0	0.834088	0	3.36018	0.278029	-3.08215	4.12e-05	0.000948805
ENSMUSG00000063767	6.48733	6.07015	6.36191	3.15598	3.26454	3.25779	6.30646	3.2261	-3.08036	1.34e-07	5e-06
ENSMUSG00000053117	5.08145	5.3013	5.29138	1.86307	2.04646	2.52567	5.22471	2.14507	-3.07964	2.88e-06	8.55e-05
ENSMUSG00000032380	9.1423	9.05703	8.79897	5.40347	6.14288	6.2149	8.99943	5.92041	-3.07902	7.71e-13	5.93e-11
ENSMUSG00000047786	6.71497	6.95151	6.75622	3.29171	4.05785	3.84032	6.80757	3.72996	-3.07761	3.2e-08	1.32e-06
ENSMUSG00000027656	10.4777	10.7895	10.487	6.74674	7.51866	8.2597	10.5847	7.50837	-3.07637	4.07e-16	4.77e-14
ENSMUSG00000043811	8.71595	8.6828	8.32119	5.31063	5.35471	5.83667	8.57331	5.50067	-3.07265	4.67e-12	3.34e-10
ENSMUSG00000039004	3.11554	3.40709	3.59446	0.910174	0	0	3.37236	0.303391	-3.06897	5.71e-05	0.00126243
ENSMUSG00000037405	3.11554	3.25406	3.73447	0.910174	0	0	3.36802	0.303391	-3.06463	5.72e-05	0.00126243
ENSMUSG00000027386	13.5127	13.6032	13.5464	9.96937	10.5133	10.9879	13.5541	10.4902	-3.06392	1.91e-19	3.24e-17
ENSMUSG00000017417	7.35929	7.25355	6.86687	4.34653	3.57993	4.39131	7.15991	4.10592	-3.05398	6e-09	2.74e-07
ENSMUSG00000021250	9.97667	9.97839	10.2406	7.21643	6.83915	6.98439	10.0652	7.01332	-3.05191	2.19e-15	2.33e-13
ENSMUSG00000047495	4.82692	4.1764	4.45467	0	2.04646	2.26506	4.486	1.43717	-3.04882	4.41e-05	0.00100309
ENSMUSG00000000202	3.11554	4.1764	3.59446	0.910174	0.834088	0	3.6288	0.581421	-3.04738	3.23e-05	0.00076307
ENSMUSG00000000889	3.11554	3.25406	3.73447	0	0	0.964719	3.36802	0.321573	-3.04645	5.72e-05	0.00126243
ENSMUSG00000025780	2.6952	3.67165	4.60819	1.86307	0	0	3.65835	0.621024	-3.03733	5.29e-05	0.00117881
ENSMUSG00000067279	7.53145	7.52005	7.9132	4.72786	4.24814	4.88511	7.6549	4.62037	-3.03453	1.01e-09	5.19e-08
ENSMUSG00000097566	3.11554	3.40709	2.5666	0	0	0	3.02974	0	-3.02974	4.53e-05	0.00102731
ENSMUSG00000027435	5.33737	4.94915	5.33603	2.64976	1.35922	2.52567	5.20752	2.17822	-3.0293	5.55e-06	0.000154973
ENSMUSG00000101848	3.70578	4.25916	3.97933	0.910174	0	1.94675	3.98142	0.952308	-3.02911	4.75e-05	0.00106716
ENSMUSG00000024379	6.78828	6.82138	7.01153	2.83893	4.30637	4.39131	6.87373	3.84554	-3.02819	1.05e-07	4.02e-06
ENSMUSG00000055137	4.37262	5.33984	5.09752	1.46391	1.74338	2.52567	4.93666	1.91099	-3.02567	5.47e-06	0.000153264
ENSMUSG00000086222	2.92062	3.08286	3.06802	0	0	0	3.02383	0	-3.02383	6.68e-05	0.0014554
ENSMUSG00000028125	5.21508	4.73452	4.98986	1.86307	1.74338	2.26506	4.97982	1.95717	-3.02265	5.47e-06	0.000153264
ENSMUSG00000108274	4.51764	3.89514	3.06802	1.46391	0	0.964719	3.82693	0.809542	-3.01739	2.02e-05	0.000498412
ENSMUSG00000013936	2.6952	3.08286	3.26562	0	0	0	3.01456	0	-3.01456	6.69e-05	0.00145636
ENSMUSG00000034768	4.12345	3.89514	4.81161	1.46391	1.35922	0.964719	4.27673	1.26261	-3.01412	1.71e-05	0.000428834
ENSMUSG00000039329	3.57929	3.08286	3.26562	0.910174	0	0	3.30926	0.303391	-3.00587	7.89e-05	0.00169095
ENSMUSG00000031489	2.6952	3.25406	3.06802	0	0	0	3.00576	0	-3.00576	6.68e-05	0.0014554
ENSMUSG00000038540	7.44341	7.51164	7.75776	4.40758	4.65905	4.63181	7.57093	4.56614	-3.00479	2.11e-09	1.05e-07
ENSMUSG00000037138	9.58851	9.73806	9.86175	6.43111	6.72637	7.01656	9.72944	6.72468	-3.00476	3.49e-14	3.18e-12
ENSMUSG00000047793	12.3652	12.0176	12.1335	8.46593	9.10659	9.93144	12.1721	9.16798	-3.00412	4.41e-18	6.31e-16
ENSMUSG00000061740	9.55109	9.42061	9.76709	6.47455	6.55681	6.71058	9.5796	6.58065	-2.99895	7.22e-14	6.23e-12
ENSMUSG00000022425	10.7432	10.7799	11.1732	7.59664	7.83284	8.29072	10.8987	7.90673	-2.99201	1.08e-16	1.36e-14
ENSMUSG00000075012	6.08348	6.43304	6.50566	3.41576	3.37751	3.25779	6.34073	3.35035	-2.99038	2.4e-07	8.76e-06
ENSMUSG00000038541	4.29425	3.89514	3.06802	1.46391	0.834088	0	3.75247	0.765999	-2.98647	4.02e-05	0.00092711
ENSMUSG00000033849	4.98496	4.48228	3.73447	1.46391	0.834088	1.94675	4.40057	1.41492	-2.98566	9.87e-06	0.000263003
ENSMUSG00000047230	2.42792	2.66398	3.86209	0	0	0	2.98466	0	-2.98466	4.59e-05	0.00103534
ENSMUSG00000034842	3.44063	3.25406	3.59446	0	1.35922	0	3.42972	0.453072	-2.97665	0.000174895	0.00336566
ENSMUSG00000051456	3.28722	3.08286	3.43939	0.910174	0	0	3.26983	0.303391	-2.96643	0.000110225	0.00226378
ENSMUSG00000108530	3.11554	3.67165	3.06802	0	0	0.964719	3.28507	0.321573	-2.9635	7.88e-05	0.00168928
ENSMUSG00000039891	7.59821	7.36985	7.46791	4.2161	4.61364	4.73852	7.47866	4.52276	-2.9559	5.22e-09	2.41e-07
ENSMUSG00000036570	7.83115	7.77335	7.6201	4.2161	4.82759	5.32261	7.74154	4.78877	-2.95277	2.44e-09	1.2e-07
ENSMUSG00000090793	4.02981	3.78772	2.83898	0	0.834088	0.964719	3.55217	0.599603	-2.95257	4.19e-05	0.000961251
ENSMUSG00000074766	4.77014	5.41396	5.19771	0	3.00802	3.51961	5.12727	2.17587	-2.95139	0.000159518	0.00311016
ENSMUSG00000031410	5.03401	4.41167	5.19771	2.43199	0.834088	2.52567	4.88113	1.93058	-2.95055	1.89e-05	0.000469027
ENSMUSG00000030373	3.11554	2.66398	3.06802	0	0	0	2.94918	0	-2.94918	9.91e-05	0.00206223
ENSMUSG00000074895	3.70578	2.07131	3.06802	0	0	0	2.94837	0	-2.94837	4.56e-05	0.00103041
ENSMUSG00000101334	5.55466	5.41396	4.93285	1.46391	2.51005	3.10659	5.30049	2.36018	-2.94031	8.65e-06	0.000232466
ENSMUSG00000032356	7.38788	7.62521	7.85302	4.2161	4.61364	5.21583	7.62203	4.68186	-2.94017	4.22e-09	1.99e-07
ENSMUSG00000069421	2.42792	3.54543	2.83898	0	0	0	2.93744	0	-2.93744	6.67e-05	0.0014554
ENSMUSG00000074971	5.91039	5.67738	6.58179	3.41576	3.00802	2.93768	6.05652	3.12048	-2.93604	7.34e-07	2.41e-05
ENSMUSG00000038530	9.80004	9.50145	9.76096	7.11026	6.39179	6.76209	9.68749	6.75471	-2.93277	1.43e-13	1.21e-11
ENSMUSG00000075296	5.85686	5.73635	6.04973	3.29171	2.04646	3.51961	5.88098	2.95259	-2.92839	2.71e-06	8.1e-05
ENSMUSG00000029375	4.71104	5.22099	4.8735	1.46391	2.29679	2.26506	4.93518	2.00859	-2.92659	1.27e-05	0.00032708
ENSMUSG00000049537	2.6952	3.54543	3.43939	0.910174	0	0	3.22667	0.303391	-2.92328	0.000110124	0.00226378
ENSMUSG00000026840	3.44063	3.67165	2.5666	0.910174	0	0	3.2263	0.303391	-2.92291	7.85e-05	0.00168432
ENSMUSG00000037370	10.4498	10.3866	10.2523	6.9033	7.61397	7.80538	10.3629	7.44089	-2.922	8.33e-15	8.22e-13
ENSMUSG00000060735	3.70578	3.78772	3.97933	0	1.74338	0.964719	3.82427	0.9027	-2.92157	0.000143581	0.00285022
ENSMUSG00000015085	5.962	5.793	5.42139	3.15598	2.51005	2.74634	5.72547	2.80412	-2.92134	2.03e-06	6.19e-05
ENSMUSG00000060429	8.19693	8.37015	9.09692	5.74836	4.70306	6.45291	8.55467	5.63478	-2.91989	1.17e-10	6.97e-09
ENSMUSG00000001240	7.46145	7.64073	7.90581	4.67918	5.04841	4.57534	7.66933	4.76764	-2.90169	4.76e-09	2.23e-07
ENSMUSG00000028558	4.82692	4.61391	4.98986	2.43199	1.35922	1.94675	4.81023	1.91265	-2.89757	2.04e-05	0.000503897
ENSMUSG00000098276	2.42792	2.88857	4.28285	0.910174	0	0	3.19978	0.303391	-2.89639	5.76e-05	0.00126983
ENSMUSG00000022469	9.03794	8.995	8.92854	6.12067	6.09413	6.05888	8.98716	6.09123	-2.89593	7.29e-12	5.06e-10
ENSMUSG00000023829	2.6952	2.39787	3.59446	0	0	0	2.89585	0	-2.89585	9.96e-05	0.00207086
ENSMUSG00000037379	11.6105	11.3952	11.4546	8.24541	8.69447	8.84459	11.4868	8.59482	-2.89195	7.65e-17	9.82e-15
ENSMUSG00000024292	4.82692	4.79124	4.98986	1.46391	0.834088	3.63462	4.86934	1.97754	-2.8918	0.000166475	0.00322333
ENSMUSG00000041797	10.4799	10.4003	10.4173	7.32327	7.24112	8.06837	10.4325	7.54425	-2.88826	8.44e-15	8.3e-13
ENSMUSG00000021373	7.33992	7.33212	6.67164	3.52998	4.36235	4.78906	7.11456	4.22713	-2.88743	4.08e-08	1.65e-06
ENSMUSG00000040093	9.31349	9.35627	8.96098	5.40347	6.85874	6.71058	9.21024	6.32426	-2.88598	1.46e-11	9.75e-10
ENSMUSG00000048766	4.37262	4.84582	4.98986	1.86307	1.74338	1.94675	4.7361	1.85107	-2.88503	1.67e-05	0.00041958
ENSMUSG00000033316	5.08145	5.67738	5.14848	2.43199	2.29679	2.52567	5.30244	2.41815	-2.88429	5.48e-06	0.000153488
ENSMUSG00000090799	7.82419	7.52005	7.38534	4.62879	4.65905	4.78906	7.57653	4.6923	-2.88423	4.79e-09	2.24e-07
ENSMUSG00000005583	6.39647	6.48555	6.02267	4.2161	2.29679	3.74113	6.30156	3.41801	-2.88355	1.55e-06	4.81e-05
ENSMUSG00000037086	2.92062	2.88857	2.83898	0	0	0	2.88273	0	-2.88273	0.000148051	0.00291824
ENSMUSG00000046275	6.05999	6.46826	7.32015	4.2161	3.26454	3.74113	6.61613	3.74059	-2.87554	1.47e-07	5.49e-06
ENSMUSG00000026308	9.9076	10.0672	9.81717	7.39285	6.52037	7.26886	9.93066	7.06069	-2.86997	1.13e-13	9.59e-12
ENSMUSG00000052631	5.4858	5.73635	5.09752	1.46391	2.86033	3.39463	5.43989	2.57296	-2.86693	1.44e-05	0.000368498
ENSMUSG00000028927	6.4335	6.55271	5.54065	3.29171	3.37751	3.25779	6.17562	3.309	-2.86662	4.25e-07	1.48e-05
ENSMUSG00000043631	9.61294	9.71626	10.1466	6.51673	6.90659	7.46811	9.82527	6.96381	-2.86147	2.88e-13	2.31e-11
ENSMUSG00000025347	2.92062	2.39787	3.26562	0	0	0	2.86137	0	-2.86137	0.000148644	0.00292534
ENSMUSG00000063564	9.21854	9.08849	8.25878	5.70038	5.89977	6.38882	8.85527	5.99632	-2.85895	6.84e-12	4.8e-10
ENSMUSG00000023078	2.92062	3.08286	2.5666	0	0	0	2.8567	0	-2.8567	0.00014775	0.00291458
ENSMUSG00000041119	3.57929	3.08286	3.43939	0	0	1.53773	3.36718	0.512576	-2.8546	0.000237355	0.00437369
ENSMUSG00000090210	9.56158	9.74705	9.19412	6.46022	6.84898	6.6435	9.50092	6.6509	-2.85002	7.67e-13	5.92e-11
ENSMUSG00000028713	4.77014	5.3013	4.60819	1.86307	1.74338	2.52567	4.89321	2.04404	-2.84917	1.43e-05	0.000366175
ENSMUSG00000028036	10.7087	10.6764	10.8705	7.57685	8.01412	8.12356	10.7519	7.90484	-2.84701	4.07e-15	4.12e-13
ENSMUSG00000030806	4.71104	5.37738	5.14848	2.43199	1.74338	2.52567	5.07897	2.23368	-2.84528	1.24e-05	0.000321375
ENSMUSG00000086256	3.82206	3.67165	2.83898	0	0.834088	0.964719	3.44423	0.599603	-2.84463	9.67e-05	0.00201964
ENSMUSG00000047787	5.12738	4.67547	5.04469	1.86307	2.51005	1.94675	4.94918	2.10662	-2.84256	2.2e-05	0.000538369
ENSMUSG00000028977	6.27929	6.67833	6.17791	3.29171	3.57993	3.74113	6.37851	3.53759	-2.84092	5.34e-07	1.81e-05
ENSMUSG00000087117	2.6952	3.25406	2.5666	0	0	0	2.83862	0	-2.83862	0.000147697	0.00291458
ENSMUSG00000086605	4.02981	4.33743	3.43939	0	1.35922	1.94675	3.93555	1.10199	-2.83356	0.00011588	0.00236336
ENSMUSG00000097418	4.71104	4.73452	4.74694	2.43199	2.29679	0.964719	4.73083	1.89783	-2.833	6.12e-05	0.00134264
ENSMUSG00000037868	9.80181	9.98297	10.1638	7.4301	6.75801	7.26886	9.98285	7.15232	-2.83053	1.61e-13	1.34e-11
ENSMUSG00000097640	4.93418	3.99511	4.60819	1.46391	2.04646	1.53773	4.51249	1.6827	-2.82979	3.24e-05	0.000765325
ENSMUSG00000030737	4.12345	3.89514	4.45467	0.910174	0.834088	2.26506	4.15775	1.33644	-2.82131	9.91e-05	0.00206223
ENSMUSG00000024678	6.55612	6.55271	6.70607	3.82671	3.00802	4.51657	6.60497	3.78376	-2.8212	7.32e-07	2.41e-05
ENSMUSG00000020805	5.08145	4.73452	4.37132	2.43199	1.35922	1.94675	4.7291	1.91265	-2.81644	2.65e-05	0.000635754
ENSMUSG00000026564	10.2	10.3037	10.359	7.452	7.13264	7.83575	10.2875	7.47346	-2.81408	4.82e-14	4.3e-12
ENSMUSG00000009633	9.25003	9.30605	9.37885	6.91386	6.27998	6.30448	9.31164	6.49944	-2.81221	7.55e-12	5.19e-10
ENSMUSG00000052955	1.67382	2.66398	4.08775	0	0	0	2.80852	0	-2.80852	4.6e-05	0.0010373
ENSMUSG00000039883	10.4588	10.3796	10.3738	7.34683	7.6024	7.84175	10.4041	7.59699	-2.80707	3.09e-14	2.83e-12
ENSMUSG00000017737	4.98496	5.22099	5.33603	1.86307	1.74338	3.51961	5.18066	2.37535	-2.80531	4.31e-05	0.000986128
ENSMUSG00000087090	3.28722	3.25406	2.83898	0	0	0.964719	3.12676	0.321573	-2.80518	0.000217572	0.00405668
ENSMUSG00000048373	6.4151	6.61689	5.04469	3.29171	3.26454	3.10659	6.02556	3.22095	-2.80461	4.14e-07	1.44e-05
ENSMUSG00000074652	6.01183	6.39694	6.27284	3.63582	3.37751	3.25779	6.2272	3.4237	-2.8035	1.34e-06	4.21e-05
ENSMUSG00000023039	3.28722	2.88857	2.23054	0	0	0	2.80211	0	-2.80211	0.00014755	0.00291458
ENSMUSG00000100872	3.57929	2.88857	2.83898	0.910174	0	0	3.10228	0.303391	-2.79889	0.00021752	0.00405668
ENSMUSG00000017607	3.28722	3.54543	3.73447	2.17539	0	0	3.52237	0.725131	-2.79724	0.000793885	0.012381
ENSMUSG00000060647	3.82206	3.67165	3.59446	0	1.74338	0.964719	3.69606	0.9027	-2.79336	0.0002898	0.00524788
ENSMUSG00000086006	2.92062	2.88857	2.5666	0	0	0	2.79193	0	-2.79193	0.000223392	0.00414083
ENSMUSG00000024471	2.6952	2.39787	3.26562	0	0	0	2.78623	0	-2.78623	0.000224726	0.00415924
ENSMUSG00000066361	2.6952	2.39787	3.26562	0	0	0	2.78623	0	-2.78623	0.000224726	0.00415924
ENSMUSG00000063529	2.09959	2.66398	3.59446	0	0	0	2.78601	0	-2.78601	0.000149075	0.00293154
ENSMUSG00000035279	12.4831	12.4414	12.6192	9.21982	9.70495	10.2696	12.5145	9.73145	-2.7831	1.49e-16	1.83e-14
ENSMUSG00000032717	6.68457	6.26298	6.61841	3.63582	4.18746	3.39463	6.52198	3.7393	-2.78268	1.04e-06	3.32e-05
ENSMUSG00000000392	4.88154	4.79124	4.18859	0.910174	1.35922	3.25779	4.62046	1.84239	-2.77807	0.000153253	0.00300899
ENSMUSG00000078956	4.71104	4.48228	4.60819	2.17539	1.35922	1.94675	4.6005	1.82712	-2.77338	4.57e-05	0.0010316
ENSMUSG00000071103	6.45167	5.90004	6.24969	4.14618	2.29679	3.84032	6.20047	3.42777	-2.7727	4.65e-06	0.000132888
ENSMUSG00000033327	8.84869	8.53285	8.52778	6.13878	5.23987	6.23326	8.63644	5.87064	-2.7658	2.83e-10	1.59e-08
ENSMUSG00000042286	4.44695	4.0886	4.08775	1.86307	2.51005	0	4.20777	1.45771	-2.75006	0.000478544	0.0080196
ENSMUSG00000059146	7.95094	7.94567	8.2354	5.77177	5.01387	5.10051	8.044	5.29539	-2.74862	5.55e-09	2.56e-07
ENSMUSG00000103047	9.21057	8.80835	9.24183	5.92577	5.63021	7.46033	9.08691	6.33877	-2.74814	3.71e-10	2.04e-08
ENSMUSG00000026582	3.11554	2.88857	3.97933	0.910174	0.834088	0	3.32781	0.581421	-2.74639	0.000238252	0.00438701
ENSMUSG00000074743	11.3845	11.3062	11.4659	8.67279	8.47402	8.77734	11.3855	8.64138	-2.74415	1.68e-15	1.81e-13
ENSMUSG00000096929	6.31942	5.64696	5.75313	2.43199	4.12411	2.93768	5.9065	3.16459	-2.74191	1.6e-05	0.000402619
ENSMUSG00000020264	1.67382	2.88857	4.60819	0	0	0.964719	3.05686	0.321573	-2.73529	3.09e-05	0.000735105
ENSMUSG00000026971	6.65351	6.77993	6.7397	4.0727	4.05785	3.84032	6.72438	3.99029	-2.73409	5.6e-07	1.89e-05
ENSMUSG00000018623	3.28722	2.66398	2.23054	0	0	0	2.72725	0	-2.72725	0.000223077	0.00414083
ENSMUSG00000034981	8.59448	8.71614	9.11625	6.2261	6.14288	5.88393	8.80896	6.08431	-2.72465	1.94e-10	1.11e-08
ENSMUSG00000024013	6.08348	5.64696	5.37935	3.00615	3.00802	2.93768	5.70326	2.98395	-2.71932	6.5e-06	0.000179133
ENSMUSG00000027556	4.82692	5.44964	5.50199	2.83893	2.86033	1.94675	5.25951	2.54867	-2.71084	3.04e-05	0.000724
ENSMUSG00000056174	10.2384	10.3552	10.1277	6.91386	7.59073	8.08868	10.2404	7.53109	-2.70934	7.93e-13	6.07e-11
ENSMUSG00000046618	9.876	9.8541	10.1053	7.51577	6.81929	7.38018	9.94514	7.23842	-2.70672	1.61e-12	1.21e-10
ENSMUSG00000041782	3.57929	4.54959	3.26562	0.910174	0.834088	1.53773	3.79817	1.094	-2.70417	7.2e-05	0.00156197
ENSMUSG00000064373	13.4311	13.4673	13.4915	10.6482	10.6768	10.9606	13.4633	10.7619	-2.70145	2.89e-16	3.42e-14
ENSMUSG00000026365	14.2359	14.1805	14.0913	11.3227	11.2382	11.8523	14.1692	11.4711	-2.69814	1.6e-15	1.73e-13
ENSMUSG00000021751	3.70578	4.0886	4.08775	1.46391	1.35922	0.964719	3.96071	1.26261	-2.6981	0.000144359	0.00286341
ENSMUSG00000091089	7.54843	7.63299	7.57424	4.72786	5.01387	4.93084	7.58522	4.89086	-2.69436	4.2e-08	1.69e-06
ENSMUSG00000014773	8.22889	8.3748	8.19355	5.34224	5.58387	5.81244	8.26574	5.57952	-2.68622	2.9e-09	1.41e-07
ENSMUSG00000086266	2.6952	3.08286	3.73447	1.46391	0	0	3.17085	0.487969	-2.68288	0.000609386	0.00987056
ENSMUSG00000027776	9.33077	9.10816	9.40266	6.83827	6.14288	6.81182	9.28053	6.59766	-2.68287	4.44e-11	2.83e-09
ENSMUSG00000022041	4.02981	4.61391	4.53347	1.86307	1.74338	1.53773	4.3924	1.71473	-2.67767	8.34e-05	0.00177371
ENSMUSG00000045672	11.3358	11.3189	11.4457	8.27438	8.68627	9.11356	11.3668	8.6914	-2.6754	1.39e-14	1.32e-12
ENSMUSG00000026012	6.77391	6.86167	5.96697	3.63582	3.83859	4.10254	6.53418	3.85898	-2.6752	6.95e-07	2.3e-05
ENSMUSG00000013483	5.257	4.99816	5.04469	2.17539	1.35922	3.74113	5.09995	2.42525	-2.67471	0.000155823	0.00304994
ENSMUSG00000066705	3.82206	4.25916	2.83898	0	1.35922	1.53773	3.64007	0.965648	-2.67442	0.000178127	0.00342005
ENSMUSG00000022037	9.64092	9.69968	10.0104	6.68644	6.90659	7.74266	9.78365	7.1119	-2.67175	9.72e-12	6.63e-10
ENSMUSG00000039037	2.6952	3.08286	3.06802	0	0.834088	0	2.94869	0.278029	-2.67066	0.00063922	0.0102876
ENSMUSG00000022206	6.45167	6.83493	7.29775	4.34653	3.91544	4.32436	6.86145	4.19544	-2.66601	4.45e-07	1.54e-05
ENSMUSG00000022818	3.11554	3.89514	4.28285	0	1.35922	1.94675	3.76451	1.10199	-2.66252	0.000345078	0.00606561
ENSMUSG00000041731	8.63479	8.41596	8.27033	5.37318	5.82206	6.139	8.44036	5.77808	-2.66228	2.02e-09	1.01e-07
ENSMUSG00000099338	2.6952	3.89514	2.23054	0	0.834088	0	2.94029	0.278029	-2.66226	0.000216077	0.00404377
ENSMUSG00000035934	7.32028	7.12705	6.98374	4.14618	4.41623	4.88511	7.14369	4.48251	-2.66118	2.52e-07	9.12e-06
ENSMUSG00000042129	5.962	6.45076	7.33122	3.73442	3.00802	5.01817	6.58133	3.9202	-2.66112	2.38e-06	7.16e-05
ENSMUSG00000087006	4.21137	4.73452	4.18859	0.910174	1.74338	2.52567	4.37816	1.72641	-2.65175	0.000153934	0.00302001
ENSMUSG00000028328	8.07332	7.93312	8.15044	5.34224	5.32684	5.54476	8.0523	5.40462	-2.64768	1.06e-08	4.59e-07
ENSMUSG00000023328	6.69985	6.45076	6.67164	4.28279	3.75742	3.84032	6.60742	3.96018	-2.64724	1.61e-06	4.96e-05
ENSMUSG00000034427	2.09959	2.66398	4.08775	0.910174	0	0	2.95044	0.303391	-2.64705	0.000220262	0.00410074
ENSMUSG00000044694	5.4858	5.13594	5.54065	3.00615	2.6958	2.52567	5.38747	2.74254	-2.64493	2.88e-05	0.000688185
ENSMUSG00000038418	14.0947	14.2348	14.3256	11.9226	11.2185	11.5801	14.2184	11.5737	-2.64463	8.31e-15	8.22e-13
ENSMUSG00000029361	8.7197	8.56167	8.22357	4.86477	6.53262	6.17745	8.50164	5.85828	-2.64337	1.01e-08	4.41e-07
ENSMUSG00000030170	6.01183	6.24278	6.29563	3.52998	3.57993	3.51961	6.18341	3.54317	-2.64024	4.82e-06	0.000137452
ENSMUSG00000021448	2.09959	3.25406	2.5666	0	0	0	2.64008	0	-2.64008	0.000341028	0.00600281
ENSMUSG00000087011	2.42792	3.25406	2.23054	0	0	0	2.63751	0	-2.63751	0.000340383	0.00599985
ENSMUSG00000047746	4.51764	5.22099	4.45467	2.17539	1.35922	2.74634	4.7311	2.09365	-2.63745	6.87e-05	0.00149298
ENSMUSG00000059645	7.33992	7.23322	7.90581	4.34653	5.08213	5.13999	7.49298	4.85622	-2.63677	1.21e-07	4.58e-06
ENSMUSG00000000732	3.11554	3.08286	3.06802	0	1.35922	0	3.0888	0.453072	-2.63573	0.00116251	0.0172736
ENSMUSG00000021768	6.95038	6.97619	7.64693	4.52242	4.30637	4.83788	7.19117	4.55556	-2.63561	2.13e-07	7.79e-06
ENSMUSG00000108255	3.57929	2.66398	2.5666	0.910174	0	0	2.93662	0.303391	-2.63323	0.000442393	0.00749864
ENSMUSG00000044033	10.5773	10.6198	10.8809	7.76938	7.924	8.48717	10.6926	8.06018	-2.63246	2.72e-13	2.2e-11
ENSMUSG00000025537	6.08348	5.90004	6.36191	3.52998	3.6714	3.25779	6.11515	3.48639	-2.62876	7.15e-06	0.000195519
ENSMUSG00000085584	5.41349	5.92561	5.19771	1.86307	2.86033	3.93313	5.51227	2.88551	-2.62676	5.42e-05	0.00120449
ENSMUSG00000086363	4.21137	3.99511	2.5666	0	1.35922	1.53773	3.59103	0.965648	-2.62538	0.000177957	0.00342005
ENSMUSG00000028238	8.03768	7.64073	7.143	4.86477	4.94222	5.13999	7.60714	4.98232	-2.62481	3.09e-08	1.28e-06
ENSMUSG00000012819	7.91865	8.03646	7.9132	4.2161	5.7609	6.01709	7.9561	5.33137	-2.62474	1.24e-07	4.7e-06
ENSMUSG00000057948	7.95731	7.9948	8.14418	5.24525	5.43521	5.54476	8.0321	5.4084	-2.62369	1.58e-08	6.8e-07
ENSMUSG00000037708	5.85686	5.87402	6.02267	3.00615	3.14197	3.74113	5.91785	3.29642	-2.62143	1.19e-05	0.000310003
ENSMUSG00000039007	12.6224	12.6703	12.719	9.65538	9.96883	10.5239	12.6706	10.0494	-2.62121	3.01e-15	3.12e-13
ENSMUSG00000106750	3.44063	3.89514	2.23054	0	1.74338	0	3.18877	0.581127	-2.60764	0.000705108	0.0111865
ENSMUSG00000049109	2.09959	3.08286	3.59446	0	0	0.964719	2.92564	0.321573	-2.60406	0.000446141	0.00753678
ENSMUSG00000104263	4.71104	4.84582	4.67923	1.86307	2.29679	2.26506	4.74536	2.14164	-2.60372	8.97e-05	0.00189207
ENSMUSG00000024806	2.42792	3.67165	3.97933	0.910174	1.35922	0	3.35963	0.756464	-2.60317	0.000407663	0.00698047
ENSMUSG00000068037	3.57929	2.07131	3.06802	0.910174	0	0	2.90621	0.303391	-2.60281	0.000444166	0.00752362
ENSMUSG00000032271	6.84436	6.73726	6.40446	3.41576	4.18746	4.57534	6.66203	4.05952	-2.60251	2.31e-06	6.98e-05
ENSMUSG00000053279	7.04914	6.75163	6.60022	4.72786	3.48227	4.39131	6.80033	4.20048	-2.59985	1.58e-06	4.9e-05
ENSMUSG00000040254	8.15874	8.24374	8.02651	5.02918	5.63021	5.97406	8.143	5.54448	-2.59852	1.78e-08	7.56e-07
ENSMUSG00000029158	2.42792	2.88857	3.43939	0	0	0.964719	2.91863	0.321573	-2.59705	0.000642988	0.010335
ENSMUSG00000040752	3.44063	4.0886	1.15771	0.910174	0	0	2.89565	0.303391	-2.59226	5.63e-05	0.00124905
ENSMUSG00000026415	4.29425	3.40709	3.73447	1.86307	0.834088	0.964719	3.81194	1.22063	-2.59131	0.000273742	0.0049894
ENSMUSG00000028024	7.78174	7.70118	7.94957	5.77177	4.78727	5.10051	7.81083	5.21985	-2.59098	7.89e-08	3.07e-06
ENSMUSG00000005950	9.50399	9.31575	9.28802	6.81593	6.63842	6.88334	9.36925	6.77923	-2.59002	7.91e-11	4.87e-09
ENSMUSG00000079363	5.85686	5.70716	5.09752	2.64976	3.00802	3.25779	5.55385	2.97186	-2.58199	2.06e-05	0.000507404
ENSMUSG00000032796	4.21137	4.79124	4.18859	1.86307	2.04646	1.53773	4.39707	1.81575	-2.58132	0.000130781	0.00262511
ENSMUSG00000030731	3.44063	3.67165	3.86209	0.910174	1.35922	0.964719	3.65813	1.07804	-2.58009	0.000372356	0.00645494
ENSMUSG00000033377	1.67382	2.88857	4.08775	0.910174	0	0	2.88338	0.303391	-2.57999	0.000220194	0.00410074
ENSMUSG00000085852	5.4501	5.33984	5.04469	2.17539	2.29679	3.63462	5.27821	2.70227	-2.57594	8.11e-05	0.00173366
ENSMUSG00000073680	5.77266	5.09146	5.54065	3.15598	3.57993	1.94675	5.46826	2.89422	-2.57404	9.24e-05	0.00194019
ENSMUSG00000047810	5.03401	5.04557	5.04469	3.41576	2.04646	1.94675	5.04142	2.46966	-2.57177	0.000166832	0.00322776
ENSMUSG00000079343	9.28591	9.37494	9.46682	6.5711	6.61557	7.2419	9.37589	6.80952	-2.56637	1.6e-10	9.32e-09
ENSMUSG00000004540	3.92967	3.25406	2.83898	0	1.35922	0.964719	3.34091	0.774646	-2.56626	0.000533483	0.00880544
ENSMUSG00000030785	5.82934	6.09289	5.78569	3.29171	3.9884	2.74634	5.90264	3.34215	-2.56049	3.28e-05	0.000772198
ENSMUSG00000074071	2.42792	2.39787	2.83898	0	0	0	2.55492	0	-2.55492	0.000827607	0.0128171
ENSMUSG00000046828	2.42792	2.66398	2.5666	0	0	0	2.55283	0	-2.55283	0.000825534	0.0128061
ENSMUSG00000049690	6.52213	6.46826	6.65411	4.34653	4.24814	3.39463	6.54817	3.99643	-2.55174	6.49e-06	0.00017908
ENSMUSG00000052353	8.70841	8.64867	8.18136	6.06491	5.80196	6.01709	8.51281	5.96132	-2.55149	3.04e-09	1.47e-07
ENSMUSG00000050315	11.6641	11.7118	11.3496	9.16341	8.81971	9.0961	11.5752	9.02641	-2.54875	3.2e-14	2.92e-12
ENSMUSG00000051107	3.92967	3.89514	4.37132	1.86307	1.74338	0.964719	4.06538	1.52372	-2.54165	0.000352102	0.00617184
ENSMUSG00000097094	4.44695	2.88857	3.59446	0	1.35922	1.94675	3.64333	1.10199	-2.54134	0.000426651	0.00728578
ENSMUSG00000022157	2.42792	3.99511	3.06802	0.910174	0	0.964719	3.16368	0.624965	-2.53872	0.000321128	0.00571648
ENSMUSG00000027460	10.9681	10.9883	10.7945	7.70396	8.46126	8.97309	10.917	8.37944	-2.53755	1.61e-12	1.21e-10
ENSMUSG00000020882	9.9688	10.1495	10.2214	7.19061	7.75656	7.78685	10.1132	7.57801	-2.53524	1.56e-11	1.04e-09
ENSMUSG00000075330	2.6952	2.07131	2.83898	0	0	0	2.53517	0	-2.53517	0.000827961	0.0128171
ENSMUSG00000039146	3.44063	3.54543	3.43939	1.46391	1.35922	0	3.47515	0.941042	-2.53411	0.00102321	0.0154315
ENSMUSG00000022040	5.33737	5.61589	5.87918	3.29171	3.00802	2.93768	5.61081	3.07914	-2.53168	3.51e-05	0.000821804
ENSMUSG00000043496	7.9121	8.00683	7.97097	5.17676	5.38204	5.73722	7.9633	5.43201	-2.53129	5.44e-08	2.16e-06
ENSMUSG00000015947	2.92062	3.40709	2.23054	0	0	0.964719	2.85275	0.321573	-2.53118	0.000636865	0.0102628
ENSMUSG00000031548	13.0877	13.0998	13.3184	10.6355	10.3636	10.9356	13.1686	10.6449	-2.52369	1.36e-14	1.29e-12
ENSMUSG00000041189	10.1892	10.3422	10.3317	7.71003	7.6024	7.98411	10.2877	7.76551	-2.52216	5.99e-12	4.23e-10
ENSMUSG00000026193	18.2811	18.1645	18.1819	15.2068	15.7488	16.1107	18.2092	15.6888	-2.52039	1.5e-05	0.000379143
ENSMUSG00000058057	3.11554	3.08286	3.73447	0	0.834088	1.53773	3.31096	0.790605	-2.52035	0.000961226	0.0145841
ENSMUSG00000108400	2.09959	2.88857	2.5666	0	0	0	2.51825	0	-2.51825	0.000825173	0.0128061
ENSMUSG00000020872	2.92062	2.39787	3.06802	0	0.834088	0	2.7955	0.278029	-2.51747	0.001364	0.0196914
ENSMUSG00000041577	12.5058	12.5703	12.6672	9.50112	10.188	10.5089	12.5811	10.066	-2.51512	5.16e-14	4.56e-12
ENSMUSG00000053687	4.58503	5.17909	4.8735	1.46391	2.6958	2.93768	4.87921	2.36579	-2.51341	0.000193618	0.00366709
ENSMUSG00000032118	6.50484	6.45076	6.15317	2.83893	4.90501	3.84032	6.36959	3.86142	-2.50817	4.75e-05	0.00106716
ENSMUSG00000087001	2.6952	2.88857	2.83898	0.910174	0	0	2.80759	0.303391	-2.50419	0.00136224	0.0196914
ENSMUSG00000049134	9.09396	9.30848	8.84217	6.43111	6.43158	6.87166	9.08154	6.57812	-2.50342	6.83e-10	3.64e-08
ENSMUSG00000027107	12.76	12.898	13.0156	10.1972	10.2356	10.7384	12.8912	10.3904	-2.50083	2.33e-14	2.18e-12
ENSMUSG00000042826	8.74202	8.75587	8.46383	5.7948	6.44461	6.23326	8.65391	6.15756	-2.49635	7.04e-09	3.17e-07
ENSMUSG00000041757	10.4943	10.3704	10.5594	7.7221	7.8671	8.36339	10.4747	7.9842	-2.49048	6.87e-12	4.8e-10
ENSMUSG00000047420	7.58181	7.45131	7.34221	4.14618	5.58387	5.17841	7.45844	4.96949	-2.48896	1.31e-06	4.11e-05
ENSMUSG00000038521	14.0166	14.1009	14.0395	11.3871	11.226	12.0843	14.0523	11.5658	-2.48651	1.6e-13	1.34e-11
ENSMUSG00000062077	6.97571	7.24342	7.50749	5.62527	4.18746	4.4553	7.24221	4.75601	-2.4862	2.35e-06	7.08e-05
ENSMUSG00000090084	1.67382	3.54543	2.23054	0	0	0	2.48326	0	-2.48326	0.000340113	0.00599929
ENSMUSG00000002847	9.55949	9.73083	9.92158	7.11942	6.84898	7.80538	9.7373	7.25793	-2.47937	1.59e-10	9.27e-09
ENSMUSG00000058252	3.11554	3.25406	3.43939	0	0.834088	1.53773	3.26966	0.790605	-2.47906	0.00128822	0.0188413
ENSMUSG00000031443	4.37262	4.48228	4.08775	1.46391	2.51005	1.53773	4.31422	1.83723	-2.47699	0.000427562	0.00729638
ENSMUSG00000000290	6.50484	6.24278	6.20224	3.63582	3.57993	4.32436	6.31662	3.8467	-2.46992	1.16e-05	0.000304015
ENSMUSG00000103472	4.02981	3.99511	4.53347	1.46391	1.74338	1.94675	4.18613	1.71801	-2.46812	0.000323404	0.00574481
ENSMUSG00000039092	2.42792	3.25406	4.37132	2.64976	0	0	3.3511	0.883254	-2.46784	0.00349407	0.043197
ENSMUSG00000105096	5.55466	5.09146	4.74694	3.00615	2.04646	2.93768	5.13102	2.66343	-2.46759	9.11e-05	0.00191827
ENSMUSG00000027398	1.67382	2.88857	2.83898	0	0	0	2.46712	0	-2.46712	0.000826896	0.0128164
ENSMUSG00000027962	12.8068	12.7368	12.6036	10.4602	9.82808	10.4726	12.7157	10.2536	-2.46212	4.92e-14	4.36e-12
ENSMUSG00000090124	5.1719	5.58414	5.68572	3.52998	3.26454	2.26506	5.48059	3.01986	-2.46073	0.000122238	0.00247534
ENSMUSG00000029659	9.06179	9.10257	8.96454	6.5711	6.33697	6.84802	9.04297	6.58537	-2.4576	1.92e-09	9.65e-08
ENSMUSG00000104876	5.257	5.22099	4.98986	2.43199	3.14197	2.52567	5.15595	2.69988	-2.45607	0.000142904	0.00284346
ENSMUSG00000053025	4.71104	5.04557	4.60819	2.43199	2.04646	2.52567	4.78827	2.33471	-2.45356	0.0001546	0.00302836
ENSMUSG00000090942	4.58503	4.1764	2.83898	1.46391	0.834088	1.94675	3.8668	1.41492	-2.45189	0.0001705	0.00329115
ENSMUSG00000034771	11.8748	11.9386	12.1248	9.26588	9.60988	9.71491	11.9794	9.53022	-2.44918	2.03e-13	1.67e-11
ENSMUSG00000087475	3.28722	2.88857	3.43939	0.910174	1.35922	0	3.20506	0.756464	-2.4486	0.00173625	0.0242795
ENSMUSG00000029675	3.70578	3.54543	3.97933	0	1.35922	2.52567	3.74351	1.29496	-2.44855	0.00211195	0.0285193
ENSMUSG00000102137	2.09959	1.64852	3.59446	0	0	0	2.44752	0	-2.44752	0.000533329	0.00880544
ENSMUSG00000029321	5.12738	5.22099	5.19771	2.64976	2.29679	3.25779	5.18203	2.73478	-2.44725	0.000130051	0.00261254
ENSMUSG00000034394	8.0073	8.17613	7.46791	5.40347	5.04841	5.86049	7.88378	5.43746	-2.44632	9.46e-08	3.62e-06
ENSMUSG00000102389	1.67382	3.08286	2.5666	0	0	0	2.44109	0	-2.44109	0.000824812	0.0128061
ENSMUSG00000097440	3.44063	1.64852	2.23054	0	0	0	2.4399	0	-2.4399	0.000527264	0.00871995
ENSMUSG00000064036	2.92062	2.66398	2.5666	0	0.834088	0	2.71707	0.278029	-2.43904	0.00200808	0.0274256
ENSMUSG00000065037	5.4858	6.34104	5.50199	2.64976	3.26454	4.10254	5.77628	3.33895	-2.43733	4.4e-05	0.00100248
ENSMUSG00000057465	1.67382	3.40709	2.23054	0	0	0	2.43715	0	-2.43715	0.000525729	0.008706
ENSMUSG00000027832	7.71562	7.85545	8.27033	5.14125	5.46107	5.9297	7.94713	5.51068	-2.43646	1.62e-07	6.04e-06
ENSMUSG00000032698	4.71104	4.54959	4.67923	2.17539	2.51005	1.94675	4.64662	2.21073	-2.43589	0.00027997	0.00509185
ENSMUSG00000036960	8.67013	8.79454	8.98921	6.41634	6.30876	6.42122	8.81796	6.3821	-2.43586	6.33e-09	2.88e-07
ENSMUSG00000075010	3.82206	1.04793	3.26562	0	0.834088	0	2.71187	0.278029	-2.43384	0.000310467	0.00555025
ENSMUSG00000034810	3.28722	3.40709	4.45467	0.910174	0	2.93768	3.71633	1.28262	-2.43371	0.0030803	0.0390798
ENSMUSG00000085440	3.11554	4.1764	3.26562	1.46391	0.834088	0.964719	3.51919	1.08757	-2.43161	0.000472408	0.00792733
ENSMUSG00000097533	2.42792	2.88857	3.43939	1.46391	0	0	2.91863	0.487969	-2.43066	0.00230453	0.0306917
ENSMUSG00000079018	11.298	11.3675	11.7921	8.82879	9.05657	9.28402	11.4859	9.05646	-2.42943	7.22e-13	5.63e-11
ENSMUSG00000062760	3.11554	2.88857	2.23054	0	0	0.964719	2.74488	0.321573	-2.42331	0.00135866	0.0196544
ENSMUSG00000026489	9.21854	9.40706	9.22115	6.2261	7.15658	7.19582	9.28225	6.8595	-2.42275	2.99e-09	1.45e-07
ENSMUSG00000001270	9.90431	10.0872	10.0875	7.63544	7.59657	7.59425	10.0263	7.60875	-2.41756	9.05e-11	5.53e-09
ENSMUSG00000047728	4.12345	4.48228	4.18859	2.64976	1.35922	1.53773	4.26477	1.8489	-2.41587	0.000593046	0.00964313
ENSMUSG00000027971	4.71104	3.67165	4.08775	1.86307	0.834088	2.52567	4.15681	1.74094	-2.41587	0.000486208	0.00812638
ENSMUSG00000040907	6.74474	6.39694	6.04973	3.52998	3.83859	4.57534	6.39714	3.9813	-2.41584	1.28e-05	0.000331283
ENSMUSG00000070576	7.55685	7.03609	6.88201	4.14618	4.94222	5.13999	7.15832	4.7428	-2.41552	1.99e-06	6.08e-05
ENSMUSG00000082406	3.70578	2.07131	3.73447	0.910174	1.35922	0	3.17052	0.756464	-2.41406	0.00095962	0.0145685
ENSMUSG00000045103	2.42792	3.54543	2.23054	0	0	0.964719	2.73463	0.321573	-2.41305	0.000925564	0.0141368
ENSMUSG00000070280	3.44063	3.25406	2.83898	1.46391	0.834088	0	3.17789	0.765999	-2.4119	0.00172828	0.0242084
ENSMUSG00000026360	8.4347	8.57788	8.88788	6.91386	5.80196	5.95205	8.63349	6.22262	-2.41086	4.2e-08	1.69e-06
ENSMUSG00000030004	3.44063	2.88857	3.59446	0.910174	0.834088	0.964719	3.30789	0.902994	-2.4049	0.000959077	0.0145685
ENSMUSG00000044788	7.738	7.98875	7.79822	4.90766	5.91856	5.4847	7.84166	5.43698	-2.40468	5.3e-07	1.8e-05
ENSMUSG00000031778	12.0078	12.1654	12.5319	9.83277	9.505	10.1622	12.2351	9.83334	-2.40172	2.75e-13	2.22e-11
ENSMUSG00000022584	7.64633	7.84878	8.09306	5.31063	5.32684	5.76273	7.86272	5.46673	-2.39599	2.73e-07	9.86e-06
ENSMUSG00000032010	7.52288	7.65608	7.72456	5.17676	5.32684	5.21583	7.63451	5.23981	-2.39469	6.09e-07	2.03e-05
ENSMUSG00000084989	7.7889	7.60952	7.11765	4.14618	5.17883	6.01709	7.50536	5.11403	-2.39132	2.33e-06	7.03e-05
ENSMUSG00000035186	2.92062	2.39787	3.59446	0.910174	0.834088	0	2.97099	0.581421	-2.38957	0.00163884	0.023097
ENSMUSG00000097310	2.92062	4.1764	3.26562	0.910174	2.29679	0	3.45422	1.06899	-2.38523	0.00268111	0.0346616
ENSMUSG00000051043	7.56521	7.84878	7.8683	5.49069	5.536	5.10051	7.76077	5.37573	-2.38503	5.2e-07	1.77e-05
ENSMUSG00000084940	3.82206	3.54543	4.28285	2.17539	1.35922	0.964719	3.88345	1.49978	-2.38367	0.000931422	0.0142004
ENSMUSG00000050762	2.42792	3.54543	3.59446	1.46391	0	0.964719	3.18927	0.809542	-2.37973	0.00128976	0.0188528
ENSMUSG00000006403	9.6953	9.81017	9.75275	7.2418	7.21855	7.66361	9.75274	7.37465	-2.37809	4.46e-10	2.44e-08
ENSMUSG00000030087	5.62037	5.67738	5.96697	2.43199	4.30637	3.39463	5.75491	3.37766	-2.37725	0.000277668	0.00505729
ENSMUSG00000041771	1.67382	2.88857	2.5666	0	0	0	2.37633	0	-2.37633	0.00130812	0.0190768
ENSMUSG00000036381	2.09959	2.66398	3.26562	0.910174	0	0	2.6764	0.303391	-2.37301	0.00202221	0.0275886
ENSMUSG00000100213	4.29425	3.40709	3.97933	1.46391	0.834088	2.26506	3.89355	1.52102	-2.37254	0.000762683	0.0119536
ENSMUSG00000009093	2.42792	3.08286	2.5666	0	0	0.964719	2.69246	0.321573	-2.37089	0.00201141	0.0274561
ENSMUSG00000051486	4.82692	4.41167	4.98986	1.86307	2.51005	2.74634	4.74282	2.37315	-2.36966	0.000345633	0.00607114
ENSMUSG00000025279	3.70578	3.99511	3.06802	1.86307	0.834088	0.964719	3.58963	1.22063	-2.36901	0.000840556	0.012987
ENSMUSG00000090955	4.37262	3.08286	3.86209	0.910174	1.35922	1.94675	3.77252	1.40538	-2.36714	0.000585155	0.00953896
ENSMUSG00000023826	4.21137	3.78772	3.86209	1.86307	1.35922	1.53773	3.95373	1.58667	-2.36705	0.000621361	0.010033
ENSMUSG00000046049	3.11554	3.78772	2.5666	0	0.834088	1.53773	3.15662	0.790605	-2.36601	0.00127785	0.0187331
ENSMUSG00000097645	3.11554	3.40709	2.83898	0.910174	1.35922	0	3.12054	0.756464	-2.36407	0.00234155	0.0310533
ENSMUSG00000090069	4.02981	4.61391	4.60819	1.86307	2.04646	2.26506	4.4173	2.0582	-2.35911	0.000390772	0.00673804
ENSMUSG00000031179	3.11554	3.99511	3.43939	0	2.51005	0.964719	3.51668	1.15825	-2.35842	0.00488839	0.0568869
ENSMUSG00000060572	8.19154	8.09959	8.09306	5.14125	5.89977	6.26931	8.12806	5.77011	-2.35795	3.21e-07	1.15e-05
ENSMUSG00000104713	3.44063	2.88857	3.06802	0	1.35922	0.964719	3.13241	0.774646	-2.35776	0.0023505	0.0311239
ENSMUSG00000038065	10.4799	10.3315	10.4328	7.92884	7.99654	8.25071	10.4147	8.0587	-2.35602	6.26e-11	3.9e-09
ENSMUSG00000040966	2.42792	2.07131	2.5666	0	0	0	2.35528	0	-2.35528	0.00210661	0.0285084
ENSMUSG00000100426	2.6952	3.40709	3.73447	0	0.834088	1.94675	3.27892	0.926946	-2.35198	0.00232307	0.030857
ENSMUSG00000050164	6.01183	6.34104	5.87918	3.73442	3.26454	4.18033	6.07735	3.72643	-2.35092	3.92e-05	0.000907671
ENSMUSG00000053957	2.92062	2.39787	2.5666	0	0.834088	0	2.62837	0.278029	-2.35034	0.00299602	0.0382417
ENSMUSG00000032925	10.1508	10.129	10.2911	7.92884	7.67603	7.91753	10.1903	7.8408	-2.34951	1.49e-10	8.74e-09
ENSMUSG00000040260	11.9787	11.8911	11.5909	9.32641	9.30529	9.7835	11.8203	9.47173	-2.34853	1.08e-12	8.2e-11
ENSMUSG00000035277	2.09959	3.67165	3.06802	0	0.834088	0.964719	2.94642	0.599603	-2.34682	0.0011634	0.0172766
ENSMUSG00000022018	7.28018	7.09361	7.45784	5.17676	4.82759	4.78906	7.27721	4.93114	-2.34607	2.73e-06	8.16e-05
ENSMUSG00000033715	9.77861	9.87558	9.905	7.51577	7.36274	7.64315	9.85306	7.50722	-2.34584	4.82e-10	2.62e-08
ENSMUSG00000085129	2.92062	2.39787	3.06802	0	1.35922	0	2.7955	0.453072	-2.34243	0.00462835	0.0543378
ENSMUSG00000072845	2.6952	2.66398	2.5666	0.910174	0	0	2.64193	0.303391	-2.33854	0.00299901	0.0382606
ENSMUSG00000065445	2.92062	3.78772	3.73447	0.910174	0	2.52567	3.48094	1.14528	-2.33566	0.00346363	0.0428839
ENSMUSG00000025938	3.82206	4.48228	3.26562	1.46391	0.834088	2.26506	3.85666	1.52102	-2.33564	0.000615651	0.0099555
ENSMUSG00000033965	5.52064	5.61589	4.98986	3.00615	3.00802	3.10659	5.37546	3.04025	-2.33521	0.000118815	0.00241184
ENSMUSG00000049154	5.33737	5.33984	5.57831	2.64976	2.86033	3.74113	5.41851	3.08374	-2.33476	0.000208803	0.00393102
ENSMUSG00000066113	11.0605	10.9868	11.1862	8.89156	8.5811	8.75844	11.0778	8.7437	-2.33414	1.26e-11	8.53e-10
ENSMUSG00000038259	2.6952	2.07131	2.23054	0	0	0	2.33235	0	-2.33235	0.00210158	0.0284709
ENSMUSG00000030116	10.7912	10.793	10.6069	7.50184	8.60159	9.09107	10.7304	8.39817	-2.33218	2.46e-10	1.39e-08
ENSMUSG00000026678	4.21137	4.1764	4.37132	1.46391	2.04646	2.26506	4.25303	1.92514	-2.32789	0.000700867	0.0111373
ENSMUSG00000020681	7.70808	7.92681	8.35413	5.62527	4.86682	6.51428	7.99634	5.66879	-2.32755	8.77e-07	2.85e-05
ENSMUSG00000085214	5.21508	5.44964	5.50199	2.64976	2.6958	3.84032	5.3889	3.06196	-2.32694	0.000249524	0.00457115
ENSMUSG00000041193	6.08348	6.07015	5.57831	3.63582	3.37751	3.74113	5.91065	3.58482	-2.32583	5.2e-05	0.00116102
ENSMUSG00000032172	2.92062	3.25406	3.06802	0.910174	1.35922	0	3.0809	0.756464	-2.32444	0.00319894	0.0403612
ENSMUSG00000059089	6.03611	6.09289	6.17791	3.91345	3.57993	3.84032	6.10231	3.7779	-2.32441	4.79e-05	0.00107388
ENSMUSG00000097960	8.5739	8.30346	8.36495	6.20906	6.00901	6.05888	8.4141	6.09232	-2.32178	9.22e-08	3.54e-06
ENSMUSG00000085180	8.18612	8.35141	8.68276	6.30843	5.97351	5.97406	8.40676	6.08533	-2.32143	1.06e-07	4.02e-06
ENSMUSG00000083679	4.29425	3.99511	3.43939	0	2.51005	2.26506	3.90958	1.5917	-2.31788	0.00314863	0.0397463
ENSMUSG00000032000	2.6952	2.39787	3.59446	0.910174	0.834088	0	2.89585	0.581421	-2.31442	0.00230735	0.0307131
ENSMUSG00000064147	5.82934	5.90004	5.87918	3.15598	3.6714	3.84032	5.86952	3.5559	-2.31362	9.35e-05	0.00195711
ENSMUSG00000031169	10.372	10.5089	10.3724	8.06296	8.07401	8.17672	10.4178	8.10457	-2.31322	1.12e-10	6.74e-09
ENSMUSG00000047330	6.57281	6.60111	7.0388	2.83893	5.01387	5.42203	6.73758	4.42495	-2.31263	0.000147664	0.00291458
ENSMUSG00000103324	3.44063	2.66398	1.79163	0	0	0.964719	2.63208	0.321573	-2.31051	0.00135665	0.019648
ENSMUSG00000026043	17.612	17.5967	17.5886	15.065	15.3342	15.475	17.5991	15.2914	-2.30772	6.56e-06	0.000180503
ENSMUSG00000030401	9.21854	9.28892	9.32726	6.5028	7.10008	7.3127	9.27824	6.97186	-2.30638	1.04e-08	4.53e-07
ENSMUSG00000036067	8.35489	8.62935	8.7127	6.08374	6.09413	6.6017	8.56565	6.25985	-2.30579	7.36e-08	2.87e-06
ENSMUSG00000051748	4.71104	4.94915	5.2453	2.83893	2.04646	3.10659	4.9685	2.664	-2.3045	0.000370059	0.0064284
ENSMUSG00000047419	1.67382	2.39787	2.83898	0	0	0	2.30356	0	-2.30356	0.00211054	0.0285193
ENSMUSG00000026638	2.92062	2.66398	3.06802	0.910174	0.834088	0	2.88421	0.581421	-2.30279	0.00324996	0.0408616
ENSMUSG00000037490	1.67382	2.66398	2.5666	0	0	0	2.30147	0	-2.30147	0.00210453	0.0284955
ENSMUSG00000070337	3.82206	5.26171	4.8735	3.00615	2.51005	1.53773	4.65243	2.35131	-2.30112	0.00044572	0.00753474
ENSMUSG00000037035	11.4115	11.4269	11.4037	8.32272	9.29993	9.72468	11.414	9.11578	-2.29823	5.89e-11	3.7e-09
ENSMUSG00000064262	3.82206	3.54543	1.79163	0.910174	1.35922	0	3.05304	0.756464	-2.29658	0.000944647	0.0143933
ENSMUSG00000086855	2.42792	2.66398	3.59446	0	0.834088	0.964719	2.89545	0.599603	-2.29585	0.00230879	0.030716
ENSMUSG00000045281	2.6952	2.39787	1.79163	0	0	0	2.2949	0	-2.2949	0.00209541	0.0284025
ENSMUSG00000097236	3.70578	3.54543	3.43939	0.910174	1.35922	1.53773	3.56353	1.26904	-2.29449	0.00136434	0.0196914
ENSMUSG00000064272	3.82206	3.25406	3.06802	1.46391	0.834088	0.964719	3.38138	1.08757	-2.29381	0.00133398	0.0193866
ENSMUSG00000087336	2.92062	2.66398	3.59446	1.46391	0.834088	0	3.05969	0.765999	-2.29369	0.00322316	0.040626
ENSMUSG00000108280	3.28722	2.39787	3.06802	0.910174	0	0.964719	2.9177	0.624965	-2.29274	0.00230046	0.0306537
ENSMUSG00000097032	3.70578	3.54543	4.18859	1.86307	1.74338	0.964719	3.81327	1.52372	-2.28954	0.00139113	0.0199979
ENSMUSG00000026255	8.48848	8.42495	8.67409	5.54604	6.54477	6.6297	8.52918	6.24017	-2.28901	2.43e-07	8.84e-06
ENSMUSG00000021091	7.79603	8.04232	8.26457	5.83979	5.38204	6.01709	8.03431	5.74631	-2.28799	4.66e-07	1.61e-05
ENSMUSG00000034212	3.92967	4.84582	4.98986	1.86307	2.29679	2.74634	4.58845	2.30207	-2.28638	0.000435431	0.0073856
ENSMUSG00000021806	15.093	15.1116	15.0114	12.6497	12.5606	13.1477	15.072	12.786	-2.28601	1.7e-10	9.82e-09
ENSMUSG00000019899	10.0781	10.0264	10.0578	7.59007	7.4428	8.27308	10.0541	7.76865	-2.28545	8.75e-10	4.56e-08
ENSMUSG00000006587	2.09959	2.39787	3.26562	0.910174	0	0	2.58769	0.303391	-2.2843	0.00301785	0.0384424
ENSMUSG00000100546	2.6952	2.88857	2.23054	0	0	0.964719	2.60477	0.321573	-2.2832	0.0029952	0.0382417
ENSMUSG00000005360	13.461	13.5522	13.6237	10.7489	11.2336	11.8051	13.5456	11.2625	-2.28311	7.24e-12	5.04e-10
ENSMUSG00000043259	9.10548	8.93647	9.20619	6.3401	6.94376	7.11888	9.08271	6.80091	-2.2818	2.71e-08	1.13e-06
ENSMUSG00000034949	7.89892	7.87526	7.90581	5.37318	5.63021	5.83667	7.89333	5.61335	-2.27998	8.4e-07	2.73e-05
ENSMUSG00000058254	7.47927	8.20251	8.31563	6.10232	4.46817	6.58749	7.99914	5.71933	-2.27981	2.24e-06	6.78e-05
ENSMUSG00000039982	10.8265	10.7569	10.5711	8.10963	8.43865	8.76792	10.7182	8.43874	-2.27943	9.34e-11	5.65e-09
ENSMUSG00000082870	3.57929	3.25406	3.26562	0	2.29679	0.964719	3.36632	1.08717	-2.27915	0.00698565	0.0748237
ENSMUSG00000095440	5.68323	5.37738	6.128	3.29171	4.12411	2.93768	5.72954	3.45117	-2.27837	0.000245738	0.00450836
ENSMUSG00000033152	9.25779	9.31575	9.38152	6.92434	7.10008	7.09899	9.31835	7.04114	-2.27722	8.95e-09	3.97e-07
ENSMUSG00000108434	4.02981	3.67165	4.45467	1.86307	2.51005	0.964719	4.05205	1.77928	-2.27277	0.00190248	0.0261252
ENSMUSG00000047415	5.1719	5.61589	5.09752	2.43199	3.37751	3.25779	5.2951	3.02243	-2.27268	0.000297848	0.00536276
ENSMUSG00000038357	4.77014	4.84582	5.61501	2.64976	2.51005	3.25779	5.07699	2.80587	-2.27113	0.000305212	0.00547187
ENSMUSG00000085071	1.67382	2.66398	3.43939	0	0	0.964719	2.5924	0.321573	-2.27082	0.00202805	0.0276384
ENSMUSG00000019997	11.7474	12.1604	12.1128	9.75856	9.43168	10.024	12.0068	9.73809	-2.26875	4.57e-12	3.28e-10
ENSMUSG00000060548	4.88154	5.13594	4.08775	1.86307	2.6958	2.74634	4.70175	2.43507	-2.26668	0.000390338	0.00673804
ENSMUSG00000085867	3.92967	3.89514	2.23054	1.46391	0.834088	0.964719	3.35178	1.08757	-2.26421	0.000603488	0.00978763
ENSMUSG00000055170	2.09959	2.88857	1.79163	0	0	0	2.25993	0	-2.25993	0.00209325	0.0283886
ENSMUSG00000101304	2.42792	3.08286	2.23054	0	0	0.964719	2.58044	0.321573	-2.25887	0.00299395	0.0382417
ENSMUSG00000029298	8.32564	8.25891	7.97097	6.06491	5.29843	6.42122	8.18517	5.92819	-2.25698	4.81e-07	1.65e-05
ENSMUSG00000076469	5.85686	5.64696	5.33603	2.64976	3.57993	3.84032	5.61329	3.35667	-2.25662	0.000227731	0.00421177
ENSMUSG00000101693	3.11554	3.08286	2.83898	0.910174	1.35922	0	3.01246	0.756464	-2.256	0.00437525	0.0518745
ENSMUSG00000063428	5.12738	5.26171	5.2453	2.43199	2.6958	3.74113	5.21146	2.9563	-2.25516	0.000484252	0.00809908
ENSMUSG00000030088	6.66912	6.35992	5.57831	3.52998	4.05785	4.25414	6.20245	3.94732	-2.25513	3.35e-05	0.000787358
ENSMUSG00000007480	1.67382	1.64852	3.43939	0	0	0	2.25391	0	-2.25391	0.00132182	0.0192433
ENSMUSG00000104045	2.6952	3.08286	2.83898	1.86307	0	0	2.87235	0.621024	-2.25132	0.00834722	0.0863575
ENSMUSG00000048424	11.6978	11.5921	11.9076	8.3961	9.84168	10.2105	11.7325	9.48278	-2.24973	3.36e-10	1.87e-08
ENSMUSG00000022489	7.53145	7.54501	7.6291	5.51863	5.04841	5.38965	7.56852	5.31889	-2.24963	2.68e-06	8.03e-05
ENSMUSG00000034853	7.01289	6.86167	6.36191	4.57659	4.12411	4.78906	6.74549	4.49658	-2.2489	1.42e-05	0.000362438
ENSMUSG00000097624	2.6952	2.88857	1.15771	0	0	0	2.24716	0	-2.24716	0.00129915	0.018968
ENSMUSG00000073418	3.44063	4.25916	4.93285	0.910174	2.04646	2.93768	4.21088	1.96477	-2.24611	0.00133723	0.0194162
ENSMUSG00000072902	2.09959	2.07131	2.5666	0	0	0	2.24583	0	-2.24583	0.00344077	0.042727
ENSMUSG00000031698	8.7309	8.5119	8.62095	6.66159	6.04366	6.42122	8.62125	6.37549	-2.24576	1.28e-07	4.84e-06
ENSMUSG00000079012	1.06715	2.39787	3.26562	0	0	0	2.24355	0	-2.24355	0.0013179	0.0191972
ENSMUSG00000086539	3.82206	3.54543	1.79163	1.46391	0	0.964719	3.05304	0.809542	-2.2435	0.000947843	0.0144333
ENSMUSG00000042671	2.09959	2.39787	2.23054	0	0	0	2.24267	0	-2.24267	0.0034301	0.0426576
ENSMUSG00000034652	2.92062	2.07131	2.5666	0	0.834088	0	2.51951	0.278029	-2.24148	0.00451192	0.0531693
ENSMUSG00000086742	2.6952	3.25406	3.06802	1.46391	0.834088	0	3.00576	0.765999	-2.23976	0.00438707	0.0518989
ENSMUSG00000048096	9.63098	9.75063	10.2783	7.23339	7.62545	8.08363	9.88664	7.64749	-2.23915	2.73e-09	1.33e-07
ENSMUSG00000038173	5.4858	5.84751	6.27284	4.57659	3.57993	2.74634	5.86872	3.63428	-2.23443	0.000371888	0.00645126
ENSMUSG00000029859	8.59039	8.82881	8.85374	6.66159	6.50802	6.40511	8.75765	6.52491	-2.23274	9.43e-08	3.61e-06
ENSMUSG00000067879	2.6952	2.07131	2.83898	0.910174	0	0	2.53517	0.303391	-2.23177	0.00452779	0.0533313
ENSMUSG00000033898	2.6952	2.66398	3.06802	0.910174	0.834088	0	2.80907	0.581421	-2.22765	0.00463268	0.0543633
ENSMUSG00000047384	4.37262	4.0886	4.53347	2.43199	1.35922	2.52567	4.33156	2.10563	-2.22594	0.00113859	0.0169683
ENSMUSG00000016918	9.22119	9.33496	9.53782	6.94508	6.69401	7.78062	9.36466	7.1399	-2.22476	2.56e-08	1.07e-06
ENSMUSG00000079455	2.6952	3.08286	3.06802	2.17539	0	0	2.94869	0.725131	-2.22356	0.0130722	0.121776
ENSMUSG00000103200	2.09959	3.08286	2.83898	0	1.35922	0	2.67381	0.453072	-2.22074	0.00661962	0.0717582
ENSMUSG00000105258	3.57929	3.08286	3.26562	2.43199	0.834088	0	3.30926	1.08869	-2.22056	0.00898028	0.0914782
ENSMUSG00000051832	4.02981	3.25406	3.06802	0.910174	0.834088	1.94675	3.45063	1.23034	-2.22029	0.00174107	0.0243199
ENSMUSG00000106269	5.4501	4.94915	5.04469	2.64976	2.51005	3.63462	5.14798	2.93147	-2.21651	0.000490604	0.00819443
ENSMUSG00000062826	2.42792	1.64852	2.5666	0	0	0	2.21435	0	-2.21435	0.00344258	0.0427284
ENSMUSG00000038204	2.42792	2.88857	2.23054	0.910174	0	0	2.51568	0.303391	-2.21228	0.00450332	0.0531177
ENSMUSG00000038295	6.89834	6.84836	6.58179	4.34653	4.24814	5.10051	6.77617	4.56506	-2.21111	2.62e-05	0.000629059
ENSMUSG00000026208	14.0516	14.2383	14.3222	11.8385	11.8812	12.2609	14.204	11.9935	-2.21051	4.06e-11	2.59e-09
ENSMUSG00000003123	9.00141	9.16561	9.99651	7.16433	7.05833	7.3127	9.38784	7.17845	-2.20939	7.79e-09	3.49e-07
ENSMUSG00000027546	5.41349	5.44964	6.02267	3.00615	2.86033	4.39131	5.6286	3.41927	-2.20934	0.000431632	0.00735069
ENSMUSG00000094707	7.58181	7.67881	7.30899	5.27831	4.90501	5.76273	7.5232	5.31535	-2.20785	3.96e-06	0.000114222
ENSMUSG00000106957	2.09959	3.25406	3.06802	0	0.834088	0.964719	2.80722	0.599603	-2.20762	0.00324964	0.0408616
ENSMUSG00000025551	5.68323	5.97541	6.70607	3.91345	3.37751	4.4553	6.12157	3.91542	-2.20615	8.64e-05	0.00183378
ENSMUSG00000028444	1.06715	3.54543	2.83898	0	0.834088	0	2.48385	0.278029	-2.20582	0.00135837	0.0196544
ENSMUSG00000059003	2.42792	2.39787	1.79163	0	0	0	2.20581	0	-2.20581	0.0034211	0.0425878
ENSMUSG00000070305	4.29425	4.79124	3.97933	1.46391	2.04646	2.93768	4.35494	2.14935	-2.20559	0.00110656	0.0165793
ENSMUSG00000020577	5.65214	5.61589	4.60819	3.00615	2.86033	3.39463	5.29208	3.08704	-2.20504	0.000188317	0.00358829
ENSMUSG00000099465	5.1719	4.33743	4.53347	2.17539	2.51005	2.74634	4.68094	2.47726	-2.20368	0.000569916	0.00931516
ENSMUSG00000037206	12.6782	12.7496	12.8976	10.1622	10.5552	10.9974	12.7751	10.5716	-2.20358	1.76e-11	1.17e-09
ENSMUSG00000057123	3.28722	2.88857	2.23054	0	0.834088	0.964719	2.80211	0.599603	-2.20251	0.00323427	0.0407326
ENSMUSG00000022894	10.1536	10.0279	9.8464	7.50883	7.65377	8.27751	10.0093	7.81337	-2.19592	3.06e-09	1.47e-07
ENSMUSG00000051314	2.09959	1.64852	2.83898	0	0	0	2.1957	0	-2.1957	0.00345123	0.0427725
ENSMUSG00000082483	4.02981	4.1764	3.86209	2.17539	1.35922	1.94675	4.02277	1.82712	-2.19565	0.00136286	0.0196914
ENSMUSG00000054003	4.02981	3.99511	2.5666	0.910174	0.834088	2.26506	3.53051	1.33644	-2.19407	0.00136545	0.0196961
ENSMUSG00000037921	4.71104	4.54959	3.97933	2.64976	1.74338	2.26506	4.41332	2.2194	-2.19392	0.000832703	0.0128747
ENSMUSG00000025020	2.92062	2.88857	3.59446	1.46391	1.35922	0	3.13455	0.941042	-2.19351	0.00541491	0.0618135
ENSMUSG00000055978	1.06715	2.66398	2.83898	0	0	0	2.19004	0	-2.19004	0.00210952	0.0285193
ENSMUSG00000067049	3.28722	3.08286	2.5666	0	0.834088	1.53773	2.9789	0.790605	-2.18829	0.00438194	0.0518989
ENSMUSG00000087203	5.29775	5.48446	4.98986	2.83893	3.26454	3.10659	5.25735	3.07002	-2.18733	0.000392115	0.00675411
ENSMUSG00000050345	5.21508	4.94915	5.87918	2.83893	3.26454	3.39463	5.3478	3.16603	-2.18177	0.000354394	0.00619906
ENSMUSG00000090257	6.1738	5.97541	6.67164	4.57659	3.37751	4.32436	6.27362	4.09282	-2.1808	0.000113237	0.00231731
ENSMUSG00000036872	4.88154	4.33743	4.37132	3.00615	2.51005	1.53773	4.5301	2.35131	-2.17879	0.0015456	0.0219426
ENSMUSG00000020600	3.11554	3.67165	2.5666	1.86307	0	0.964719	3.11793	0.942598	-2.17533	0.00403331	0.0485057
ENSMUSG00000056313	6.19553	6.15905	6.02267	4.2161	4.12411	3.51961	6.12575	3.95327	-2.17248	0.000154081	0.00302054
ENSMUSG00000055172	12.9243	13.0003	13.0769	10.6748	10.6248	11.1877	13.0005	10.8291	-2.17137	2.11e-11	1.38e-09
ENSMUSG00000027692	2.6952	3.40709	2.83898	1.46391	0	0.964719	2.98042	0.809542	-2.17088	0.00438762	0.0518989
ENSMUSG00000039457	10.4943	10.4452	10.4055	7.74593	8.39235	8.70021	10.4483	8.2795	-2.16883	2.24e-09	1.11e-07
ENSMUSG00000036545	11.8668	11.9025	11.6862	9.30851	9.69681	9.94543	11.8185	9.65025	-2.16823	5.56e-11	3.5e-09
ENSMUSG00000053469	7.72312	7.8286	7.42722	5.27831	5.65283	5.54476	7.65964	5.49197	-2.16768	3.8e-06	0.000110378
ENSMUSG00000032942	3.57929	3.54543	3.59446	0.910174	1.35922	1.94675	3.57306	1.40538	-2.16768	0.00272481	0.0351724
ENSMUSG00000031253	12.8189	12.9701	13.0791	10.2376	11.001	11.1319	12.956	10.7902	-2.16584	5.39e-11	3.41e-09
ENSMUSG00000037709	8.14205	8.22328	8.13157	6.20906	5.69704	6.0995	8.16563	6.00186	-2.16377	1.11e-06	3.53e-05
ENSMUSG00000032243	9.00141	9.0425	8.63442	5.70038	7.14864	7.33838	8.89278	6.72913	-2.16364	6.08e-07	2.03e-05
ENSMUSG00000043448	2.6952	3.89514	3.73447	0	2.29679	1.53773	3.4416	1.27817	-2.16343	0.00615369	0.0679362
ENSMUSG00000005800	3.44063	3.08286	2.23054	0.910174	1.35922	0	2.91801	0.756464	-2.16155	0.00435938	0.051735
ENSMUSG00000022847	6.15175	5.793	5.90904	3.29171	4.05785	4.02032	5.95126	3.78996	-2.1613	0.000216461	0.00404494
ENSMUSG00000094525	4.29425	4.25916	4.08775	1.86307	1.35922	2.93768	4.21372	2.05332	-2.1604	0.00207683	0.0281811
ENSMUSG00000020182	3.70578	3.89514	3.43939	1.86307	1.74338	0.964719	3.6801	1.52372	-2.15638	0.00256336	0.0333621
ENSMUSG00000056481	10.354	10.2491	10.7935	8.09115	8.45161	8.38819	10.4655	8.31032	-2.15521	1.54e-09	7.8e-08
ENSMUSG00000027188	3.57929	3.08286	4.37132	1.86307	1.74338	0.964719	3.67782	1.52372	-2.1541	0.00211999	0.0285826
ENSMUSG00000031791	10.0031	10.0455	10.041	7.90787	7.99654	7.7233	10.0299	7.8759	-2.15397	5.91e-09	2.7e-07
ENSMUSG00000031595	11.3254	11.438	11.4596	9.00455	9.38515	9.37367	11.4077	9.25446	-2.15323	1.76e-10	1.02e-08
ENSMUSG00000050994	5.21508	4.94915	5.19771	2.64976	2.86033	3.39463	5.12064	2.96824	-2.1524	0.000657648	0.0105236
ENSMUSG00000030351	5.37593	5.44964	5.87918	2.83893	3.48227	3.93313	5.56825	3.41811	-2.15014	0.000456936	0.0077088
ENSMUSG00000031283	12.3456	12.3458	12.0037	9.98698	9.88652	10.3942	12.2317	10.0892	-2.14247	3.17e-11	2.06e-09
ENSMUSG00000070822	4.37262	3.99511	4.37132	0.910174	2.29679	3.10659	4.24635	2.10452	-2.14183	0.0039201	0.0474388
ENSMUSG00000043629	3.70578	3.54543	3.73447	0	2.04646	2.52567	3.66189	1.52405	-2.13785	0.00893806	0.0911588
ENSMUSG00000031621	2.09959	2.07131	2.23054	0	0	0	2.13381	0	-2.13381	0.0057003	0.0640545
ENSMUSG00000089991	4.44695	4.67547	4.74694	2.43199	2.29679	2.74634	4.62312	2.49171	-2.13142	0.00106692	0.0160331
ENSMUSG00000107726	3.44063	3.78772	3.06802	1.86307	2.04646	0	3.43212	1.30318	-2.12894	0.00763671	0.0802604
ENSMUSG00000030376	3.44063	3.25406	3.86209	0.910174	2.29679	0.964719	3.51893	1.39056	-2.12837	0.00617365	0.0681266
ENSMUSG00000030518	2.92062	3.40709	3.06802	0	2.04646	0.964719	3.13191	1.00373	-2.12818	0.0106758	0.103913
ENSMUSG00000068747	8.70841	8.72708	8.73788	7.04452	6.15877	6.58749	8.72446	6.59693	-2.12753	4.66e-07	1.61e-05
ENSMUSG00000028064	6.53923	6.48555	6.70607	4.67918	4.41623	4.25414	6.57695	4.44985	-2.1271	7.77e-05	0.00166986
ENSMUSG00000104621	5.4501	4.33743	4.45467	3.63582	2.29679	1.94675	4.7474	2.62645	-2.12095	0.00145525	0.0207771
ENSMUSG00000024778	9.59874	9.68292	9.6526	7.26673	7.72488	7.58713	9.64475	7.52625	-2.11851	3.21e-08	1.32e-06
ENSMUSG00000041449	3.70578	2.66398	3.26562	0	1.74338	1.53773	3.21179	1.0937	-2.11809	0.00626313	0.0689027
ENSMUSG00000010066	2.92062	2.88857	3.43939	0	1.35922	1.53773	3.08286	0.965648	-2.11721	0.00724713	0.0770669
ENSMUSG00000057058	4.02981	3.54543	3.59446	1.46391	0.834088	2.52567	3.72323	1.60789	-2.11534	0.00368019	0.0451433
ENSMUSG00000031962	10.892	10.896	10.9327	8.6759	8.42229	9.28402	10.9069	8.79407	-2.11281	1.21e-09	6.15e-08
ENSMUSG00000024727	7.29031	7.64073	7.59276	5.77177	5.6751	4.73852	7.50793	5.39513	-2.1128	2.02e-05	0.000498412
ENSMUSG00000104389	3.28722	2.88857	3.43939	0	1.74338	1.53773	3.20506	1.0937	-2.11136	0.00819877	0.0853479
ENSMUSG00000030157	10.9578	10.8846	11.0225	8.58962	8.8247	9.12097	10.955	8.8451	-2.10988	9.62e-10	4.97e-08
ENSMUSG00000083282	10.2226	10.1563	10.2869	8.07712	8.0358	8.22341	10.2219	8.11211	-2.10982	5.34e-09	2.46e-07
ENSMUSG00000057897	4.37262	4.73452	3.43939	2.17539	2.51005	1.53773	4.18218	2.07439	-2.10779	0.00128107	0.0187585
ENSMUSG00000020722	10.4235	10.3831	10.4944	8.13242	8.08237	8.76477	10.4337	8.32652	-2.10716	4.03e-09	1.92e-07
ENSMUSG00000002265	11.0494	10.9192	11.2677	9.15676	8.18682	9.5725	11.0788	8.97203	-2.10673	2.04e-09	1.02e-07
ENSMUSG00000036172	2.6952	3.67165	3.86209	1.86307	2.04646	0	3.40965	1.30318	-2.10647	0.00772315	0.0810336
ENSMUSG00000076465	2.09959	1.64852	2.5666	0	0	0	2.1049	0	-2.1049	0.00571932	0.0641537
ENSMUSG00000090157	1.67382	2.07131	2.5666	0	0	0	2.10391	0	-2.10391	0.00571607	0.0641459
ENSMUSG00000052026	8.79989	8.9521	8.93218	6.97564	6.86844	6.52922	8.89472	6.7911	-2.10362	3.37e-07	1.2e-05
ENSMUSG00000065659	2.6952	1.04793	2.5666	0	0	0	2.10325	0	-2.10325	0.00344439	0.0427298
ENSMUSG00000091679	3.82206	3.25406	3.06802	1.46391	0.834088	1.53773	3.38138	1.27857	-2.10281	0.00286865	0.036784
ENSMUSG00000028150	6.23802	6.35992	6.58179	4.77495	4.70306	3.39463	6.39324	4.29088	-2.10236	0.000313852	0.00559884
ENSMUSG00000054459	2.42792	1.64852	2.23054	0	0	0	2.10233	0	-2.10233	0.0057036	0.0640631
ENSMUSG00000101925	1.06715	2.39787	2.83898	0	0	0	2.10133	0	-2.10133	0.00344765	0.0427491
ENSMUSG00000053560	12.3071	12.4845	12.6732	10.6545	10.2952	10.2117	12.4883	10.3871	-2.10116	1.06e-10	6.37e-09
ENSMUSG00000025082	1.67382	2.39787	2.23054	0	0	0	2.10074	0	-2.10074	0.00569698	0.0640515
ENSMUSG00000079699	1.06715	2.66398	2.5666	0	0	0	2.09925	0	-2.09925	0.00343712	0.0427027
ENSMUSG00000025105	5.52064	5.22099	3.97933	2.17539	3.14197	3.10659	4.90699	2.80799	-2.099	0.000492392	0.00821883
ENSMUSG00000104765	5.1719	5.22099	5.54065	3.29171	2.51005	3.84032	5.31118	3.21403	-2.09716	0.00088193	0.0135691
ENSMUSG00000086477	5.68323	5.26171	5.46225	2.83893	3.75742	3.51961	5.46906	3.37199	-2.09708	0.00069884	0.0111121
ENSMUSG00000026523	2.42792	2.07131	1.79163	0	0	0	2.09695	0	-2.09695	0.00568422	0.0640168
ENSMUSG00000010505	2.09959	2.39787	1.79163	0	0	0	2.09636	0	-2.09636	0.00568084	0.0640073
ENSMUSG00000021404	5.52064	5.58414	6.22616	3.82671	3.37751	3.84032	5.77698	3.68151	-2.09547	0.000306236	0.00548242
ENSMUSG00000009394	6.01183	5.76495	5.84868	4.0727	3.75742	3.51961	5.87515	3.78324	-2.09191	0.000333895	0.00590201
ENSMUSG00000031963	11.935	11.874	11.4753	9.25968	9.66099	10.0898	11.7614	9.67014	-2.0913	2.15e-10	1.22e-08
ENSMUSG00000028011	3.44063	3.99511	2.83898	0.910174	0.834088	2.26506	3.42491	1.33644	-2.08847	0.0034126	0.042545
ENSMUSG00000101940	3.11554	3.54543	3.43939	1.46391	0.834088	1.53773	3.36678	1.27857	-2.08821	0.00371793	0.0454512
ENSMUSG00000041202	1.06715	3.67165	3.26562	0	1.74338	0	2.66814	0.581127	-2.08701	0.00437886	0.0518928
ENSMUSG00000036103	13.6699	13.6997	13.6682	11.497	11.4516	11.8298	13.6792	11.5928	-2.08643	1.47e-10	8.6e-09
ENSMUSG00000069873	4.02981	5.58414	6.04973	3.00615	3.00802	3.39463	5.22123	3.13627	-2.08496	0.000210089	0.00394639
ENSMUSG00000102758	6.33907	5.84751	5.96697	3.99527	3.57993	4.32436	6.05119	3.96652	-2.08467	0.000216418	0.00404494
ENSMUSG00000020173	8.47966	8.57788	9.04743	6.15668	6.66091	7.03761	8.70166	6.6184	-2.08326	7.65e-07	2.51e-05
ENSMUSG00000059108	3.11554	3.25406	2.5666	1.86307	0.834088	0	2.97873	0.899054	-2.07968	0.00964809	0.0964464
ENSMUSG00000002076	4.88154	5.64696	5.2453	3.52998	3.48227	2.52567	5.25794	3.17931	-2.07863	0.000948618	0.0144363
ENSMUSG00000079484	5.41349	5.13594	5.04469	2.43199	3.6714	3.25779	5.19804	3.12039	-2.07765	0.00128501	0.0188052
ENSMUSG00000043122	2.09959	3.67165	3.86209	1.86307	0	1.53773	3.21111	1.1336	-2.07751	0.00374397	0.0457029
ENSMUSG00000020620	9.82987	9.62363	9.73619	7.47357	7.61972	7.86549	9.72989	7.65293	-2.07696	3.45e-08	1.41e-06
ENSMUSG00000063821	2.09959	2.39787	2.5666	0	0.834088	0	2.35469	0.278029	-2.07666	0.010528	0.102874
ENSMUSG00000100410	2.09959	2.39787	2.5666	0	0.834088	0	2.35469	0.278029	-2.07666	0.010528	0.102874
ENSMUSG00000104117	5.52064	5.51846	4.81161	3.82671	2.86033	2.93768	5.28357	3.20824	-2.07533	0.000730027	0.0115063
ENSMUSG00000024210	8.27553	8.56167	8.45374	5.7948	7.13264	6.139	8.43031	6.35548	-2.07483	6.15e-06	0.000170087
ENSMUSG00000005611	5.4858	4.79124	4.67923	3.15598	1.74338	3.84032	4.98543	2.91323	-2.0722	0.00177964	0.0247214
ENSMUSG00000085019	3.11554	3.67165	2.5666	2.17539	0	0.964719	3.11793	1.0467	-2.07123	0.00814885	0.0849337
ENSMUSG00000086098	1.67382	2.66398	2.83898	0	0	0.964719	2.39226	0.321573	-2.07069	0.00688593	0.0740392
ENSMUSG00000048148	4.02981	4.41167	4.28285	3.15598	0.834088	2.52567	4.24144	2.17192	-2.06953	0.00554257	0.0630128
ENSMUSG00000032291	2.42792	2.07131	3.06802	0	1.35922	0	2.52241	0.453072	-2.06934	0.0139515	0.127375
ENSMUSG00000007877	3.11554	4.48228	3.73447	1.46391	2.6958	0.964719	3.77743	1.70814	-2.06929	0.00447697	0.0528316
ENSMUSG00000091055	3.82206	3.25406	4.08775	2.17539	0.834088	1.94675	3.72129	1.65208	-2.06922	0.00370768	0.045392
ENSMUSG00000097322	2.42792	3.25406	2.5666	0	2.04646	0	2.74953	0.682154	-2.06737	0.0237698	0.190544
ENSMUSG00000031351	7.51426	7.49466	7.11765	5.43313	5.60723	4.88511	7.37552	5.30849	-2.06703	2.43e-05	0.000591937
ENSMUSG00000032363	10.8761	10.9883	11.0966	8.4296	9.12693	9.2048	10.987	8.92044	-2.06655	3.05e-09	1.47e-07
ENSMUSG00000068762	5.4858	5.04557	4.8735	3.00615	3.26454	2.93768	5.13496	3.06946	-2.0655	0.000825723	0.0128061
ENSMUSG00000038623	3.28722	2.66398	2.5666	0	1.35922	0.964719	2.83927	0.774646	-2.06462	0.00832501	0.0861631
ENSMUSG00000032572	5.91039	5.73635	5.90904	3.52998	3.57993	4.25414	5.85193	3.78802	-2.06391	0.000410907	0.00702645
ENSMUSG00000001864	10.3874	10.6256	10.4302	8.5153	8.10305	8.64297	10.4811	8.42044	-2.06064	5.04e-09	2.34e-07
ENSMUSG00000046991	4.44695	4.1764	4.67923	2.17539	3.00802	1.94675	4.4342	2.37672	-2.05748	0.00297628	0.0380477
ENSMUSG00000098470	8.27042	8.34669	8.52296	6.12067	6.19004	6.65717	8.38002	6.32263	-2.0574	1.99e-06	6.07e-05
ENSMUSG00000031740	15.6752	15.7222	15.6638	13.1017	13.7439	14.0489	15.6871	13.6315	-2.05558	1.24e-07	4.7e-06
ENSMUSG00000074678	2.6952	3.89514	2.83898	1.46391	0.834088	0.964719	3.14311	1.08757	-2.05554	0.00303608	0.0386356
ENSMUSG00000108601	4.29425	3.99511	4.08775	0.910174	2.04646	3.25779	4.1257	2.07148	-2.05423	0.00703686	0.0752442
ENSMUSG00000029163	11.5144	11.5279	11.7086	9.58114	9.37838	9.63255	11.5836	9.53069	-2.05296	5.8e-10	3.13e-08
ENSMUSG00000096054	10.4833	10.5268	10.6091	8.5291	8.42229	8.51371	10.5397	8.48836	-2.05136	5.67e-09	2.61e-07
ENSMUSG00000041482	9.87263	9.86735	9.76913	7.40787	7.85251	8.10373	9.83637	7.78804	-2.04833	4.77e-08	1.9e-06
ENSMUSG00000074004	3.11554	2.07131	1.79163	0	0.834088	0	2.32616	0.278029	-2.04813	0.00682858	0.0735897
ENSMUSG00000038168	9.22648	9.01001	9.67232	7.60969	6.72637	7.42881	9.30294	7.25495	-2.04798	1.96e-07	7.2e-06
ENSMUSG00000021596	2.6952	2.88857	3.73447	0.910174	0	2.26506	3.10608	1.05841	-2.04767	0.0108479	0.105182
ENSMUSG00000085272	4.02981	3.40709	4.45467	2.64976	0.834088	2.26506	3.96386	1.9163	-2.04755	0.00425182	0.0506495
ENSMUSG00000000244	5.55466	4.99816	5.54065	3.29171	3.26454	3.39463	5.36449	3.31696	-2.04753	0.000715156	0.0113144
ENSMUSG00000107810	5.4858	4.25916	4.45467	3.41576	2.6958	1.94675	4.73321	2.6861	-2.04711	0.001453	0.0207568
ENSMUSG00000033192	7.7889	7.8286	7.50749	5.31063	5.93711	5.73722	7.70833	5.66165	-2.04668	1.22e-05	0.000317513
ENSMUSG00000054672	3.57929	2.88857	2.5666	0	1.35922	1.53773	3.01149	0.965648	-2.04584	0.00719591	0.0766519
ENSMUSG00000035355	2.92062	3.08286	3.43939	0	1.35922	1.94675	3.14763	1.10199	-2.04564	0.0107699	0.104668
ENSMUSG00000089635	4.98496	5.22099	5.09752	2.83893	2.6958	3.63462	5.10116	3.05645	-2.04471	0.00121532	0.0179104
ENSMUSG00000020622	2.6952	2.39787	2.83898	0	0.834088	0.964719	2.64402	0.599603	-2.04442	0.00959584	0.0962279
ENSMUSG00000022324	12.9182	12.8379	12.8506	10.7378	10.8028	10.9475	12.8689	10.8294	-2.03949	2.2e-10	1.25e-08
ENSMUSG00000025044	2.42792	2.66398	3.73447	0	1.74338	0.964719	2.94212	0.9027	-2.03942	0.00974843	0.0969489
ENSMUSG00000022156	5.82934	6.28289	6.61841	4.28279	3.75742	4.57534	6.24355	4.20518	-2.03836	0.000208642	0.00393093
ENSMUSG00000026639	7.62247	7.53674	7.53648	5.74836	5.48648	5.35652	7.56523	5.53046	-2.03477	1.83e-05	0.000454187
ENSMUSG00000024186	6.33907	6.2223	6.40446	3.73442	4.61364	4.51657	6.32194	4.28821	-2.03373	0.000300004	0.00539386
ENSMUSG00000085412	2.6952	3.54543	2.23054	0	0.834088	1.53773	2.82372	0.790605	-2.03312	0.00601233	0.0667563
ENSMUSG00000105063	4.12345	4.33743	4.37132	3.15598	2.04646	1.53773	4.2774	2.24672	-2.03067	0.00479199	0.0560237
ENSMUSG00000025348	13.6701	13.8065	13.9883	11.5597	11.7695	12.0459	13.8216	11.7917	-2.02995	6.36e-10	3.41e-08
ENSMUSG00000023968	2.6952	2.39787	3.26562	0.910174	1.35922	0	2.78623	0.756464	-2.02977	0.0116239	0.110744
ENSMUSG00000089780	2.09959	2.66398	2.23054	0.910174	0	0	2.33137	0.303391	-2.02798	0.0105161	0.102874
ENSMUSG00000032816	9.32832	9.09132	9.129	6.48875	7.4363	7.54364	9.18288	7.15623	-2.02665	6.45e-07	2.14e-05
ENSMUSG00000097885	7.15271	7.02431	7.33122	5.14125	5.26945	5.01817	7.16942	5.14296	-2.02646	4.79e-05	0.00107388
ENSMUSG00000022887	12.8397	12.9501	13.1821	10.852	10.8254	11.2358	12.9907	10.9711	-2.01958	3.53e-10	1.95e-08
ENSMUSG00000027075	8.47078	8.55758	8.56578	6.43111	6.76841	6.33881	8.53138	6.51277	-2.0186	2.44e-06	7.34e-05
ENSMUSG00000106514	2.6952	2.66398	3.06802	0	0.834088	1.53773	2.80907	0.790605	-2.01846	0.0116377	0.110834
ENSMUSG00000046191	8.94802	9.03958	8.69567	6.27606	7.08353	7.26886	8.89442	6.87615	-2.01827	1.08e-06	3.43e-05
ENSMUSG00000020010	2.6952	2.88857	2.83898	0	0.834088	1.53773	2.80759	0.790605	-2.01698	0.0116116	0.110714
ENSMUSG00000078247	6.69985	6.28289	6.60022	5.14125	3.14197	5.25231	6.52765	4.51185	-2.01581	0.000597921	0.00970985
ENSMUSG00000084840	2.42792	1.04793	2.5666	0	0	0	2.01415	0	-2.01415	0.00572255	0.0641614
ENSMUSG00000096225	6.1066	5.92561	6.17791	4.40758	3.83859	3.93313	6.07004	4.05976	-2.01028	0.000401667	0.00689186
ENSMUSG00000099707	4.64941	4.0886	3.73447	2.17539	1.74338	2.52567	4.15749	2.14815	-2.00934	0.00205833	0.0279903
ENSMUSG00000108362	2.09959	2.39787	3.06802	0	0	1.53773	2.52182	0.512576	-2.00925	0.0140166	0.12783
ENSMUSG00000004360	7.39728	7.69376	8.24128	5.96692	5.32684	6.01709	7.77744	5.77028	-2.00716	1.11e-05	0.000292001
ENSMUSG00000098268	3.28722	2.88857	1.79163	0	0	1.94675	2.65581	0.648917	-2.00689	0.0115741	0.110604
ENSMUSG00000044055	4.29425	4.73452	4.60819	2.17539	2.04646	3.39463	4.54565	2.53883	-2.00682	0.00301682	0.0384424
ENSMUSG00000074486	5.21508	4.89841	4.67923	2.64976	3.37751	2.74634	4.93091	2.92453	-2.00637	0.00174982	0.0244014
ENSMUSG00000061603	10.1027	9.85743	9.66578	8.12335	7.55514	7.92884	9.87531	7.86911	-2.0062	4.81e-08	1.92e-06
ENSMUSG00000092274	14.1056	14.1057	14.2232	12.2721	12.2241	11.9247	14.1448	12.1403	-2.00456	2.16e-09	1.07e-07
ENSMUSG00000006522	1.67382	2.39787	2.83898	0.910174	0	0	2.30356	0.303391	-2.00017	0.0105683	0.103187
ENSMUSG00000021903	7.81018	8.05974	8.25878	6.35567	5.6751	6.0995	8.0429	6.04342	-1.99948	8.11e-06	0.000219177
ENSMUSG00000090145	6.60563	6.72275	6.88201	4.72786	4.30637	5.17841	6.7368	4.73755	-1.99925	0.000138748	0.00276957
ENSMUSG00000038022	9.85738	9.94284	9.82502	7.67322	7.90528	8.0581	9.87508	7.87887	-1.99622	7e-08	2.74e-06
ENSMUSG00000026676	4.88154	5.13594	5.09752	3.73442	2.29679	3.10659	5.03834	3.04594	-1.9924	0.00225301	0.0301651
ENSMUSG00000026051	3.70578	3.78772	5.04469	1.46391	1.35922	3.74113	4.1794	2.18809	-1.99131	0.00928705	0.0939189
ENSMUSG00000015568	11.9799	12.139	13.3102	10.7176	10.0295	10.7083	12.4764	10.4851	-1.99123	1.6e-10	9.29e-09
ENSMUSG00000087397	2.6952	1.04793	2.23054	0	0	0	1.99122	0	-1.99122	0.0057069	0.0640715
ENSMUSG00000015222	7.19646	7.10484	6.54423	5.02918	4.24814	5.60242	6.94851	4.95991	-1.9886	9.27e-05	0.0019433
ENSMUSG00000080613	2.09959	2.07131	1.79163	0	0	0	1.98751	0	-1.98751	0.00961715	0.0962518
ENSMUSG00000028780	9.82465	9.80329	9.98253	7.71608	7.74081	8.19558	9.87016	7.88416	-1.986	8.84e-08	3.41e-06
ENSMUSG00000036242	2.92062	2.66398	3.59446	1.86307	1.35922	0	3.05969	1.0741	-1.98559	0.014154	0.128803
ENSMUSG00000039109	3.70578	3.67165	3.59446	0.910174	1.35922	2.74634	3.6573	1.67191	-1.98539	0.00895333	0.0912775
ENSMUSG00000022108	15.0628	15.1174	15.1467	12.8974	13.1818	13.2935	15.109	13.1242	-1.98473	3.18e-08	1.31e-06
ENSMUSG00000059336	2.42792	1.64852	2.83898	0	0	0.964719	2.30514	0.321573	-1.98357	0.0105912	0.10333
ENSMUSG00000092021	2.42792	3.25406	2.5666	1.46391	0.834088	0	2.74953	0.765999	-1.98353	0.0115558	0.110513
ENSMUSG00000047992	2.42792	3.67165	1.79163	0	0	1.94675	2.6304	0.648917	-1.98148	0.00831426	0.0861504
ENSMUSG00000055862	8.76762	8.77005	8.8728	6.61058	6.82925	7.02712	8.80349	6.82232	-1.98117	1.47e-06	4.6e-05
ENSMUSG00000059325	10.2898	10.2939	9.87883	8.25375	7.98322	8.28633	10.1542	8.17443	-1.97976	2.7e-08	1.12e-06
ENSMUSG00000030621	7.07281	7.03609	6.96964	5.65074	4.61364	4.88511	7.02618	5.04983	-1.97635	0.000123631	0.00249552
ENSMUSG00000040287	8.18612	8.35612	8.50841	6.10232	6.22065	6.79955	8.35022	6.37417	-1.97604	5.2e-06	0.000146807
ENSMUSG00000028572	4.29425	4.54959	3.97933	2.43199	1.35922	3.10659	4.27439	2.29927	-1.97512	0.00416822	0.0498424
ENSMUSG00000052135	7.16378	7.12705	7.06557	5.59934	5.04841	4.78906	7.1188	5.1456	-1.97319	9.63e-05	0.00201401
ENSMUSG00000052629	2.42792	3.25406	4.18859	2.17539	0.834088	0.964719	3.29019	1.32473	-1.96546	0.00559257	0.0634468
ENSMUSG00000098243	2.42792	2.07131	2.23054	0	0.834088	0	2.24326	0.278029	-1.96523	0.0163119	0.143964
ENSMUSG00000039364	2.09959	2.39787	2.23054	0	0.834088	0	2.24267	0.278029	-1.96464	0.0163037	0.143943
ENSMUSG00000039099	3.82206	4.0886	4.45467	3.00615	2.51005	0.964719	4.12178	2.16031	-1.96147	0.00976079	0.0970335
ENSMUSG00000050370	6.53923	6.82138	6.15317	4.62879	4.61364	4.39131	6.50459	4.54458	-1.96001	0.00018327	0.00351339
ENSMUSG00000026576	12.0132	11.8408	11.9722	10.5769	9.62283	9.752	11.9421	9.9839	-1.95815	5.07e-09	2.35e-07
ENSMUSG00000097742	1.67382	2.39787	1.79163	0	0	0	1.95444	0	-1.95444	0.00961093	0.0962279
ENSMUSG00000103767	1.67382	2.39787	1.79163	0	0	0	1.95444	0	-1.95444	0.00961093	0.0962279
ENSMUSG00000092397	1.67382	2.39787	1.79163	0	0	0	1.95444	0	-1.95444	0.00961093	0.0962279
ENSMUSG00000031239	4.12345	3.40709	4.18859	1.86307	2.04646	1.94675	3.90638	1.9521	-1.95428	0.00382466	0.0465524
ENSMUSG00000030674	2.09959	2.88857	2.23054	0	1.35922	0	2.40623	0.453072	-1.95316	0.020272	0.169074
ENSMUSG00000053889	3.11554	1.64852	2.83898	0.910174	0.834088	0	2.53435	0.581421	-1.95293	0.00959297	0.0962279
ENSMUSG00000097113	4.71104	3.99511	5.2453	2.83893	2.51005	2.74634	4.65048	2.69844	-1.95205	0.00180072	0.0249592
ENSMUSG00000021319	7.03716	7.33212	6.83611	5.4622	4.78727	5.10051	7.06846	5.11666	-1.9518	8.07e-05	0.00172618
ENSMUSG00000028950	4.64941	5.09146	4.8735	3.00615	3.00802	2.74634	4.87146	2.92017	-1.95129	0.00204299	0.0278119
ENSMUSG00000038738	4.88154	4.89841	4.8735	2.17539	2.6958	3.93313	4.88449	2.93477	-1.94971	0.00427313	0.0508072
ENSMUSG00000030092	1.67382	2.07131	3.06802	0	0	0.964719	2.27105	0.321573	-1.94948	0.0106094	0.103467
ENSMUSG00000031586	6.05999	6.76585	6.85157	4.2161	4.51831	5.10051	6.55914	4.61164	-1.9475	0.000222551	0.00413419
ENSMUSG00000022012	6.35846	6.15905	6.34015	3.91345	4.41623	4.68615	6.28589	4.33861	-1.94727	0.000445133	0.00753041
ENSMUSG00000100658	5.4501	5.04557	5.50199	3.82671	2.6958	3.63462	5.33255	3.38571	-1.94684	0.00172055	0.0241404
ENSMUSG00000051590	2.92062	3.89514	3.59446	1.86307	1.74338	0.964719	3.47008	1.52372	-1.94635	0.00615168	0.0679362
ENSMUSG00000070802	8.37407	8.34669	8.4937	6.40141	6.12681	6.84802	8.40482	6.45875	-1.94607	5.89e-06	0.000163462
ENSMUSG00000103443	2.6952	1.64852	3.43939	0	0	1.94675	2.59437	0.648917	-1.94546	0.0163656	0.144278
ENSMUSG00000041608	2.42792	2.66398	3.06802	0	1.35922	0.964719	2.71997	0.774646	-1.94533	0.0162089	0.143356
ENSMUSG00000106157	1.67382	2.88857	3.59446	0	1.35922	0.964719	2.71895	0.774646	-1.94431	0.00839844	0.0867761
ENSMUSG00000078771	8.44833	8.25891	8.64777	6.6987	6.15877	6.67071	8.45167	6.50939	-1.94227	5.12e-06	0.000145003
ENSMUSG00000019122	6.74474	7.02431	7.11765	4.9898	4.97849	5.10051	6.96223	5.02293	-1.9393	0.000117624	0.00239152
ENSMUSG00000050157	5.88387	5.64696	6.36191	3.63582	4.70306	3.74113	5.96425	4.02667	-1.93758	0.00118258	0.0175201
ENSMUSG00000085891	2.6952	2.66398	4.37132	0.910174	2.04646	0.964719	3.2435	1.30712	-1.93638	0.00559833	0.0634468
ENSMUSG00000041729	10.2475	10.2528	10.3178	8.22436	8.27695	8.50995	10.2727	8.33709	-1.93565	6.08e-08	2.4e-06
ENSMUSG00000097324	6.55612	6.73726	6.96964	4.46614	4.97849	5.01817	6.75434	4.82093	-1.9334	0.000215348	0.00403313
ENSMUSG00000047502	4.12345	3.89514	4.28285	1.86307	2.6958	1.94675	4.10048	2.16854	-1.93194	0.00569395	0.0640515
ENSMUSG00000024924	10.1563	9.88863	9.38152	7.7577	7.83778	8.03734	9.80883	7.87761	-1.93122	8.64e-08	3.33e-06
ENSMUSG00000057315	8.80343	8.76298	8.56108	5.92577	7.14864	7.25993	8.70916	6.77811	-1.93105	8.47e-06	0.000228589
ENSMUSG00000087400	3.28722	3.54543	3.26562	0	2.04646	2.26506	3.36609	1.43717	-1.92892	0.0196903	0.165757
ENSMUSG00000046337	2.42792	2.88857	2.83898	0	0.834088	1.53773	2.71849	0.790605	-1.92789	0.0162111	0.143356
ENSMUSG00000024885	9.29348	9.42509	9.71732	7.74001	7.48123	7.43675	9.47863	7.55266	-1.92597	5.03e-07	1.72e-05
ENSMUSG00000024663	9.2732	9.3421	9.50642	7.53642	7.36958	7.44465	9.37391	7.45022	-1.92369	6.37e-07	2.12e-05
ENSMUSG00000020604	7.37841	7.75921	7.41686	5.34224	5.40887	6.03814	7.51816	5.59642	-1.92174	4.54e-05	0.00102762
ENSMUSG00000040957	6.63773	6.67833	6.7397	4.57659	4.74578	4.97517	6.68525	4.76584	-1.91941	0.00023946	0.00440282
ENSMUSG00000063388	3.44063	2.39787	1.79163	0.910174	0	0.964719	2.54338	0.624965	-1.91841	0.00661464	0.071757
ENSMUSG00000017754	12.1709	12.2339	12.3012	10.3074	10.1831	10.461	12.2353	10.3171	-1.91817	2.71e-09	1.32e-07
ENSMUSG00000044229	4.51764	4.48228	4.37132	1.86307	3.00802	2.74634	4.45708	2.53914	-1.91794	0.00488842	0.0568869
ENSMUSG00000046447	6.57281	6.46826	6.29563	4.40758	4.65905	4.51657	6.44557	4.52773	-1.91784	0.000340923	0.00600281
ENSMUSG00000033066	9.74033	9.70153	9.67884	7.86498	7.40998	8.09372	9.7069	7.78956	-1.91734	3.15e-07	1.13e-05
ENSMUSG00000026691	2.92062	3.54543	3.73447	0	2.51005	1.94675	3.40017	1.4856	-1.91458	0.0244644	0.194995
ENSMUSG00000045658	11.2528	11.263	11.0344	9.1612	9.12288	9.52297	11.1834	9.26902	-1.91437	1.01e-08	4.41e-07
ENSMUSG00000050821	5.88387	5.67738	5.81753	4.57659	3.6714	3.39463	5.79293	3.88087	-1.91206	0.00156447	0.0221605
ENSMUSG00000022148	4.02981	3.78772	3.97933	0.910174	2.04646	3.10659	3.93229	2.02108	-1.91121	0.0125652	0.118137
ENSMUSG00000027360	6.52213	6.37855	6.98374	5.24525	4.51831	4.39131	6.62814	4.71829	-1.90985	0.000358166	0.00624334
ENSMUSG00000103320	4.37262	3.89514	3.73447	2.64976	1.35922	2.26506	4.00074	2.09135	-1.9094	0.00532761	0.0609551
ENSMUSG00000021098	2.92062	1.64852	1.15771	0	0	0	1.90895	0	-1.90895	0.00567127	0.0639855
ENSMUSG00000001506	13.1516	13.1375	13.2011	10.4949	11.659	11.6146	13.1634	11.2562	-1.90724	1.61e-08	6.87e-07
ENSMUSG00000015365	3.11554	1.64852	1.79163	0	0.834088	0	2.18523	0.278029	-1.9072	0.0104899	0.10274
ENSMUSG00000054034	2.09959	1.04793	2.5666	0	0	0	1.90471	0	-1.90471	0.00968731	0.0966106
ENSMUSG00000101257	2.09959	1.04793	2.5666	0	0	0	1.90471	0	-1.90471	0.00968731	0.0966106
ENSMUSG00000096974	4.29425	3.08286	4.08775	2.17539	2.04646	1.53773	3.82162	1.91986	-1.90176	0.00456134	0.0536945
ENSMUSG00000100779	1.06715	2.07131	2.5666	0	0	0	1.90169	0	-1.90169	0.00967548	0.0966106
ENSMUSG00000008461	2.09959	2.39787	2.5666	0	1.35922	0	2.35469	0.453072	-1.90161	0.0299722	0.224399
ENSMUSG00000026072	11.8481	11.8034	11.8658	10.0277	9.63992	10.1466	11.8391	9.93805	-1.90105	5.77e-09	2.65e-07
ENSMUSG00000021255	2.92062	1.04793	2.5666	0	0.834088	0	2.17839	0.278029	-1.90036	0.0105428	0.102978
ENSMUSG00000025701	9.94014	10.2119	10.5499	8.28255	7.89108	8.82957	10.234	8.3344	-1.89959	1.32e-07	4.95e-06
ENSMUSG00000096094	2.09959	3.08286	2.83898	0	1.35922	0.964719	2.67381	0.774646	-1.89917	0.0161651	0.143121
ENSMUSG00000036560	3.70578	3.99511	4.28285	1.46391	2.29679	2.52567	3.99458	2.09546	-1.89912	0.00631067	0.0692743
ENSMUSG00000087098	5.21508	5.22099	4.53347	1.86307	3.6714	3.74113	4.98985	3.09187	-1.89798	0.00516198	0.0592906
ENSMUSG00000102692	10.0138	9.77193	9.90315	8.15484	7.4428	8.40044	9.8963	7.99936	-1.89694	3.32e-07	1.18e-05
ENSMUSG00000053675	9.33811	9.36563	9.33002	7.7577	7.46854	7.11888	9.34459	7.44837	-1.89622	1.33e-06	4.18e-05
ENSMUSG00000107742	3.57929	2.88857	4.37132	0.910174	2.29679	1.94675	3.61306	1.71791	-1.89515	0.00742244	0.0784449
ENSMUSG00000025993	8.085	8.02468	7.15551	5.77177	5.97351	5.83667	7.75507	5.86065	-1.89442	1.64e-05	0.000413635
ENSMUSG00000079339	4.12345	3.89514	3.43939	1.46391	2.04646	2.26506	3.81933	1.92514	-1.89418	0.00540158	0.0616896
ENSMUSG00000027996	16.1267	16.1845	16.3123	14.4558	14.0687	14.418	16.2078	14.3142	-1.89366	3.46e-06	0.000101399
ENSMUSG00000087500	1.67382	2.39787	2.5666	0	0	0.964719	2.21276	0.321573	-1.89119	0.0163914	0.144291
ENSMUSG00000031258	2.6952	3.40709	2.5666	1.46391	0	1.53773	2.88963	1.00055	-1.88909	0.0130418	0.121583
ENSMUSG00000108033	5.4501	4.94915	5.57831	3.41576	3.37751	3.51961	5.32585	3.43762	-1.88823	0.00171859	0.0241264
ENSMUSG00000035305	9.26295	9.30118	8.99618	7.19061	7.21855	7.49118	9.18677	7.30012	-1.88665	1.22e-06	3.84e-05
ENSMUSG00000049092	3.57929	1.64852	2.23054	0	0.834088	0.964719	2.48612	0.599603	-1.88651	0.00662372	0.0717717
ENSMUSG00000050556	4.21137	4.94915	3.59446	1.86307	2.29679	2.93768	4.25166	2.36585	-1.88581	0.00271861	0.0351103
ENSMUSG00000085961	3.28722	2.66398	2.23054	0	0	2.52567	2.72725	0.841891	-1.88536	0.0432904	0.2885
ENSMUSG00000078190	10.2449	9.95686	9.81323	7.89726	8.11532	8.34662	10.005	8.11974	-1.88527	1.81e-07	6.73e-06
ENSMUSG00000030708	4.02981	3.78772	3.97933	2.83893	1.35922	1.94675	3.93229	2.0483	-1.88399	0.00874188	0.0894843
ENSMUSG00000097003	7.0006	6.88791	7.13038	5.31063	5.08213	4.97517	7.0063	5.12264	-1.88366	0.000184239	0.00352659
ENSMUSG00000094958	2.92062	3.25406	1.79163	0	1.35922	0.964719	2.65544	0.774646	-1.88079	0.0115083	0.110382
ENSMUSG00000039798	6.50484	6.30254	6.40446	4.40758	4.18746	4.97517	6.40395	4.5234	-1.88055	0.000508216	0.00846612
ENSMUSG00000020836	11.0978	11.0893	11.1739	9.34408	9.21887	9.1575	11.1203	9.24015	-1.8802	2.59e-08	1.08e-06
ENSMUSG00000020423	10.2784	10.4308	10.7312	8.6603	8.51781	8.62222	10.4801	8.60011	-1.88	7.98e-08	3.1e-06
ENSMUSG00000060012	11.439	11.2287	11.4577	9.45126	9.38684	9.65145	11.3752	9.49651	-1.87864	1.52e-08	6.56e-07
ENSMUSG00000052373	3.57929	3.78772	2.83898	1.86307	1.74338	0.964719	3.402	1.52372	-1.87827	0.00764134	0.0802756
ENSMUSG00000000983	3.11554	1.04793	3.73447	0	0	2.26506	2.63265	0.755019	-1.87763	0.0132469	0.122904
ENSMUSG00000028600	6.53923	6.2223	6.68896	4.72786	3.6714	5.42203	6.48349	4.6071	-1.8764	0.000862745	0.0132821
ENSMUSG00000031780	1.06715	3.25406	2.83898	0	0	1.53773	2.38673	0.512576	-1.87416	0.00960421	0.0962279
ENSMUSG00000097494	4.02981	3.78772	3.97933	1.86307	2.04646	2.26506	3.93229	2.0582	-1.87409	0.00588025	0.0657538
ENSMUSG00000059173	3.28722	3.25406	3.43939	1.46391	1.35922	1.53773	3.32689	1.45362	-1.87328	0.00900167	0.0915988
ENSMUSG00000082738	2.6952	3.54543	3.59446	0.910174	1.35922	1.94675	3.27836	1.40538	-1.87298	0.00902192	0.0917539
ENSMUSG00000020019	10.3552	10.2754	10.2259	8.44059	8.32352	8.47564	10.2855	8.41325	-1.87224	1.3e-07	4.87e-06
ENSMUSG00000027961	5.71366	5.99969	6.02267	4.46614	3.26454	4.39131	5.91201	4.04066	-1.87134	0.00138473	0.0199399
ENSMUSG00000101009	3.28722	3.54543	3.73447	2.17539	0.834088	1.94675	3.52237	1.65208	-1.8703	0.0103809	0.10203
ENSMUSG00000039831	10.081	10.129	10.3818	8.45512	8.14355	8.38409	10.1973	8.32759	-1.86968	1.82e-07	6.73e-06
ENSMUSG00000105345	5.08145	5.22099	4.81161	3.41576	2.6958	3.39463	5.03802	3.16873	-1.86929	0.00255611	0.033285
ENSMUSG00000042529	2.6952	3.54543	1.79163	1.46391	0	0.964719	2.67742	0.809542	-1.86788	0.0082997	0.0861317
ENSMUSG00000055737	12.2971	12.2421	12.0421	9.99943	10.2771	10.7034	12.1938	10.3266	-1.86715	7.82e-09	3.49e-07
ENSMUSG00000079450	4.58503	5.3013	4.93285	3.52998	2.29679	3.39463	4.93973	3.0738	-1.86593	0.00328571	0.0412286
ENSMUSG00000028841	4.98496	4.99816	4.81161	3.52998	3.14197	2.52567	4.93158	3.06587	-1.8657	0.00394903	0.0477202
ENSMUSG00000049791	7.32028	7.44249	8.10601	5.21141	6.04366	6.01709	7.62293	5.75739	-1.86554	7.56e-05	0.0016306
ENSMUSG00000101588	5.12738	4.41167	4.45467	3.41576	2.04646	2.93768	4.66458	2.79997	-1.86461	0.00411203	0.0492998
ENSMUSG00000031637	3.28722	3.40709	3.06802	1.46391	1.74338	0.964719	3.25411	1.39067	-1.86344	0.0114753	0.110226
ENSMUSG00000107230	3.92967	3.25406	3.86209	2.17539	1.74338	1.53773	3.68194	1.81883	-1.86311	0.00734863	0.0778929
ENSMUSG00000039714	3.70578	3.40709	4.18859	0.910174	2.86033	1.94675	3.76715	1.90575	-1.8614	0.0170827	0.147681
ENSMUSG00000031616	9.39555	9.48005	9.41832	7.73406	7.29244	7.68378	9.43131	7.5701	-1.86121	1.14e-06	3.6e-05
ENSMUSG00000028773	7.4881	7.69376	7.64693	5.94649	5.69704	5.60242	7.6096	5.74865	-1.86095	6.81e-05	0.00147941
ENSMUSG00000044258	6.84436	6.98837	7.09184	4.62879	5.536	5.17841	6.97486	5.1144	-1.86046	0.000330969	0.00585853
ENSMUSG00000030205	2.92062	3.40709	3.43939	1.86307	1.35922	0.964719	3.2557	1.39567	-1.86003	0.0115333	0.110465
ENSMUSG00000046159	2.42792	3.40709	2.5666	1.46391	1.35922	0	2.80054	0.941042	-1.85949	0.0175554	0.151176
ENSMUSG00000010342	2.92062	2.66398	3.26562	0.910174	0.834088	1.53773	2.95008	1.094	-1.85608	0.0131156	0.122091
ENSMUSG00000052281	1.67382	1.04793	2.83898	0	0	0	1.85358	0	-1.85358	0.00971533	0.0967344
ENSMUSG00000090129	1.67382	1.64852	2.23054	0	0	0	1.85096	0	-1.85096	0.01668	0.145429
ENSMUSG00000075325	1.67382	1.64852	2.23054	0	0	0	1.85096	0	-1.85096	0.01668	0.145429
ENSMUSG00000046764	1.67382	1.64852	2.23054	0	0	0	1.85096	0	-1.85096	0.01668	0.145429
ENSMUSG00000026879	14.9226	15.0317	15.3118	12.879	13.3757	13.4627	15.0887	13.2391	-1.84956	2.99e-07	1.07e-05
ENSMUSG00000067389	6.39647	6.04704	6.58179	5.02918	4.12411	4.32436	6.34177	4.49255	-1.84922	0.000795534	0.012399
ENSMUSG00000020037	2.09959	3.25406	1.15771	0	0	0.964719	2.17045	0.321573	-1.84888	0.00681698	0.0735177
ENSMUSG00000082082	3.70578	3.89514	3.97933	1.46391	2.04646	2.52567	3.86008	2.01201	-1.84807	0.00832035	0.0861504
ENSMUSG00000054727	2.09959	1.64852	1.79163	0	0	0	1.84658	0	-1.84658	0.0166249	0.14525
ENSMUSG00000070799	2.09959	1.64852	1.79163	0	0	0	1.84658	0	-1.84658	0.0166249	0.14525
ENSMUSG00000071494	1.67382	2.07131	1.79163	0	0	0	1.84559	0	-1.84559	0.0166133	0.14525
ENSMUSG00000039405	10.643	10.6764	10.4328	9.0885	8.5513	8.5762	10.584	8.73867	-1.84538	1.23e-07	4.65e-06
ENSMUSG00000039911	7.57353	7.65608	7.37468	5.7948	5.46107	5.81244	7.53476	5.68944	-1.84532	7.37e-05	0.0015962
ENSMUSG00000026644	2.6952	1.04793	1.79163	0	0	0	1.84492	0	-1.84492	0.00962949	0.096337
ENSMUSG00000086932	2.09959	2.66398	2.5666	0	0.834088	0.964719	2.44339	0.599603	-1.84379	0.0203787	0.169571
ENSMUSG00000021961	3.11554	1.64852	2.23054	1.46391	0	0	2.33153	0.487969	-1.84356	0.0203687	0.169571
ENSMUSG00000038045	4.71104	4.0886	3.73447	2.43199	2.04646	2.52567	4.17804	2.33471	-1.84333	0.00386698	0.0469767
ENSMUSG00000021070	4.82692	5.41396	4.37132	3.63582	2.51005	2.93768	4.87073	3.02785	-1.84288	0.00284628	0.0365705
ENSMUSG00000030643	8.13645	8.00083	8.10601	5.7948	6.37828	6.54401	8.0811	6.23903	-1.84207	3.87e-05	0.00089843
ENSMUSG00000106777	3.11554	2.88857	2.23054	0.910174	0.834088	0.964719	2.74488	0.902994	-1.84189	0.0115555	0.110513
ENSMUSG00000036938	2.6952	2.39787	2.23054	0	0.834088	0.964719	2.4412	0.599603	-1.8416	0.020345	0.169458
ENSMUSG00000038523	3.70578	4.0886	4.93285	2.43199	2.51005	2.26506	4.24241	2.40236	-1.84005	0.00422945	0.0504547
ENSMUSG00000025355	9.7532	9.7272	9.85025	7.31532	8.11939	8.38819	9.77689	7.94097	-1.83592	1.61e-06	4.96e-05
ENSMUSG00000049709	3.82206	4.0886	3.86209	2.43199	2.29679	1.53773	3.92425	2.08884	-1.83542	0.00866385	0.0887939
ENSMUSG00000104011	3.28722	2.07131	2.83898	1.86307	0.834088	0	2.73251	0.899054	-1.83345	0.0239578	0.191869
ENSMUSG00000045404	2.42792	3.78772	2.5666	0.910174	0.834088	1.53773	2.92741	1.094	-1.83342	0.00718895	0.0766101
ENSMUSG00000043251	7.42513	7.45131	7.67328	5.21141	5.95543	5.88393	7.51657	5.68359	-1.83299	0.000138688	0.00276957
ENSMUSG00000053835	5.98713	6.28289	5.99509	4.90766	3.75742	4.10254	6.08837	4.25587	-1.8325	0.00135163	0.0195961
ENSMUSG00000030075	4.58503	4.41167	4.37132	2.43199	2.04646	3.39463	4.45601	2.62436	-1.83165	0.00657195	0.0714073
ENSMUSG00000105954	5.91039	5.84751	6.4458	4.62879	3.75742	4.32436	6.0679	4.23686	-1.83104	0.00112066	0.0167607
ENSMUSG00000106424	2.09959	2.07131	2.23054	0.910174	0	0	2.13381	0.303391	-1.83042	0.0256501	0.201241
ENSMUSG00000073650	2.6952	2.66398	2.83898	0	1.74338	0.964719	2.73272	0.9027	-1.83002	0.0325451	0.237378
ENSMUSG00000089759	2.09959	1.64852	2.5666	0	0.834088	0	2.1049	0.278029	-1.82687	0.0256814	0.201311
ENSMUSG00000065599	4.12345	4.41167	4.18859	1.86307	2.86033	2.52567	4.24124	2.41636	-1.82488	0.00757088	0.0797016
ENSMUSG00000054763	4.44695	3.67165	5.04469	2.83893	1.74338	3.10659	4.38777	2.56297	-1.8248	0.00502399	0.0580886
ENSMUSG00000099384	2.42792	1.64852	2.23054	0	0.834088	0	2.10233	0.278029	-1.8243	0.0256184	0.201135
ENSMUSG00000084843	2.6952	3.08286	1.15771	1.46391	0	0	2.31192	0.487969	-1.82396	0.0138256	0.126524
ENSMUSG00000038393	11.2605	11.2106	11.6502	9.00948	9.76069	9.87991	11.3738	9.55003	-1.82374	8.11e-08	3.14e-06
ENSMUSG00000039629	5.29775	5.73635	5.29138	3.82671	3.00802	4.02032	5.44183	3.61835	-1.82348	0.00231247	0.0307486
ENSMUSG00000003273	9.18092	9.23882	9.45421	7.43744	7.46854	7.4988	9.29132	7.46826	-1.82306	2.56e-06	7.69e-05
ENSMUSG00000097430	4.21137	3.54543	3.97933	2.17539	0.834088	3.25779	3.91204	2.08909	-1.82295	0.0175706	0.151255
ENSMUSG00000088170	4.37262	2.39787	3.86209	1.86307	1.35922	1.94675	3.54419	1.72301	-1.82118	0.00369194	0.0452533
ENSMUSG00000039307	9.87263	9.95531	9.74863	7.97495	7.96073	8.18146	9.85886	8.03904	-1.81981	6.31e-07	2.1e-05
ENSMUSG00000108010	3.57929	2.07131	3.06802	1.46391	0.834088	0.964719	2.90621	1.08757	-1.81863	0.00971116	0.0967344
ENSMUSG00000005124	12.0624	12.0612	11.8625	10.0837	10.1196	10.3306	11.9953	10.1779	-1.81742	1.62e-08	6.91e-07
ENSMUSG00000038390	8.54457	8.52451	8.72954	6.43111	6.76841	7.14821	8.59954	6.78258	-1.81696	1.53e-05	0.000385944
ENSMUSG00000025656	9.62499	9.50993	9.54021	7.52957	7.79774	7.90039	9.55838	7.74257	-1.81581	1.6e-06	4.93e-05
ENSMUSG00000011171	4.12345	3.99511	2.83898	1.46391	2.51005	1.53773	3.65251	1.83723	-1.81529	0.00768778	0.0806961
ENSMUSG00000025058	1.67382	3.25406	2.83898	0	1.35922	0.964719	2.58896	0.774646	-1.81431	0.0161586	0.143114
ENSMUSG00000045761	2.6952	3.40709	2.5666	0.910174	1.35922	0.964719	2.88963	1.07804	-1.81159	0.0129941	0.121274
ENSMUSG00000048794	5.29775	5.17909	5.61501	3.15598	3.48227	4.02032	5.36395	3.55286	-1.81109	0.00304808	0.0387687
ENSMUSG00000067212	11.2727	11.344	11.4342	9.4941	9.41853	9.70507	11.3503	9.53924	-1.81106	4.76e-08	1.9e-06
ENSMUSG00000102776	4.37262	3.54543	4.08775	3.29171	1.74338	1.53773	4.00193	2.19094	-1.81099	0.0151107	0.135817
ENSMUSG00000006205	12.8765	12.9319	12.962	11.0818	11.1776	11.0783	12.9235	11.1126	-1.81092	1.6e-08	6.85e-07
ENSMUSG00000039904	3.28722	4.25916	3.43939	1.46391	0.834088	3.25779	3.66193	1.85193	-1.81	0.0203053	0.16924
ENSMUSG00000106052	3.28722	1.04793	2.83898	0.910174	0.834088	0	2.39138	0.581421	-1.80996	0.00959687	0.0962279
ENSMUSG00000031849	4.44695	5.04557	5.09752	3.52998	2.6958	2.93768	4.86335	3.05449	-1.80886	0.00426749	0.0507882
ENSMUSG00000019768	9.15898	9.01597	8.98921	7.10105	7.28522	7.35525	9.05472	7.24717	-1.80755	4.89e-06	0.000138853
ENSMUSG00000034488	9.60889	9.36563	9.02033	7.22494	7.42977	7.91753	9.33162	7.52408	-1.80754	2.09e-06	6.37e-05
ENSMUSG00000049123	4.44695	3.25406	4.18859	2.64976	2.86033	0.964719	3.9632	2.15827	-1.80493	0.0150342	0.135248
ENSMUSG00000024987	4.12345	4.73452	4.37132	1.86307	2.6958	3.25779	4.40976	2.60555	-1.80421	0.00738366	0.0781556
ENSMUSG00000063632	7.57353	7.82181	7.86068	5.88343	5.46107	6.49918	7.75201	5.94789	-1.80411	9.87e-05	0.00205595
ENSMUSG00000042333	5.33737	5.17909	5.04469	2.83893	3.37751	3.93313	5.18705	3.38319	-1.80386	0.00389407	0.0472287
ENSMUSG00000062515	8.7197	8.97064	10.0528	7.59007	7.19562	7.55098	9.2477	7.44556	-1.80215	1.07e-06	3.41e-05
ENSMUSG00000085517	4.98496	5.41396	5.75313	3.41576	3.00802	4.32436	5.38402	3.58271	-1.80131	0.00340022	0.0424117
ENSMUSG00000031538	11.6376	11.6546	11.7281	9.69876	9.74103	10.1777	11.6734	9.87251	-1.80094	4.04e-08	1.64e-06
ENSMUSG00000027215	11.7953	11.9041	11.9186	9.85212	10.0573	10.3069	11.8727	10.0721	-1.80054	3.26e-08	1.34e-06
ENSMUSG00000103560	2.92062	1.64852	1.79163	0	0	0.964719	2.12026	0.321573	-1.79869	0.0163308	0.144081
ENSMUSG00000031613	8.53182	8.33242	8.69995	6.10232	7.04983	7.01656	8.5214	6.7229	-1.79849	3.35e-05	0.000787358
ENSMUSG00000020695	13.0964	13.1983	13.1609	11.3405	11.2104	11.5149	13.1518	11.3553	-1.79658	1.83e-08	7.73e-07
ENSMUSG00000044816	2.42792	2.66398	2.5666	0.910174	1.35922	0	2.55283	0.756464	-1.79637	0.0318777	0.234183
ENSMUSG00000022623	3.44063	2.88857	3.06802	0.910174	0.834088	2.26506	3.13241	1.33644	-1.79597	0.0192004	0.162561
ENSMUSG00000020866	4.64941	4.94915	4.28285	1.86307	3.37751	3.25779	4.62713	2.83279	-1.79434	0.00817656	0.0851872
ENSMUSG00000107546	2.09959	1.04793	3.06802	0	0.834088	0	2.07184	0.278029	-1.79382	0.016442	0.144605
ENSMUSG00000100783	2.42792	2.66398	3.06802	0	0.834088	1.94675	2.71997	0.926946	-1.79303	0.0327621	0.238051
ENSMUSG00000047496	6.78828	6.11528	6.4458	4.82056	4.51831	4.63181	6.44979	4.65689	-1.79289	0.000631001	0.0101748
ENSMUSG00000027831	2.09959	1.04793	2.23054	0	0	0	1.79269	0	-1.79269	0.0166913	0.145474
ENSMUSG00000027408	4.44695	4.33743	4.98986	2.43199	2.86033	3.10659	4.59141	2.79964	-1.79177	0.00558809	0.0634451
ENSMUSG00000094991	2.6952	1.64852	2.5666	0	0	1.53773	2.30344	0.512576	-1.79087	0.0301616	0.225482
ENSMUSG00000097587	3.57929	3.08286	3.06802	1.46391	1.35922	1.53773	3.24339	1.45362	-1.78977	0.0115115	0.110382
ENSMUSG00000086287	1.06715	2.07131	2.23054	0	0	0	1.78967	0	-1.78967	0.0166687	0.145429
ENSMUSG00000027238	6.15175	5.64696	5.50199	3.91345	3.83859	4.18033	5.7669	3.97746	-1.78944	0.00146344	0.0208822
ENSMUSG00000105449	5.1719	4.99816	4.93285	2.83893	3.37751	3.51961	5.0343	3.24535	-1.78896	0.00427186	0.0508072
ENSMUSG00000075590	11.6906	11.7099	12.0269	9.99695	10.0066	10.0579	11.8091	10.0205	-1.78864	3.93e-08	1.6e-06
ENSMUSG00000023150	13.0391	12.9492	12.7669	11.196	10.9971	11.2	12.9184	11.1311	-1.78735	1.7e-08	7.22e-07
ENSMUSG00000042501	2.92062	2.88857	3.26562	2.17539	0	1.53773	3.02494	1.23771	-1.78723	0.032227	0.235742
ENSMUSG00000019888	2.6952	2.39787	2.5666	1.46391	0.834088	0	2.55323	0.765999	-1.78723	0.0319361	0.234362
ENSMUSG00000074973	2.92062	3.25406	4.08775	0.910174	2.04646	1.94675	3.42081	1.63446	-1.78635	0.0128961	0.120448
ENSMUSG00000100782	4.02981	3.54543	3.26562	0.910174	2.04646	2.52567	3.61362	1.82744	-1.78618	0.0136546	0.12559
ENSMUSG00000037254	3.57929	4.33743	3.73447	0.910174	2.86033	2.52567	3.88373	2.09873	-1.785	0.0172043	0.148559
ENSMUSG00000090631	3.28722	3.54543	3.06802	2.17539	0.834088	1.53773	3.30022	1.51574	-1.78449	0.0153691	0.137651
ENSMUSG00000040037	2.09959	3.08286	3.26562	0	0.834088	2.26506	2.81602	1.03305	-1.78297	0.0327275	0.238019
ENSMUSG00000086877	5.68323	5.97541	5.90904	3.73442	4.30637	4.18033	5.85589	4.07371	-1.78219	0.0019878	0.0271781
ENSMUSG00000015134	6.12935	6.11528	6.50566	4.46614	4.61364	4.32436	6.2501	4.46805	-1.78205	0.00116101	0.0172616
ENSMUSG00000026532	4.51764	4.89841	4.67923	3.52998	2.6958	2.52567	4.69843	2.91715	-1.78128	0.00668213	0.072218
ENSMUSG00000040706	4.64941	4.41167	4.53347	2.64976	2.86033	2.74634	4.53152	2.75214	-1.77937	0.00599689	0.066673
ENSMUSG00000018927	1.67382	3.54543	2.5666	0.910174	0	1.53773	2.59528	0.815967	-1.77932	0.0115872	0.110646
ENSMUSG00000048387	9.3814	9.37494	9.48428	8.1813	7.16447	7.55828	9.41354	7.63469	-1.77886	5.67e-06	0.000157931
ENSMUSG00000031294	3.44063	3.67165	2.23054	2.64976	1.35922	0	3.11428	1.33633	-1.77795	0.0303974	0.226932
ENSMUSG00000104116	2.09959	2.07131	1.15771	0	0	0	1.7762	0	-1.7762	0.0165565	0.14525
ENSMUSG00000041735	2.09959	2.07131	1.15771	0	0	0	1.7762	0	-1.7762	0.0165565	0.14525
ENSMUSG00000020098	2.09959	2.39787	1.79163	0	0	0.964719	2.09636	0.321573	-1.77479	0.0256097	0.20113
ENSMUSG00000057378	9.43261	9.09132	8.70846	7.96483	6.74754	7.19582	9.07746	7.30273	-1.77474	8.57e-06	0.000230653
ENSMUSG00000026807	2.42792	2.07131	2.5666	0.910174	0.834088	0	2.35528	0.581421	-1.77386	0.0300313	0.224775
ENSMUSG00000084094	3.11554	1.04793	1.15771	0	0	0	1.77373	0	-1.77373	0.0056747	0.063989
ENSMUSG00000079049	4.37262	4.54959	5.2453	3.63582	3.26454	1.94675	4.72251	2.94904	-1.77347	0.010523	0.102874
ENSMUSG00000046402	10.3624	10.5413	10.2348	8.96194	8.24008	8.61873	10.3795	8.60692	-1.77259	4.82e-07	1.66e-05
ENSMUSG00000043252	12.1886	12.2152	12.2874	10.4772	10.3713	10.5257	12.2304	10.4581	-1.77232	3.4e-08	1.39e-06
ENSMUSG00000074896	9.61294	9.32058	9.09692	7.43744	7.21855	8.0581	9.34348	7.57136	-1.77212	3.54e-06	0.000103383
ENSMUSG00000036596	7.24935	7.31287	7.38534	5.14125	5.91856	5.57387	7.31585	5.54456	-1.77129	0.000326066	0.00577987
ENSMUSG00000049313	2.42792	2.88857	1.79163	0	0.834088	0.964719	2.36937	0.599603	-1.76977	0.0202841	0.169119
ENSMUSG00000021388	9.02283	8.849	9.34375	6.58438	7.95163	7.37192	9.07186	7.30265	-1.76921	2.89e-05	0.000689821
ENSMUSG00000004098	11.4509	11.4845	11.5689	9.23041	9.95296	10.0227	11.5014	9.73536	-1.76607	1.61e-07	6.02e-06
ENSMUSG00000054619	11.6844	11.7159	11.9355	9.70637	10.2299	10.1023	11.7786	10.0129	-1.76574	8.85e-08	3.41e-06
ENSMUSG00000065418	3.11554	2.88857	2.5666	0.910174	0.834088	1.53773	2.8569	1.094	-1.76291	0.0176365	0.151672
ENSMUSG00000031790	8.93839	9.00402	9.20017	7.13755	7.23363	7.48353	9.04753	7.2849	-1.76262	8.56e-06	0.000230644
ENSMUSG00000048240	7.58181	7.78737	7.71614	6.17435	5.60723	6.01709	7.6951	5.93289	-1.76221	0.000124286	0.00250672
ENSMUSG00000061718	1.06715	1.64852	2.5666	0	0	0	1.76076	0	-1.76076	0.0167338	0.145545
ENSMUSG00000092592	1.06715	1.64852	2.5666	0	0	0	1.76076	0	-1.76076	0.0167338	0.145545
ENSMUSG00000037942	1.06715	1.64852	2.5666	0	0	0	1.76076	0	-1.76076	0.0167338	0.145545
ENSMUSG00000056643	3.70578	4.1764	4.8735	2.43199	2.29679	2.74634	4.25189	2.49171	-1.76019	0.00588847	0.0658164
ENSMUSG00000031576	4.12345	3.25406	3.06802	1.86307	1.35922	1.94675	3.48184	1.72301	-1.75883	0.00831899	0.0861504
ENSMUSG00000078350	6.97571	7.14892	7.21649	5.49069	5.43521	5.13999	7.11371	5.35529	-1.75841	0.000384133	0.00664536
ENSMUSG00000025219	2.42792	2.07131	3.06802	1.46391	0.834088	0	2.52241	0.765999	-1.75642	0.0320747	0.234918
ENSMUSG00000019932	2.42792	1.04793	1.79163	0	0	0	1.75583	0	-1.75583	0.0166365	0.145301
ENSMUSG00000084979	3.44063	2.39787	2.83898	1.46391	0	1.94675	2.8925	1.13689	-1.75561	0.0246414	0.195785
ENSMUSG00000108446	3.11554	4.1764	3.73447	2.17539	2.04646	1.53773	3.67547	1.91986	-1.75561	0.00937809	0.0946116
ENSMUSG00000022759	4.82692	3.89514	4.8735	2.43199	3.37751	2.52567	4.53185	2.77839	-1.75346	0.00798406	0.083458
ENSMUSG00000085419	2.42792	2.88857	2.83898	0	1.35922	1.53773	2.71849	0.965648	-1.75284	0.0326109	0.237385
ENSMUSG00000093444	1.06715	2.39787	1.79163	0	0	0	1.75222	0	-1.75222	0.0166016	0.14525
ENSMUSG00000044006	5.37593	5.37738	4.8735	3.15598	3.57993	3.63462	5.20894	3.45684	-1.75209	0.00362801	0.0445902
ENSMUSG00000083538	2.6952	3.25406	2.5666	1.46391	0.834088	0.964719	2.83862	1.08757	-1.75105	0.0176043	0.151494
ENSMUSG00000036687	5.4858	5.793	6.42528	3.91345	4.51831	4.02032	5.90136	4.15069	-1.75067	0.0020542	0.0279494
ENSMUSG00000019767	2.92062	3.08286	3.43939	0.910174	1.74338	1.53773	3.14763	1.39709	-1.75053	0.0191748	0.162453
ENSMUSG00000050751	3.11554	2.66398	1.79163	0	1.35922	0.964719	2.52372	0.774646	-1.74907	0.0225587	0.183741
ENSMUSG00000022227	1.06715	1.64852	3.43939	0.910174	0	0	2.05169	0.303391	-1.7483	0.0106465	0.103709
ENSMUSG00000053985	6.78828	6.90086	7.25188	5.06751	5.17883	5.45371	6.98034	5.23335	-1.74699	0.000455158	0.00768396
ENSMUSG00000006958	8.58628	8.39324	8.68708	6.68644	6.86844	6.87166	8.55553	6.80885	-1.74668	2.82e-05	0.000675289
ENSMUSG00000063087	5.68323	5.3013	5.6508	3.15598	3.9884	4.25414	5.54511	3.79951	-1.7456	0.00411305	0.0492998
ENSMUSG00000009471	9.69339	9.88212	9.76096	7.97495	7.57896	8.54713	9.77882	8.03368	-1.74514	2.86e-06	8.5e-05
ENSMUSG00000081161	2.42792	1.64852	1.15771	0	0	0	1.74472	0	-1.74472	0.0165684	0.14525
ENSMUSG00000022805	2.09959	2.88857	3.06802	1.46391	1.35922	0	2.68539	0.941042	-1.74435	0.0326024	0.237385
ENSMUSG00000028463	7.93811	7.46009	7.55549	5.72457	5.80196	6.19629	7.65123	5.90761	-1.74362	0.000132527	0.00265382
ENSMUSG00000099757	2.6952	1.64852	1.79163	0.910174	0	0	2.04512	0.303391	-1.74173	0.0255999	0.201116
ENSMUSG00000025892	1.67382	2.07131	2.83898	0	1.35922	0	2.1947	0.453072	-1.74163	0.0446012	0.293993
ENSMUSG00000054474	4.98496	5.3013	5.19771	3.99527	3.00802	3.25779	5.16132	3.42036	-1.74096	0.00549846	0.0626252
ENSMUSG00000020432	10.6029	10.5811	10.7774	8.75142	8.93955	9.04763	10.6538	8.91287	-1.74094	4.8e-07	1.65e-05
ENSMUSG00000087088	4.37262	3.99511	3.97933	2.17539	3.00802	1.94675	4.11569	2.37672	-1.73897	0.013121	0.122095
ENSMUSG00000040140	3.11554	3.25406	3.06802	2.17539	2.04646	0	3.14587	1.40729	-1.73859	0.047954	0.309807
ENSMUSG00000026170	7.26997	7.23322	7.4977	5.72457	5.60723	5.45371	7.33363	5.59517	-1.73846	0.000299322	0.00538544
ENSMUSG00000045180	3.11554	4.48228	4.53347	3.29171	1.35922	2.26506	4.04376	2.30533	-1.73844	0.0116225	0.110744
ENSMUSG00000068794	5.4858	6.09289	5.90904	3.63582	4.12411	4.51657	5.82924	4.09216	-1.73708	0.00240494	0.0317434
ENSMUSG00000087541	2.6952	3.08286	3.26562	1.46391	0.834088	1.53773	3.01456	1.27857	-1.73599	0.0186432	0.158651
ENSMUSG00000020178	5.08145	4.48228	3.97933	2.43199	3.37751	2.52567	4.51436	2.77839	-1.73597	0.00701597	0.0750527
ENSMUSG00000017692	5.41349	5.33984	5.33603	3.15598	3.9884	3.74113	5.36312	3.62851	-1.73462	0.00492299	0.0571571
ENSMUSG00000108658	4.51764	4.54959	4.60819	2.83893	2.6958	2.93768	4.55848	2.82414	-1.73434	0.00695738	0.0746162
ENSMUSG00000087366	6.58932	6.69329	6.88201	5.27831	4.46817	5.21583	6.72154	4.98744	-1.7341	0.000850174	0.0131046
ENSMUSG00000026069	5.12738	5.09146	4.60819	2.43199	3.26454	3.93313	4.94235	3.20988	-1.73246	0.00740345	0.0783322
ENSMUSG00000097558	5.58789	5.44964	4.93285	3.41576	3.83859	3.51961	5.32346	3.59132	-1.73214	0.00355457	0.043816
ENSMUSG00000025169	8.51031	8.47342	8.22357	6.61058	6.60401	6.79955	8.40243	6.67138	-1.73106	3.52e-05	0.000823814
ENSMUSG00000091575	1.06715	1.64852	3.43939	0	0	0.964719	2.05169	0.321573	-1.73011	0.0106592	0.103792
ENSMUSG00000105112	5.41349	5.13594	5.04469	3.00615	3.37751	4.02032	5.19804	3.46799	-1.73005	0.00511867	0.0589936
ENSMUSG00000097791	3.70578	3.54543	4.37132	1.86307	2.04646	2.52567	3.87417	2.14507	-1.7291	0.0104125	0.1023
ENSMUSG00000023914	2.42792	2.88857	2.5666	1.86307	0.834088	0	2.6277	0.899054	-1.72864	0.0444211	0.293662
ENSMUSG00000042249	2.92062	2.07131	1.15771	0	0	0.964719	2.04988	0.321573	-1.72831	0.0162836	0.143867
ENSMUSG00000048520	3.70578	4.84582	4.28285	2.43199	2.6958	2.52567	4.27815	2.55115	-1.727	0.0060268	0.0668285
ENSMUSG00000020401	2.92062	3.54543	1.15771	0.910174	0	1.53773	2.54125	0.815967	-1.72529	0.00829293	0.0861317
ENSMUSG00000029490	8.47966	8.39781	8.45374	6.38632	6.93455	6.83606	8.44373	6.71898	-1.72476	5.2e-05	0.00116102
ENSMUSG00000054675	10.7724	10.9929	11.0909	9.51506	9.04592	9.12344	10.952	9.22814	-1.7239	3.91e-07	1.37e-05
ENSMUSG00000033355	7.56521	7.45131	7.64693	5.31063	6.04366	6.139	7.55449	5.8311	-1.72339	0.00030484	0.00547169
ENSMUSG00000053552	3.11554	2.07131	2.83898	0.910174	0	1.94675	2.67528	0.952308	-1.72297	0.0327697	0.238051
ENSMUSG00000091405	6.23802	6.07015	6.29563	4.0727	4.18746	5.17841	6.20127	4.47952	-1.72175	0.00226632	0.0303111
ENSMUSG00000097157	1.67382	2.66398	1.79163	0	0	0.964719	2.04314	0.321573	-1.72157	0.0255964	0.201116
ENSMUSG00000053141	1.67382	2.66398	1.79163	0	0	0.964719	2.04314	0.321573	-1.72157	0.0255964	0.201116
ENSMUSG00000054779	4.29425	2.66398	2.5666	1.46391	1.35922	1.53773	3.17494	1.45362	-1.72133	0.0054821	0.0624672
ENSMUSG00000036800	8.01342	7.78737	8.06681	6.74674	5.86144	6.0995	7.95587	6.23589	-1.71997	0.000151112	0.00296926
ENSMUSG00000022235	8.07332	8.23865	8.24714	6.61058	5.99137	6.79955	8.18637	6.46717	-1.7192	7.95e-05	0.00170224
ENSMUSG00000027447	14.0816	14.2125	14.2716	12.149	12.4726	12.7897	14.1886	12.4704	-1.71816	2.81e-07	1.01e-05
ENSMUSG00000098363	2.42792	2.39787	1.79163	1.46391	0	0	2.20581	0.487969	-1.71784	0.0444268	0.293662
ENSMUSG00000022488	4.51764	5.09146	5.04469	3.00615	2.86033	3.63462	4.8846	3.16703	-1.71756	0.00597349	0.0665304
ENSMUSG00000032006	6.12935	6.15905	6.36191	4.34653	4.46817	4.68615	6.21677	4.50029	-1.71648	0.00166584	0.0234382
ENSMUSG00000021087	2.42792	2.39787	1.15771	0	0.834088	0	1.9945	0.278029	-1.71647	0.0254621	0.200723
ENSMUSG00000040666	7.1076	7.35111	7.34221	5.51863	5.56014	5.57387	7.26697	5.55088	-1.71609	0.000354354	0.00619906
ENSMUSG00000097233	6.77391	6.41511	7.02523	4.67918	4.90501	5.4847	6.73808	5.02296	-1.71512	0.000891512	0.0136914
ENSMUSG00000035258	3.44063	3.78772	3.43939	1.86307	2.6958	0.964719	3.55591	1.8412	-1.71472	0.0287518	0.219506
ENSMUSG00000039239	11.2134	11.0294	10.6693	9.17004	9.32479	9.27518	10.9707	9.25667	-1.71403	2.48e-07	8.99e-06
ENSMUSG00000037188	3.11554	3.78772	2.83898	0.910174	1.74338	1.94675	3.24741	1.53344	-1.71398	0.0153004	0.137251
ENSMUSG00000073888	2.6952	3.08286	4.08775	1.46391	2.29679	0.964719	3.28861	1.57514	-1.71346	0.019858	0.166782
ENSMUSG00000028782	2.42792	2.07131	3.06802	1.46391	0	0.964719	2.52241	0.809542	-1.71287	0.032154	0.235344
ENSMUSG00000039337	2.6952	3.08286	2.5666	1.46391	1.74338	0	2.78156	1.0691	-1.71246	0.042942	0.287319
ENSMUSG00000104392	3.70578	3.89514	3.26562	1.46391	1.74338	2.52567	3.62218	1.91099	-1.71119	0.0136571	0.12559
ENSMUSG00000085564	2.09959	2.07131	1.79163	0	0.834088	0	1.98751	0.278029	-1.70948	0.0405616	0.277136
ENSMUSG00000013367	4.93418	5.41396	5.19771	2.83893	3.48227	4.10254	5.18195	3.47458	-1.70737	0.00656492	0.0713804
ENSMUSG00000103144	5.93642	5.58414	5.33603	3.41576	3.48227	4.83788	5.61887	3.91197	-1.7069	0.00503104	0.0581434
ENSMUSG00000052920	3.92967	3.08286	3.59446	1.86307	1.35922	2.26506	3.53567	1.82912	-1.70655	0.0133375	0.123471
ENSMUSG00000017969	8.8959	9.0425	8.96098	6.88195	7.56114	7.33838	8.96646	7.26049	-1.70597	2.54e-05	0.000613855
ENSMUSG00000003476	1.67382	1.64852	1.79163	0	0	0	1.70466	0	-1.70466	0.0294027	0.222051
ENSMUSG00000064778	1.67382	1.64852	1.79163	0	0	0	1.70466	0	-1.70466	0.0294027	0.222051
ENSMUSG00000078815	4.51764	4.1764	3.73447	3.00615	2.04646	2.26506	4.14284	2.43922	-1.70361	0.00995727	0.098675
ENSMUSG00000038457	2.42792	3.25406	1.79163	0	0.834088	1.53773	2.4912	0.790605	-1.7006	0.0225882	0.183883
ENSMUSG00000014030	4.71104	3.99511	4.37132	2.83893	1.74338	3.39463	4.35915	2.65898	-1.70017	0.0123514	0.116528
ENSMUSG00000060560	2.42792	2.66398	0	0	0	0	1.6973	0	-1.6973	0.00564409	0.0637646
ENSMUSG00000105601	3.44063	3.25406	2.23054	1.46391	0.834088	1.53773	2.97508	1.27857	-1.6965	0.0140341	0.127898
ENSMUSG00000025746	4.82692	4.94915	5.54065	3.82671	3.00802	3.39463	5.10557	3.40978	-1.69579	0.00596712	0.0665047
ENSMUSG00000103115	4.93418	4.61391	4.74694	3.00615	3.26454	2.93768	4.76501	3.06946	-1.69555	0.00767447	0.0805899
ENSMUSG00000028158	8.62682	8.56574	8.64777	7.03488	6.71566	7.00591	8.61344	6.91882	-1.69462	3.9e-05	0.000904246
ENSMUSG00000026888	8.1532	8.28876	8.01968	5.98706	6.97102	6.42122	8.15388	6.45976	-1.69412	0.000165824	0.00321568
ENSMUSG00000024552	2.42792	1.04793	2.5666	0	0	0.964719	2.01415	0.321573	-1.69258	0.0257735	0.20185
ENSMUSG00000022309	11.2214	11.3404	11.4914	9.15676	9.70089	10.1184	11.3511	9.6587	-1.69238	5.76e-07	1.93e-05
ENSMUSG00000072915	7.47039	7.30316	6.85157	5.4622	5.29843	5.7878	7.20837	5.51614	-1.69223	0.000339166	0.00599098
ENSMUSG00000051373	7.19646	7.46009	7.40643	5.27831	5.7609	5.95205	7.35433	5.66375	-1.69057	0.000431913	0.00735069
ENSMUSG00000017446	10.9118	10.9646	10.9445	9.17443	9.2819	9.29499	10.9403	9.25044	-1.68985	5.72e-07	1.92e-05
ENSMUSG00000024910	4.77014	5.3013	5.33603	3.82671	3.57993	2.93768	5.13583	3.44811	-1.68772	0.00706382	0.0754683
ENSMUSG00000102055	4.58503	4.48228	4.28285	2.17539	3.00802	3.10659	4.45005	2.76333	-1.68672	0.010966	0.106123
ENSMUSG00000105981	2.92062	3.54543	3.06802	1.46391	2.04646	0.964719	3.17802	1.4917	-1.68633	0.024566	0.195448
ENSMUSG00000085257	2.92062	3.54543	2.5666	2.17539	0.834088	0.964719	3.01088	1.32473	-1.68615	0.0246401	0.195785
ENSMUSG00000050195	6.19553	6.20152	5.96697	4.82056	3.91544	4.57534	6.12134	4.43711	-1.68423	0.00236888	0.0313332
ENSMUSG00000022261	14.8329	14.7799	14.6624	12.8267	13.1104	13.2868	14.7584	13.0746	-1.68377	1.12e-06	3.56e-05
ENSMUSG00000068874	5.62037	5.41396	6.17791	3.82671	4.70306	3.63462	5.73742	4.0548	-1.68262	0.00558282	0.0634139
ENSMUSG00000042641	3.11554	2.07131	2.5666	0	1.74338	0.964719	2.58448	0.9027	-1.68178	0.0444018	0.293662
ENSMUSG00000015243	10.1056	9.7684	9.97196	8.44424	8.04438	8.31248	9.94865	8.26703	-1.68162	3.3e-06	9.71e-05
ENSMUSG00000042401	2.42792	3.40709	3.97933	1.46391	1.35922	1.94675	3.27144	1.58996	-1.68149	0.0123239	0.116356
ENSMUSG00000034164	2.92062	2.07131	1.79163	0.910174	0.834088	0	2.26119	0.581421	-1.67977	0.0299019	0.224073
ENSMUSG00000099270	2.6952	1.64852	2.23054	0	0	1.53773	2.19142	0.512576	-1.67885	0.044675	0.29414
ENSMUSG00000057280	9.35752	9.15754	8.75442	7.41532	7.19562	7.6224	9.08983	7.41111	-1.67872	1.17e-05	0.000304761
ENSMUSG00000043313	6.98821	6.83493	6.63637	4.86477	5.01387	5.54476	6.81984	5.14113	-1.67871	0.000894107	0.0137229
ENSMUSG00000044279	2.6952	2.88857	2.23054	0	0.834088	1.94675	2.60477	0.926946	-1.67783	0.0444811	0.29379
ENSMUSG00000048078	5.03401	4.84582	3.59446	2.17539	3.00802	3.25779	4.49143	2.81373	-1.6777	0.00562327	0.063615
ENSMUSG00000054266	4.82692	5.13594	5.87918	3.52998	3.26454	4.02032	5.28068	3.60495	-1.67573	0.00456837	0.0537338
ENSMUSG00000097184	3.28722	2.88857	3.73447	2.17539	1.74338	0.964719	3.30342	1.62783	-1.67559	0.0246959	0.196033
ENSMUSG00000100005	5.12738	5.37738	5.54065	3.41576	3.6714	3.93313	5.34847	3.67343	-1.67504	0.00533429	0.0610038
ENSMUSG00000044786	10.7706	10.6717	10.8104	8.95173	9.25443	9.02145	10.7509	9.07587	-1.67504	1.18e-06	3.73e-05
ENSMUSG00000024084	9.00449	8.9614	8.96098	7.39285	7.1879	7.32131	8.97562	7.30068	-1.67494	2.33e-05	0.000569285
ENSMUSG00000025350	9.41651	9.58404	9.42609	7.46642	7.94707	7.98952	9.47555	7.801	-1.67454	1.08e-05	0.000286243
ENSMUSG00000037762	6.31942	5.70716	5.37935	3.99527	3.75742	4.63181	5.80198	4.12816	-1.67381	0.00241021	0.0317963
ENSMUSG00000086448	3.11554	2.66398	3.73447	0.910174	2.04646	1.53773	3.17133	1.49812	-1.67321	0.0248177	0.196751
ENSMUSG00000037801	2.09959	1.64852	2.23054	0	0	0.964719	1.99288	0.321573	-1.67131	0.0408221	0.278012
ENSMUSG00000055415	5.08145	4.61391	4.28285	3.41576	2.29679	3.25779	4.6594	2.99011	-1.66929	0.00836738	0.0865306
ENSMUSG00000035954	8.84869	8.77005	8.61643	6.94508	6.9529	7.32987	8.74506	7.07595	-1.66911	3.57e-05	0.000830186
ENSMUSG00000073568	2.6952	3.40709	3.43939	0.910174	1.35922	2.26506	3.18056	1.51148	-1.66908	0.0248053	0.196715
ENSMUSG00000061353	14.6318	14.6293	14.5651	13.0984	12.5251	13.2048	14.6087	12.9428	-1.66597	1.15e-06	3.63e-05
ENSMUSG00000100320	2.09959	2.07131	1.79163	0	0	0.964719	1.98751	0.321573	-1.66594	0.0406969	0.277445
ENSMUSG00000029102	2.09959	2.07131	1.79163	0	0	0.964719	1.98751	0.321573	-1.66594	0.0406969	0.277445
ENSMUSG00000020774	7.5056	7.32253	7.76594	6.04584	5.536	6.01709	7.53136	5.86631	-1.66504	0.000349653	0.00613319
ENSMUSG00000101445	2.09959	2.07131	2.5666	0.910174	0.834088	0	2.24583	0.581421	-1.66441	0.0445732	0.293935
ENSMUSG00000103477	3.57929	3.67165	4.18859	1.46391	2.04646	2.93768	3.81318	2.14935	-1.66383	0.0204786	0.170065
ENSMUSG00000057103	4.71104	4.67547	4.45467	2.43199	3.48227	2.93768	4.61373	2.95064	-1.66308	0.0125689	0.118137
ENSMUSG00000088832	3.11554	1.04793	2.5666	0.910174	0.834088	0	2.24336	0.581421	-1.66194	0.0203898	0.169607
ENSMUSG00000033308	3.70578	3.78772	3.43939	2.17539	0.834088	2.93768	3.6443	1.98239	-1.66191	0.0286972	0.219222
ENSMUSG00000102423	2.09959	2.39787	2.23054	0.910174	0.834088	0	2.24267	0.581421	-1.66125	0.0444553	0.293737
ENSMUSG00000060224	8.90581	8.77358	8.83441	7.42273	7.15658	6.95149	8.83793	7.17693	-1.661	4.21e-05	0.000966018
ENSMUSG00000091133	1.67382	1.64852	2.5666	0.910174	0	0	1.96298	0.303391	-1.65959	0.0408661	0.278237
ENSMUSG00000005089	2.6952	3.40709	2.5666	0	1.74338	1.94675	2.88963	1.23004	-1.65959	0.0414616	0.281226
ENSMUSG00000020614	12.0423	12.1526	11.8692	9.89405	10.5937	10.5993	12.0214	10.3623	-1.65903	3.79e-07	1.33e-05
ENSMUSG00000091635	2.92062	3.67165	2.5666	2.64976	0	1.53773	3.05296	1.39583	-1.65713	0.0480686	0.310319
ENSMUSG00000041567	3.28722	3.08286	2.83898	1.46391	0.834088	1.94675	3.06969	1.41492	-1.65477	0.0247614	0.196429
ENSMUSG00000045954	10.1113	10.1427	10.443	8.5291	8.34452	8.85944	10.2324	8.57769	-1.65467	3.02e-06	8.95e-05
ENSMUSG00000062488	8.16975	7.94567	7.90581	5.86177	6.15877	7.03761	8.00708	6.35272	-1.65436	0.000259787	0.00474536
ENSMUSG00000035373	10.2579	10.2766	10.2654	9.01439	8.33755	8.49099	10.2666	8.61431	-1.65233	3.81e-06	0.000110378
ENSMUSG00000022577	1.06715	1.04793	2.83898	0	0	0	1.65135	0	-1.65135	0.0167971	0.145746
ENSMUSG00000081165	1.06715	1.04793	2.83898	0	0	0	1.65135	0	-1.65135	0.0167971	0.145746
ENSMUSG00000072844	5.08145	5.26171	4.45467	3.00615	3.57993	3.25779	4.93261	3.28129	-1.65132	0.00671547	0.0725473
ENSMUSG00000029304	15.1094	15.2298	15.5954	13.9268	13.4514	13.6062	15.3115	13.6615	-1.65008	6.7e-06	0.000184127
ENSMUSG00000049571	5.68323	5.13594	5.61501	3.63582	3.6714	4.18033	5.47806	3.82918	-1.64888	0.00505389	0.0583807
ENSMUSG00000007107	1.06715	1.64852	2.23054	0	0	0	1.64874	0	-1.64874	0.0295089	0.222053
ENSMUSG00000037944	1.06715	1.64852	2.23054	0	0	0	1.64874	0	-1.64874	0.0295089	0.222053
ENSMUSG00000075571	1.06715	1.64852	2.23054	0	0	0	1.64874	0	-1.64874	0.0295089	0.222053
ENSMUSG00000053574	5.21508	4.73452	5.09752	3.15598	3.83859	3.10659	5.01571	3.36706	-1.64865	0.00974403	0.0969435
ENSMUSG00000027864	14.2025	14.198	13.9889	12.5308	12.4417	12.4718	14.1298	12.4814	-1.64836	4.98e-07	1.71e-05
ENSMUSG00000022803	4.58503	4.41167	4.45467	2.83893	3.14197	2.52567	4.48379	2.83553	-1.64827	0.012414	0.116987
ENSMUSG00000097603	2.92062	2.66398	1.15771	0	0.834088	0.964719	2.24744	0.599603	-1.64784	0.0202497	0.169008
ENSMUSG00000055994	7.93811	7.37914	7.44771	6.02651	5.93711	5.86049	7.58832	5.94137	-1.64694	0.00028953	0.00524677
ENSMUSG00000030745	2.09959	1.04793	1.79163	0	0	0	1.64638	0	-1.64638	0.0294251	0.222053
ENSMUSG00000020810	4.37262	4.73452	4.37132	3.41576	2.86033	2.26506	4.49282	2.84705	-1.64577	0.0139218	0.127168
ENSMUSG00000107017	4.98496	4.1764	4.60819	2.43199	3.00802	3.39463	4.58985	2.94488	-1.64497	0.0102299	0.100795
ENSMUSG00000089812	6.4151	6.61689	6.56313	4.62879	5.01387	5.01817	6.53171	4.88695	-1.64476	0.00176319	0.0245336
ENSMUSG00000038608	4.58503	4.61391	5.14848	3.73442	2.04646	3.63462	4.78247	3.1385	-1.64397	0.0155094	0.138386
ENSMUSG00000074344	1.06715	2.07131	1.79163	0	0	0	1.64336	0	-1.64336	0.0293802	0.222051
ENSMUSG00000102038	2.09959	2.39787	2.23054	0	0.834088	0.964719	2.24267	0.599603	-1.64306	0.044511	0.29391
ENSMUSG00000101655	2.6952	2.88857	1.79163	0.910174	0	1.53773	2.45847	0.815967	-1.6425	0.0319	0.234183
ENSMUSG00000032420	7.95731	7.69376	7.65577	5.86177	6.32293	6.19629	7.76895	6.127	-1.64195	0.000294857	0.00531651
ENSMUSG00000094251	2.92062	2.07131	2.23054	1.46391	0.834088	0	2.40749	0.765999	-1.64149	0.0451288	0.296126
ENSMUSG00000051228	1.67382	1.64852	2.5666	0	0	0.964719	1.96298	0.321573	-1.64141	0.0409239	0.278404
ENSMUSG00000034059	8.19693	8.21293	8.60279	6.20906	6.97102	6.91782	8.33755	6.6993	-1.63826	0.000162007	0.00314895
ENSMUSG00000024575	2.92062	2.88857	3.59446	0.910174	2.04646	1.53773	3.13455	1.49812	-1.63643	0.0314925	0.232323
ENSMUSG00000004654	2.09959	1.64852	1.15771	0	0	0	1.63527	0	-1.63527	0.0292934	0.221785
ENSMUSG00000045733	2.09959	1.64852	1.15771	0	0	0	1.63527	0	-1.63527	0.0292934	0.221785
ENSMUSG00000063646	2.09959	1.64852	1.15771	0	0	0	1.63527	0	-1.63527	0.0292934	0.221785
ENSMUSG00000052133	4.02981	3.67165	4.18859	1.86307	2.86033	2.26506	3.96335	2.32949	-1.63386	0.0202506	0.169008
ENSMUSG00000051051	2.6952	1.04793	1.15771	0	0	0	1.63361	0	-1.63361	0.0165803	0.14525
ENSMUSG00000033510	1.67382	2.39787	2.5666	0.910174	0.834088	0	2.21276	0.581421	-1.63134	0.044553	0.293935
ENSMUSG00000023034	8.7457	8.86229	9.47183	7.08245	7.59073	7.5139	9.02661	7.39569	-1.63091	3.55e-05	0.000827174
ENSMUSG00000038843	10.0154	9.90639	9.21519	7.62262	8.02717	8.60116	9.71231	8.08365	-1.62866	7.06e-06	0.000193471
ENSMUSG00000101716	3.57929	3.25406	3.06802	2.64976	0.834088	1.53773	3.30046	1.67386	-1.6266	0.0370927	0.261164
ENSMUSG00000004698	5.1719	5.37738	5.68572	3.52998	3.9884	3.84032	5.41167	3.78623	-1.62543	0.00667229	0.0721737
ENSMUSG00000036278	9.54898	9.61776	9.69821	7.9699	7.91934	8.10373	9.62165	7.99766	-1.62399	1.24e-05	0.000321375
ENSMUSG00000028860	5.98713	5.87402	6.04973	3.63582	4.51831	4.88511	5.97029	4.34641	-1.62388	0.00550818	0.0626861
ENSMUSG00000086835	1.06715	2.39787	2.23054	0	0.834088	0	1.89852	0.278029	-1.62049	0.0406457	0.277411
ENSMUSG00000018411	5.62037	5.61589	5.68572	3.73442	4.30637	4.02032	5.64066	4.02037	-1.62029	0.00604815	0.0670357
ENSMUSG00000028751	6.03611	6.30254	5.29138	4.46614	3.91544	4.39131	5.87668	4.25763	-1.61905	0.00244511	0.0321388
ENSMUSG00000040387	3.57929	3.40709	2.83898	2.64976	1.35922	0.964719	3.27512	1.6579	-1.61722	0.0369139	0.260196
ENSMUSG00000008734	10.9175	10.939	11.193	9.3145	9.41523	9.46975	11.0165	9.39983	-1.61668	1.5e-06	4.66e-05
ENSMUSG00000102474	4.12345	4.25916	4.28285	1.86307	2.6958	3.25779	4.22182	2.60555	-1.61627	0.0200453	0.167851
ENSMUSG00000104653	3.82206	4.25916	3.73447	2.17539	2.04646	2.74634	3.93857	2.32273	-1.61584	0.0148495	0.133826
ENSMUSG00000104528	1.06715	2.07131	3.06802	0	1.35922	0	2.06883	0.453072	-1.61575	0.0446973	0.29414
ENSMUSG00000086578	2.09959	1.64852	2.83898	0.910174	0.834088	0	2.1957	0.581421	-1.61428	0.0446895	0.29414
ENSMUSG00000054404	8.0256	7.75921	7.46791	6.67407	5.38204	6.35567	7.75091	6.13726	-1.61365	0.000461632	0.00776202
ENSMUSG00000054753	7.44341	7.61738	7.66455	6.2261	5.11509	6.54401	7.57511	5.96173	-1.61338	0.000821005	0.0127644
ENSMUSG00000022831	3.92967	3.25406	2.83898	2.17539	2.04646	0.964719	3.34091	1.72886	-1.61205	0.0242502	0.193655
ENSMUSG00000030406	4.21137	4.41167	5.54065	3.52998	2.86033	2.93768	4.72123	3.10933	-1.6119	0.00794822	0.0831819
ENSMUSG00000074240	3.28722	3.54543	2.23054	2.43199	0.834088	0.964719	3.02106	1.41027	-1.6108	0.0312036	0.231144
ENSMUSG00000108308	2.42792	2.07131	3.59446	1.46391	0.834088	0.964719	2.6979	1.08757	-1.61033	0.0241587	0.193109
ENSMUSG00000018500	9.10261	9.02191	8.57512	7.13755	7.08353	7.65	8.89988	7.29036	-1.60952	3.92e-05	0.00090658
ENSMUSG00000019872	7.01289	6.98837	6.77256	5.06751	5.82206	5.05993	6.92461	5.3165	-1.6081	0.00184134	0.0254626
ENSMUSG00000087589	5.71366	5.33984	4.60819	3.29171	3.91544	3.63462	5.22056	3.61392	-1.60664	0.0056376	0.0637485
ENSMUSG00000074782	6.52213	6.11528	6.22616	4.9898	4.12411	4.93084	6.28786	4.68158	-1.60628	0.00296061	0.0378666
ENSMUSG00000024347	2.09959	1.64852	3.43939	0	0.834088	1.53773	2.39583	0.790605	-1.60523	0.0322805	0.235927
ENSMUSG00000028865	2.6952	2.07131	1.79163	0.910174	0.834088	0	2.18605	0.581421	-1.60463	0.0443771	0.293662
ENSMUSG00000024990	2.42792	2.07131	3.59446	0	1.74338	1.53773	2.6979	1.0937	-1.60419	0.0434912	0.289149
ENSMUSG00000003153	7.19646	6.58516	6.52507	5.02918	5.32684	5.13999	6.7689	5.16534	-1.60356	0.00124373	0.0182969
ENSMUSG00000086741	3.11554	3.99511	2.83898	2.43199	1.74338	0.964719	3.31654	1.71336	-1.60318	0.0242233	0.193502
ENSMUSG00000027848	13.5036	13.5834	13.598	12.0049	11.8686	12.003	13.5617	11.9588	-1.60287	5.97e-07	2e-05
ENSMUSG00000031596	12.6825	12.5279	12.4896	10.6639	10.9182	11.3123	12.5667	10.9648	-1.60188	5.48e-07	1.86e-05
ENSMUSG00000102593	3.11554	1.64852	3.43939	1.86307	0	1.53773	2.73448	1.1336	-1.60088	0.0328208	0.238196
ENSMUSG00000069763	5.21508	5.55167	4.67923	3.52998	3.37751	3.74113	5.14866	3.54954	-1.59912	0.00600859	0.0667563
ENSMUSG00000028020	8.0256	7.91409	8.09955	5.86177	6.94376	6.43715	8.01308	6.41423	-1.59886	0.000551577	0.00906841
ENSMUSG00000024168	5.29775	5.04557	5.37935	3.15598	3.6714	4.10254	5.24089	3.64331	-1.59758	0.00969138	0.0966106
ENSMUSG00000101211	4.77014	4.61391	4.93285	2.64976	3.48227	3.39463	4.7723	3.17555	-1.59675	0.0140148	0.12783
ENSMUSG00000021390	15.7534	15.6936	15.7613	13.6765	14.328	14.4155	15.7361	14.14	-1.59607	4.75e-05	0.00106716
ENSMUSG00000079481	5.55466	5.3013	5.19771	3.82671	4.18746	3.25779	5.35122	3.75732	-1.5939	0.0100113	0.0990153
ENSMUSG00000054135	4.29425	4.25916	4.18859	3.00615	3.00802	1.94675	4.24733	2.65364	-1.5937	0.0223198	0.182347
ENSMUSG00000022893	10.3791	10.2804	10.3413	8.44424	8.81971	8.95936	10.3336	8.7411	-1.59248	6.5e-06	0.00017908
ENSMUSG00000092741	3.44063	3.25406	3.26562	2.17539	2.04646	0.964719	3.32011	1.72886	-1.59125	0.0369706	0.260449
ENSMUSG00000087177	8.11381	8.28383	8.25297	6.66159	6.49555	6.72363	8.21687	6.62693	-1.58994	0.000195308	0.0036963
ENSMUSG00000063177	3.28722	1.04793	1.79163	0	1.35922	0	2.04226	0.453072	-1.58919	0.0298827	0.223995
ENSMUSG00000090778	4.71104	4.67547	4.60819	2.83893	4.12411	2.26506	4.6649	3.07603	-1.58887	0.0362124	0.255896
ENSMUSG00000028972	5.68323	5.51846	4.45467	2.83893	4.65905	3.39463	5.21879	3.63087	-1.58792	0.0146165	0.131934
ENSMUSG00000086148	2.09959	2.66398	0	0	0	0	1.58786	0	-1.58786	0.00954322	0.0959314
ENSMUSG00000030278	3.11554	4.0886	5.84868	3.73442	2.29679	2.26506	4.35094	2.76542	-1.58552	0.00491254	0.0570621
ENSMUSG00000108801	5.4501	5.64696	5.78569	4.52242	3.6714	3.93313	5.62759	4.04232	-1.58527	0.00728841	0.0774405
ENSMUSG00000046338	1.67382	2.88857	1.15771	0	0	0.964719	1.9067	0.321573	-1.58513	0.0255186	0.200916
ENSMUSG00000064372	9.784	9.83905	9.75686	8.32668	8.13152	8.1672	9.7933	8.20847	-1.58484	1.43e-05	0.000365161
ENSMUSG00000022468	3.57929	3.89514	4.60819	2.17539	2.04646	3.10659	4.02754	2.44282	-1.58472	0.0178278	0.152902
ENSMUSG00000049555	3.57929	3.54543	3.73447	1.46391	2.6958	1.94675	3.61973	2.03548	-1.58424	0.0338973	0.244191
ENSMUSG00000030029	10.1312	10.2414	10.2095	8.81758	8.15944	8.85352	10.194	8.61018	-1.58386	8.73e-06	0.000234097
ENSMUSG00000038235	8.4347	8.55349	8.67843	7.02517	6.89715	6.99519	8.55554	6.9725	-1.58304	0.000123389	0.00249483
ENSMUSG00000086350	4.64941	3.54543	3.43939	2.43199	2.51005	1.94675	3.87807	2.29626	-1.58181	0.0126469	0.118472
ENSMUSG00000085862	5.257	4.94915	4.93285	3.99527	3.14197	3.25779	5.04634	3.46501	-1.58133	0.0114776	0.110226
ENSMUSG00000054931	4.21137	2.88857	3.59446	1.46391	1.74338	2.74634	3.5648	1.98454	-1.58026	0.0202665	0.169074
ENSMUSG00000107689	1.06715	2.07131	2.5666	0	0	0.964719	1.90169	0.321573	-1.58011	0.0409028	0.278404
ENSMUSG00000029096	9.48206	9.54746	9.64153	8.37333	7.6925	7.86549	9.55701	7.97711	-1.57991	3.02e-05	0.000720663
ENSMUSG00000028475	4.02981	4.25916	5.29138	3.15598	2.29679	3.39463	4.52679	2.94914	-1.57765	0.0115977	0.110662
ENSMUSG00000031129	10.5606	10.4951	10.2436	8.64454	8.75584	9.16708	10.4331	8.85582	-1.57729	4.97e-06	0.000141045
ENSMUSG00000042284	7.30037	6.83493	6.92649	4.9898	5.32684	6.01709	7.0206	5.44458	-1.57602	0.00156313	0.0221605
ENSMUSG00000044337	8.83145	8.81178	8.87659	7.08245	7.06678	7.64315	8.83994	7.26413	-1.57581	9.01e-05	0.00189838
ENSMUSG00000020101	9.03493	9.08282	9.29369	7.67942	7.62545	7.38018	9.13715	7.56169	-1.57546	5.81e-05	0.00127821
ENSMUSG00000071656	5.71366	6.04704	5.54065	4.0727	4.24814	4.25414	5.76712	4.19166	-1.57546	0.0049065	0.0570446
ENSMUSG00000025006	9.71423	9.6754	9.6526	7.89726	8.01848	8.40449	9.68074	8.10675	-1.574	2.09e-05	0.000513389
ENSMUSG00000045620	4.51764	4.54959	4.8735	2.83893	2.86033	3.51961	4.64691	3.07296	-1.57395	0.0141644	0.128852
ENSMUSG00000086233	7.2072	7.05937	7.26348	5.57293	5.23987	5.99574	7.17669	5.60285	-1.57384	0.00119947	0.0177182
ENSMUSG00000019933	4.64941	4.48228	3.06802	1.86307	2.51005	3.10659	4.06657	2.49324	-1.57333	0.0101275	0.099929
ENSMUSG00000036585	3.11554	3.25406	3.26562	0.910174	1.74338	2.26506	3.21174	1.63954	-1.5722	0.0385085	0.268482
ENSMUSG00000091864	2.92062	2.88857	2.5666	1.86307	0.834088	0.964719	2.79193	1.22063	-1.57131	0.0431173	0.288033
ENSMUSG00000087594	5.37593	5.26171	5.81753	3.41576	4.30637	4.02032	5.48506	3.91415	-1.57091	0.00971289	0.0967344
ENSMUSG00000102059	6.45167	6.13733	6.20224	4.77495	4.46817	4.83788	6.26375	4.69367	-1.57008	0.00325497	0.040904
ENSMUSG00000018238	5.08145	5.13594	5.37935	3.29171	3.75742	3.84032	5.19891	3.62982	-1.5691	0.0104781	0.10274
ENSMUSG00000070509	10.1227	10.1777	10.173	8.58962	8.57814	8.60116	10.1578	8.58964	-1.56817	9.75e-06	0.00026028
ENSMUSG00000028214	9.92559	9.89673	9.70461	8.12335	8.25124	8.44839	9.84231	8.27433	-1.56798	1.46e-05	0.000372184
ENSMUSG00000072966	7.85182	7.69376	7.73293	6.62351	5.93711	6.01709	7.7595	6.19257	-1.56693	0.000614594	0.00994853
ENSMUSG00000103586	3.70578	3.25406	3.59446	1.86307	2.04646	1.94675	3.5181	1.9521	-1.56601	0.0243484	0.194272
ENSMUSG00000087390	4.93418	4.25916	3.59446	2.64976	2.04646	3.39463	4.2626	2.69695	-1.56565	0.0121921	0.115155
ENSMUSG00000047307	3.57929	3.99511	4.08775	2.17539	2.04646	2.74634	3.88738	2.32273	-1.56465	0.020377	0.169571
ENSMUSG00000089789	3.57929	2.66398	1.15771	0.910174	0.834088	0.964719	2.46699	0.902994	-1.564	0.0115158	0.110382
ENSMUSG00000058571	12.8019	12.7612	12.7814	11.0318	11.0651	11.5579	12.7815	11.2183	-1.56322	9.48e-07	3.07e-05
ENSMUSG00000040605	3.92967	4.25916	4.53347	2.83893	1.35922	3.84032	4.24077	2.67949	-1.56128	0.0434025	0.288716
ENSMUSG00000024940	14.2935	14.4403	14.5315	12.885	12.7995	12.9017	14.4217	12.8621	-1.55963	3.44e-06	0.000100899
ENSMUSG00000030317	1.67382	3.25406	3.43939	0.910174	0.834088	1.94675	2.78909	1.23034	-1.55875	0.0247052	0.196045
ENSMUSG00000035513	6.31942	6.87485	6.60022	4.86477	4.86682	5.38965	6.59816	5.04041	-1.55775	0.00227622	0.0304112
ENSMUSG00000044043	7.738	7.74492	7.28642	5.70038	6.09413	6.30448	7.58978	6.03299	-1.55678	0.000615816	0.0099555
ENSMUSG00000041552	3.11554	3.08286	3.26562	0.910174	1.35922	2.52567	3.15467	1.59835	-1.55632	0.0484182	0.311851
ENSMUSG00000054871	7.76004	7.44249	7.57424	6.44574	5.80196	5.86049	7.59226	6.03606	-1.55619	0.000804394	0.0125216
ENSMUSG00000023942	12.8675	12.9727	13.1719	11.6254	11.3143	11.4048	13.0041	11.4482	-1.55589	1.06e-06	3.39e-05
ENSMUSG00000029270	8.89921	9.07142	8.88036	7.40038	7.21095	7.57278	8.95033	7.3947	-1.55563	7.4e-05	0.00160118
ENSMUSG00000091897	2.09959	0	2.5666	0	0	0	1.5554	0	-1.5554	0.0167558	0.14562
ENSMUSG00000028019	9.47763	9.45832	9.97196	7.99994	8.15944	8.08363	9.63597	8.081	-1.55497	2.67e-05	0.000640482
ENSMUSG00000103037	5.68323	5.90004	5.84868	3.52998	4.30637	4.93084	5.81065	4.25573	-1.55492	0.00925519	0.0936428
ENSMUSG00000054263	12.6971	12.5583	12.4323	10.7759	10.9024	11.3459	12.5626	11.0081	-1.55452	9.84e-07	3.17e-05
ENSMUSG00000037833	3.44063	2.39787	3.06802	1.46391	0.834088	1.94675	2.96884	1.41492	-1.55392	0.0321863	0.235512
ENSMUSG00000024043	9.80004	9.83061	9.99128	8.35019	8.17905	8.43258	9.87398	8.32061	-1.55337	1.82e-05	0.000453541
ENSMUSG00000030249	2.42792	0	2.23054	0	0	0	1.55282	0	-1.55282	0.0167026	0.145474
ENSMUSG00000104519	2.42792	0	2.23054	0	0	0	1.55282	0	-1.55282	0.0167026	0.145474
ENSMUSG00000086291	3.28722	2.66398	3.06802	1.46391	1.35922	1.53773	3.00641	1.45362	-1.55279	0.0321022	0.235033
ENSMUSG00000030336	4.21137	4.54959	4.67923	3.52998	2.51005	2.74634	4.48007	2.92879	-1.55128	0.0194522	0.164361
ENSMUSG00000042675	10.7542	10.7729	10.9263	8.61249	9.61996	9.5725	10.8178	9.26832	-1.54948	1.29e-05	0.000332646
ENSMUSG00000041144	4.21137	4.33743	3.59446	3.00615	1.74338	2.74634	4.04776	2.49862	-1.54913	0.0200615	0.167931
ENSMUSG00000067616	0	1.04793	3.59446	0	0	0	1.54746	0	-1.54746	0.00348614	0.0431202
ENSMUSG00000040428	7.02508	7.04778	7.275	5.34224	5.7609	5.60242	7.11595	5.56852	-1.54743	0.0016361	0.0230713
ENSMUSG00000028642	3.11554	3.54543	3.06802	1.46391	1.35922	2.26506	3.24299	1.69606	-1.54693	0.0307171	0.228608
ENSMUSG00000006462	5.4858	5.48446	5.78569	3.41576	4.12411	4.57534	5.58532	4.0384	-1.54692	0.0104898	0.10274
ENSMUSG00000029685	2.6952	3.40709	3.43939	0.910174	2.04646	1.94675	3.18056	1.63446	-1.5461	0.0384741	0.268482
ENSMUSG00000027602	10.9869	11.0943	11.0998	9.16783	9.72377	9.65315	11.0603	9.51492	-1.5454	5.13e-06	0.000145138
ENSMUSG00000024403	7.57353	7.56141	7.6201	6.32435	5.6751	6.11938	7.58502	6.03961	-1.5454	0.000831483	0.0128637
ENSMUSG00000074024	4.64941	4.48228	5.19771	3.29171	3.00802	3.39463	4.77646	3.23145	-1.54501	0.0128728	0.120281
ENSMUSG00000032289	6.45167	6.24278	7.1048	4.82056	5.32684	5.01817	6.59975	5.05519	-1.54456	0.00274498	0.0353964
ENSMUSG00000049336	2.42792	1.04793	1.15771	0	0	0	1.54452	0	-1.54452	0.0293164	0.221798
ENSMUSG00000101800	2.42792	1.04793	1.15771	0	0	0	1.54452	0	-1.54452	0.0293164	0.221798
ENSMUSG00000022679	6.27929	6.35992	6.77256	4.2161	5.23987	5.32261	6.47059	4.92619	-1.54439	0.00494138	0.0573114
ENSMUSG00000026765	3.44063	3.89514	3.26562	1.86307	1.35922	2.74634	3.5338	1.98954	-1.54426	0.029057	0.221124
ENSMUSG00000102224	6.27929	6.13733	6.15317	4.86477	4.18746	4.88511	6.18993	4.64578	-1.54415	0.00457364	0.0537707
ENSMUSG00000038119	12.2017	12.2022	11.9669	10.4682	10.5686	10.7026	12.1236	10.5798	-1.54379	1.16e-06	3.67e-05
ENSMUSG00000045657	3.70578	2.39787	3.97933	2.17539	1.74338	1.53773	3.36099	1.81883	-1.54216	0.0201046	0.168013
ENSMUSG00000054640	6.62177	6.37855	6.0763	4.40758	4.94222	5.10051	6.35887	4.81677	-1.5421	0.003527	0.0435827
ENSMUSG00000058351	6.21693	6.50264	6.72298	5.21141	4.86682	4.73852	6.48085	4.93892	-1.54193	0.00338848	0.0423073
ENSMUSG00000020887	2.6952	1.04793	1.79163	0.910174	0	0	1.84492	0.303391	-1.54153	0.0406809	0.277445
ENSMUSG00000108413	1.06715	2.39787	1.15771	0	0	0	1.54091	0	-1.54091	0.0292469	0.221785
ENSMUSG00000006800	12.7973	12.7917	12.7738	11.1879	11.153	11.4018	12.7876	11.2476	-1.54004	1.16e-06	3.67e-05
ENSMUSG00000003420	11.6622	11.7318	11.8365	9.78036	10.463	10.3674	11.7435	10.2036	-1.53991	3.38e-06	9.93e-05
ENSMUSG00000024042	9.51699	9.71259	9.68533	8.29472	7.8179	8.18618	9.6383	8.0996	-1.5387	3.19e-05	0.000755427
ENSMUSG00000027827	5.93642	5.99969	6.10238	4.57659	3.91544	4.93084	6.01283	4.47429	-1.53854	0.00626129	0.0689027
ENSMUSG00000022665	13.7539	13.7554	13.9086	11.9324	12.468	12.4048	13.806	12.2684	-1.53756	3.14e-06	9.27e-05
ENSMUSG00000084915	3.82206	2.88857	2.83898	1.46391	2.51005	0.964719	3.18321	1.64622	-1.53698	0.0453997	0.297206
ENSMUSG00000056185	8.32071	8.56574	8.21761	6.63631	6.81929	7.03761	8.36802	6.83107	-1.53695	0.000222217	0.00413103
ENSMUSG00000025911	5.93642	5.61589	5.78569	4.28279	4.05785	4.39131	5.77934	4.24398	-1.53535	0.00653305	0.0711568
ENSMUSG00000087187	6.4151	6.30254	6.65411	4.72786	4.97849	5.05993	6.45725	4.92209	-1.53516	0.00357558	0.0440318
ENSMUSG00000014603	2.92062	2.39787	2.5666	0.910174	0.834088	1.53773	2.62837	1.094	-1.53437	0.0445526	0.293935
ENSMUSG00000006542	8.65845	8.64867	8.51813	7.57019	6.70488	6.95149	8.60841	7.07552	-1.5329	0.000235374	0.00434037
ENSMUSG00000022508	10.321	10.4671	10.4783	8.68209	9.05444	8.93151	10.4221	8.88935	-1.5328	1.21e-05	0.000313281
ENSMUSG00000048938	3.44063	0	1.15771	0	0	0	1.53278	0	-1.53278	0.00341958	0.0425878
ENSMUSG00000026579	8.01953	7.92681	8.39691	7.11942	6.22065	6.40511	8.11442	6.58173	-1.53269	0.00055068	0.00905958
ENSMUSG00000087365	7.51426	7.22295	7.0388	6.3401	5.35471	5.4847	7.25867	5.7265	-1.53217	0.00166763	0.0234502
ENSMUSG00000026109	7.96365	7.81499	8.34869	5.94649	6.99777	6.58749	8.04244	6.51058	-1.53186	0.000801549	0.012485
ENSMUSG00000028655	6.74474	6.92641	6.89699	5.37318	4.78727	5.81244	6.85605	5.32429	-1.53175	0.00257397	0.0334744
ENSMUSG00000042734	7.7889	7.98875	8.01282	6.53051	5.95543	6.71058	7.93016	6.39884	-1.53132	0.000556241	0.00912721
ENSMUSG00000090176	2.42792	2.39787	3.73447	2.17539	0.834088	0.964719	2.85342	1.32473	-1.52869	0.042	0.28367
ENSMUSG00000087142	6.1738	5.70716	5.68572	3.63582	4.05785	5.28789	5.85556	4.32719	-1.52838	0.0112274	0.108293
ENSMUSG00000097728	5.03401	5.26171	4.60819	2.83893	3.37751	4.10254	4.96797	3.43966	-1.52831	0.0146166	0.131934
ENSMUSG00000020140	6.63773	6.43304	6.15317	4.2161	5.40887	5.01817	6.40798	4.88105	-1.52693	0.00560918	0.0635412
ENSMUSG00000032246	5.03401	4.67547	4.93285	2.83893	3.48227	3.74113	4.88078	3.35411	-1.52667	0.0163947	0.144291
ENSMUSG00000002908	7.80312	7.75208	7.48784	5.54604	6.54477	6.37234	7.68101	6.15438	-1.52663	0.00113796	0.0169683
ENSMUSG00000020251	9.78041	9.43625	9.45674	8.00489	7.96977	8.12356	9.5578	8.03274	-1.52506	3.5e-05	0.000820811
ENSMUSG00000020072	5.03401	5.3013	5.29138	3.73442	3.48227	3.84032	5.2089	3.68567	-1.52323	0.011229	0.108293
ENSMUSG00000036292	5.74346	5.61589	5.81753	3.91345	4.12411	4.57534	5.72563	4.2043	-1.52133	0.00831612	0.0861504
ENSMUSG00000028517	12.1185	12.2103	12.5313	10.6794	10.6993	10.918	12.2867	10.7656	-1.52114	1.79e-06	5.49e-05
ENSMUSG00000044770	6.1066	5.97541	5.81753	4.14618	4.30637	4.88511	5.96651	4.44589	-1.52063	0.00633299	0.0694284
ENSMUSG00000056486	7.40663	7.56141	7.78217	6.08374	5.80196	6.30448	7.5834	6.06339	-1.52001	0.000912886	0.013977
ENSMUSG00000020846	10.0381	10.1804	10.2552	8.65716	8.63606	8.62222	10.1579	8.63848	-1.51942	1.8e-05	0.000448027
ENSMUSG00000027253	12.8044	12.7431	12.485	10.9263	11.182	11.3663	12.6775	11.1582	-1.5193	1.48e-06	4.63e-05
ENSMUSG00000028015	10.2173	10.0086	10.0494	8.31079	8.51163	8.89737	10.0918	8.57326	-1.51853	2.09e-05	0.000514935
ENSMUSG00000056054	1.06715	2.66398	2.5666	0.910174	0.834088	0	2.09925	0.581421	-1.51782	0.0445327	0.293935
ENSMUSG00000047562	4.44695	5.793	4.98986	3.41576	3.00802	4.25414	5.0766	3.5593	-1.5173	0.00899048	0.0915451
ENSMUSG00000051984	4.58503	4.61391	5.2453	3.29171	2.86033	3.74113	4.81475	3.29773	-1.51702	0.0154028	0.137679
ENSMUSG00000020034	9.38377	9.55771	9.59176	7.57685	8.25863	8.1528	9.51108	7.99609	-1.51499	7.41e-05	0.00160136
ENSMUSG00000026463	11.1327	11.0049	10.9686	9.37115	9.54636	9.6446	11.0354	9.52071	-1.51468	5.49e-06	0.000153521
ENSMUSG00000021765	9.53627	9.52255	9.50886	7.97495	8.0358	8.01629	9.52256	8.00901	-1.51355	5.06e-05	0.00113212
ENSMUSG00000099686	3.44063	2.88857	2.5666	1.46391	1.35922	1.53773	2.96527	1.45362	-1.51165	0.0319764	0.234453
ENSMUSG00000040987	5.52064	5.33984	4.81161	3.82671	3.37751	3.93313	5.22403	3.71245	-1.51158	0.00956765	0.0961003
ENSMUSG00000102953	2.42792	3.08286	3.59446	1.86307	1.74338	0.964719	3.03508	1.52372	-1.51136	0.0401208	0.275397
ENSMUSG00000036611	6.89834	6.88791	6.89699	5.06751	5.26945	5.81244	6.89441	5.38313	-1.51128	0.00266426	0.034497
ENSMUSG00000022114	10.2949	10.3219	10.3358	8.81195	8.59576	9.0135	10.3175	8.80707	-1.51043	1.51e-05	0.000382627
ENSMUSG00000029093	11.1529	11.2119	11.5782	9.927	9.54787	9.94125	11.3144	9.80537	-1.50898	4.41e-06	0.000126532
ENSMUSG00000028524	7.1076	7.02431	6.4458	5.21141	5.20967	5.6304	6.85923	5.35049	-1.50874	0.00181544	0.0251356
ENSMUSG00000049691	6.85805	6.67833	6.70607	5.31063	4.86682	5.54476	6.74748	5.24074	-1.50675	0.00292426	0.0374588
ENSMUSG00000036390	10.4986	10.573	10.2552	8.20299	9.39859	9.20712	10.4423	8.93624	-1.50606	3.71e-05	0.000863279
ENSMUSG00000032401	5.962	6.2223	6.61841	4.90766	4.74578	4.63181	6.26757	4.76175	-1.50582	0.00478531	0.0559716
ENSMUSG00000021815	7.81018	7.87526	7.66455	6.27606	6.06068	6.49918	7.78333	6.27864	-1.50469	0.000710582	0.0112559
ENSMUSG00000029765	5.77266	6.09289	6.31806	3.99527	4.65905	5.01817	6.0612	4.5575	-1.50371	0.00757968	0.0797609
ENSMUSG00000043795	8.09081	8.02468	8.02651	6.51673	6.61557	6.49918	8.04733	6.54383	-1.50351	0.000556163	0.00912721
ENSMUSG00000031023	3.11554	3.67165	3.06802	1.46391	1.35922	2.52567	3.28507	1.78293	-1.50214	0.0371195	0.261206
ENSMUSG00000031891	1.67382	3.08286	3.43939	0.910174	0.834088	1.94675	2.73202	1.23034	-1.50169	0.0327525	0.238051
ENSMUSG00000057969	11.3124	11.3704	11.4957	9.83138	9.92071	9.92156	11.3929	9.89122	-1.50164	4.83e-06	0.000137632
ENSMUSG00000074899	1.06715	3.54543	3.86209	2.17539	0.834088	0.964719	2.82489	1.32473	-1.50015	0.0149389	0.134583
ENSMUSG00000031220	4.44695	4.54959	5.14848	3.52998	3.00802	3.10659	4.71501	3.21486	-1.50015	0.017046	0.147445
ENSMUSG00000030155	2.42792	2.07131	0	0	0	0	1.49974	0	-1.49974	0.0164982	0.144898
ENSMUSG00000095332	5.77266	5.17909	5.78569	4.34653	3.37751	4.51657	5.57915	4.0802	-1.49895	0.0110626	0.106976
ENSMUSG00000038375	11.734	11.6835	11.7623	9.85074	10.4829	10.3496	11.7266	10.2277	-1.49883	5.69e-06	0.000158376
ENSMUSG00000042812	4.12345	3.89514	4.08775	2.83893	2.51005	2.26506	4.03545	2.53801	-1.49743	0.0264873	0.20603
ENSMUSG00000047033	5.93642	5.793	6.02267	4.2161	4.30637	4.73852	5.91737	4.42033	-1.49703	0.00756436	0.0796663
ENSMUSG00000031337	8.7457	8.69771	8.70421	7.28311	7.1879	7.18642	8.71587	7.21914	-1.49673	0.000209254	0.00393656
ENSMUSG00000087381	6.21693	4.99816	5.61501	4.28279	4.12411	3.93313	5.61003	4.11334	-1.49669	0.00634448	0.0694636
ENSMUSG00000098041	4.44695	4.0886	4.67923	2.83893	3.14197	2.74634	4.40493	2.90908	-1.49585	0.0218691	0.179539
ENSMUSG00000102437	2.6952	0	1.79163	0	0	0	1.49561	0	-1.49561	0.016648	0.145351
ENSMUSG00000099964	3.57929	3.89514	3.97933	2.17539	2.04646	2.74634	3.81792	2.32273	-1.49519	0.0278232	0.214376
ENSMUSG00000030513	9.19177	9.11095	9.09042	7.76938	7.25597	7.88305	9.13105	7.63613	-1.49492	0.00011515	0.00235071
ENSMUSG00000091191	3.57929	3.89514	3.26562	1.46391	2.04646	2.74634	3.58002	2.08557	-1.49445	0.0339117	0.244191
ENSMUSG00000065592	3.28722	4.48228	4.37132	1.86307	2.86033	2.93768	4.04694	2.5537	-1.49324	0.0229325	0.185606
ENSMUSG00000076122	3.57929	3.08286	1.79163	2.17539	0.834088	0.964719	2.81793	1.32473	-1.49319	0.0318575	0.234183
ENSMUSG00000073889	9.75137	9.69597	9.76301	8.32668	8.20224	8.20492	9.73678	8.24461	-1.49217	4.65e-05	0.00104693
ENSMUSG00000029005	4.12345	3.99511	3.43939	1.86307	2.6958	2.52567	3.85265	2.36151	-1.49114	0.0270339	0.209515
ENSMUSG00000025766	8.70084	8.44277	8.66099	7.29123	6.94376	7.09899	8.60153	7.11132	-1.49021	0.000265162	0.00483652
ENSMUSG00000037071	14.8814	14.813	14.9558	13.6804	13.2942	13.2099	14.8834	13.3948	-1.48859	2.54e-05	0.000613855
ENSMUSG00000090088	4.29425	3.89514	3.97933	2.43199	3.00802	2.26506	4.05624	2.56835	-1.48788	0.029646	0.222813
ENSMUSG00000025855	3.28722	3.99511	5.04469	2.64976	2.6958	2.52567	4.10901	2.62374	-1.48527	0.0138251	0.126524
ENSMUSG00000037887	7.30037	7.36051	7.59276	6.08374	5.69704	6.01709	7.41788	5.93262	-1.48526	0.00147955	0.0210882
ENSMUSG00000086952	0	2.66398	1.79163	0	0	0	1.48521	0	-1.48521	0.0165898	0.14525
ENSMUSG00000072620	5.33737	5.33984	4.28285	4.28279	2.04646	4.18033	4.98669	3.50319	-1.48349	0.0263753	0.205449
ENSMUSG00000010311	5.257	5.3013	5.2453	3.41576	3.75742	4.18033	5.26787	3.7845	-1.48337	0.0144565	0.130941
ENSMUSG00000034127	7.70808	7.34165	7.33122	5.88343	6.41844	5.6304	7.46032	5.97742	-1.4829	0.00193848	0.026547
ENSMUSG00000022101	3.57929	1.64852	2.83898	0.910174	1.74338	0.964719	2.68893	1.20609	-1.48284	0.0324874	0.237135
ENSMUSG00000030123	12.1429	12.0762	12.2287	10.6879	10.5761	10.736	12.1493	10.6666	-1.48261	3.39e-06	9.96e-05
ENSMUSG00000001768	11.2502	11.2823	11.1326	9.49762	9.82061	9.90161	11.2217	9.73995	-1.48174	7.47e-06	0.000203508
ENSMUSG00000000056	10.3124	10.3622	10.214	8.53253	8.89991	9.01615	10.2962	8.8162	-1.47998	2.5e-05	0.000605772
ENSMUSG00000016262	12.4132	12.4829	12.2565	10.7511	10.9659	11.0001	12.3842	10.9057	-1.47853	3.04e-06	9.01e-05
ENSMUSG00000102562	3.44063	3.40709	3.06802	2.17539	1.35922	1.94675	3.30525	1.82712	-1.47813	0.0370676	0.26106
ENSMUSG00000020902	10.3588	10.454	10.3871	8.79206	8.72681	9.2506	10.4	8.92315	-1.47681	2.12e-05	0.0005208
ENSMUSG00000030074	11.9208	11.7195	11.6024	10.2439	10.1909	10.3778	11.7476	10.2708	-1.47674	3.8e-06	0.000110378
ENSMUSG00000045333	4.88154	4.67547	5.09752	3.82671	3.14197	3.25779	4.88485	3.40882	-1.47602	0.0193113	0.163335
ENSMUSG00000014198	2.92062	3.08286	2.23054	0.910174	1.35922	1.53773	2.74468	1.26904	-1.47564	0.0430099	0.287697
ENSMUSG00000025887	10.8481	10.8025	10.7175	8.81758	9.48937	9.63427	10.7894	9.31374	-1.47561	1.99e-05	0.000491944
ENSMUSG00000030219	2.92062	1.64852	2.5666	0.910174	0.834088	0.964719	2.37858	0.902994	-1.47559	0.0452898	0.296872
ENSMUSG00000022199	6.72993	6.73726	6.77256	4.9898	5.43521	5.38965	6.74658	5.27155	-1.47503	0.00389522	0.0472287
ENSMUSG00000028789	9.52773	9.59005	9.59635	7.5635	8.30935	8.4166	9.57138	8.09648	-1.47489	0.000114991	0.00235071
ENSMUSG00000029814	5.4858	5.22099	5.61501	3.91345	2.6958	5.28789	5.4406	3.96571	-1.47489	0.0427825	0.286632
ENSMUSG00000031451	13.2668	13.4148	13.397	12.0882	11.6386	11.9289	13.3596	11.8852	-1.47434	3.95e-06	0.000114199
ENSMUSG00000037578	0	1.64852	3.73447	0	0	0.964719	1.79433	0.321573	-1.47276	0.00696529	0.0746692
ENSMUSG00000040828	3.70578	3.40709	3.73447	1.86307	2.04646	2.52567	3.61578	2.14507	-1.47071	0.0341307	0.245331
ENSMUSG00000000386	3.11554	1.04793	1.15771	0.910174	0	0	1.77373	0.303391	-1.47033	0.0255491	0.200968
ENSMUSG00000086541	5.71366	5.99969	5.37935	3.99527	4.36235	4.32436	5.69756	4.22732	-1.47024	0.00864818	0.0887055
ENSMUSG00000020077	6.27929	6.02356	6.0763	4.52242	4.65905	4.78906	6.12638	4.65684	-1.46954	0.00665435	0.0720106
ENSMUSG00000085945	2.09959	3.25406	3.26562	0.910174	1.35922	1.94675	2.87309	1.40538	-1.46771	0.0417519	0.282761
ENSMUSG00000084925	4.21137	3.40709	2.83898	2.43199	1.35922	2.26506	3.48582	2.01875	-1.46706	0.0240689	0.192452
ENSMUSG00000006014	9.3551	9.73083	10.4379	7.57019	8.84939	8.7068	9.84128	8.37546	-1.46582	0.000104088	0.00215639
ENSMUSG00000047497	6.98821	6.67833	6.92649	5.27831	5.40887	5.51504	6.86434	5.40074	-1.4636	0.00324761	0.0408616
ENSMUSG00000046169	8.51031	8.56574	8.51813	6.94508	7.07518	7.18642	8.53139	7.06889	-1.4625	0.000371572	0.00645024
ENSMUSG00000086782	6.15175	5.90004	5.99509	3.82671	5.14731	4.68615	6.01563	4.55339	-1.46224	0.01386	0.126678
ENSMUSG00000073067	5.29775	4.79124	5.14848	3.73442	3.37751	3.74113	5.07916	3.61769	-1.46147	0.0154939	0.138297
ENSMUSG00000024420	3.57929	3.40709	3.26562	1.86307	1.74338	2.26506	3.41733	1.95717	-1.46016	0.0359389	0.254464
ENSMUSG00000027276	9.26295	9.2105	9.15103	7.83751	7.7773	7.62935	9.20816	7.74805	-1.46011	0.00014502	0.00287425
ENSMUSG00000032358	3.57929	3.54543	3.59446	2.64976	1.74338	1.94675	3.57306	2.1133	-1.45976	0.0405561	0.277136
ENSMUSG00000022562	8.76035	8.79454	8.89536	6.89266	7.53093	7.65	8.81675	7.35786	-1.45889	0.000357328	0.00623305
ENSMUSG00000031375	17.0346	17.0375	17.0017	15.2891	15.5649	15.8465	17.0246	15.5668	-1.45776	0.00187773	0.0258558
ENSMUSG00000021763	6.1066	6.32192	5.09752	4.57659	3.83859	4.73852	5.84201	4.38457	-1.45745	0.0052099	0.0597714
ENSMUSG00000050022	5.41349	5.33984	5.42139	4.14618	3.91544	3.74113	5.39158	3.93425	-1.45733	0.0145058	0.131199
ENSMUSG00000035357	11.1192	11.1949	11.1326	9.55102	9.64133	9.88428	11.1489	9.69221	-1.45672	1.06e-05	0.000279914
ENSMUSG00000085501	4.64941	4.48228	3.97933	3.52998	3.26454	1.94675	4.37034	2.91376	-1.45658	0.0386279	0.268931
ENSMUSG00000002104	9.94495	9.9144	9.83478	8.38096	8.42886	8.51746	9.89804	8.44242	-1.45562	5.08e-05	0.00113605
ENSMUSG00000048402	6.83054	6.50264	6.63637	5.37318	5.01387	5.21583	6.65652	5.20096	-1.45556	0.00415456	0.0497499
ENSMUSG00000089817	4.88154	4.61391	4.81161	3.82671	3.00802	3.10659	4.76902	3.31377	-1.45525	0.0235515	0.189035
ENSMUSG00000027514	4.51764	4.48228	4.60819	3.15598	2.6958	3.39463	4.53604	3.08214	-1.4539	0.0234941	0.188755
ENSMUSG00000105504	5.91039	5.793	5.99509	4.28279	3.91544	5.13999	5.89949	4.44607	-1.45342	0.0121403	0.114751
ENSMUSG00000038527	10.4327	10.4994	10.4173	9.07915	8.82719	9.08603	10.4498	8.99745	-1.45234	2.44e-05	0.000591937
ENSMUSG00000036533	11.4339	11.5336	11.4716	9.71998	10.0143	10.3538	11.4797	10.0294	-1.45032	1.01e-05	0.000268449
ENSMUSG00000034118	11.3309	11.2229	11.4148	9.88737	9.81184	9.92156	11.3229	9.87359	-1.44929	1.01e-05	0.000267311
ENSMUSG00000071637	7.99496	8.34195	8.68708	6.73488	7.02404	6.91782	8.34133	6.89224	-1.44908	0.000524748	0.00869547
ENSMUSG00000021559	5.82934	5.76495	5.6508	3.82671	4.18746	4.88511	5.74836	4.29976	-1.4486	0.0128357	0.120081
ENSMUSG00000081769	6.55612	6.51952	6.15317	4.62879	5.11509	5.13999	6.4096	4.96129	-1.44831	0.00562234	0.063615
ENSMUSG00000051851	8.17523	8.53285	8.65219	6.94508	6.96199	7.10897	8.45342	7.00534	-1.44808	0.000434136	0.00737357
ENSMUSG00000085527	3.11554	3.54543	4.18859	1.86307	2.6958	1.94675	3.61652	2.16854	-1.44798	0.0393349	0.271432
ENSMUSG00000019936	1.67382	2.66398	0	0	0	0	1.44593	0	-1.44593	0.0164735	0.144782
ENSMUSG00000026725	4.37262	4.54959	4.28285	1.86307	3.26454	3.74113	4.40169	2.95625	-1.44544	0.046504	0.302468
ENSMUSG00000097354	7.17476	7.12705	7.24018	5.81747	5.65283	5.73722	7.18066	5.73584	-1.44482	0.00257708	0.0334888
ENSMUSG00000057098	11.313	11.2779	11.4154	9.7394	9.8889	10.0463	11.3355	9.89152	-1.44394	1.13e-05	0.000296535
ENSMUSG00000062980	10.3933	10.3315	10.3094	8.82879	8.71611	9.1575	10.3447	8.9008	-1.44393	3.21e-05	0.000759237
ENSMUSG00000000197	5.88387	5.37738	5.42139	3.91345	3.37751	5.05993	5.56088	4.11696	-1.44392	0.019587	0.165222
ENSMUSG00000100189	2.09959	0	2.23054	0	0	0	1.44338	0	-1.44338	0.0295521	0.222246
ENSMUSG00000028420	8.98279	8.9143	9.07404	7.59007	7.6082	7.44465	8.99037	7.54764	-1.44273	0.000250674	0.00458889
ENSMUSG00000036452	7.15271	6.46826	6.75622	5.31063	4.90501	5.83667	6.7924	5.35077	-1.44163	0.00380552	0.046342
ENSMUSG00000022758	9.79115	9.81873	9.8406	8.29875	8.48035	8.34662	9.81683	8.37524	-1.44158	7.67e-05	0.00165178
ENSMUSG00000031558	12.8498	12.8269	12.9412	11.2626	11.3755	11.6565	12.8726	11.4315	-1.44113	5.82e-06	0.000161758
ENSMUSG00000020871	4.29425	4.41167	3.86209	2.83893	3.14197	2.26506	4.18934	2.74865	-1.44068	0.0314285	0.232201
ENSMUSG00000055301	12.9576	13.0161	12.7944	11.5896	11.4078	11.4512	12.9227	11.4829	-1.43986	4.85e-06	0.000137893
ENSMUSG00000053580	10.8685	10.6305	10.9042	9.18537	9.23582	9.66335	10.8011	9.36151	-1.43957	2.11e-05	0.000517228
ENSMUSG00000037685	3.28722	2.88857	4.67923	2.43199	1.35922	2.74634	3.61834	2.17918	-1.43916	0.0244881	0.195122
ENSMUSG00000027562	9.33077	9.32539	9.8406	8.28255	7.96525	7.93446	9.49892	8.06076	-1.43817	0.000118342	0.0024042
ENSMUSG00000050936	6.19553	5.95073	6.17791	3.82671	5.20967	4.97517	6.10806	4.67052	-1.43754	0.015358	0.137651
ENSMUSG00000004187	8.03768	8.08264	8.34324	6.15668	6.98891	7.00591	8.15452	6.71716	-1.43736	0.00120764	0.0178075
ENSMUSG00000044749	6.52213	6.15905	6.46603	4.67918	4.61364	5.54476	6.3824	4.94586	-1.43654	0.00753764	0.0794514
ENSMUSG00000057329	8.96393	8.80835	8.65219	7.42273	7.01533	7.67709	8.80815	7.37172	-1.43644	0.000290244	0.00524836
ENSMUSG00000024481	5.257	5.51846	4.8735	3.82671	3.57993	3.93313	5.21632	3.77992	-1.4364	0.0135345	0.124882
ENSMUSG00000027204	13.2822	13.1421	13.123	11.6587	11.6611	11.9229	13.1824	11.7476	-1.43485	5.84e-06	0.000162261
ENSMUSG00000026736	3.92967	3.54543	2.83898	2.17539	2.29679	1.53773	3.43803	2.00331	-1.43472	0.0345522	0.247382
ENSMUSG00000070564	3.70578	3.08286	4.18859	2.83893	2.29679	1.53773	3.65908	2.22449	-1.43459	0.044782	0.294541
ENSMUSG00000088224	0	2.07131	2.23054	0	0	0	1.43395	0	-1.43395	0.029487	0.222053
ENSMUSG00000083353	0	2.07131	2.23054	0	0	0	1.43395	0	-1.43395	0.029487	0.222053
ENSMUSG00000074195	0	2.07131	2.23054	0	0	0	1.43395	0	-1.43395	0.029487	0.222053
ENSMUSG00000030361	0	2.07131	2.23054	0	0	0	1.43395	0	-1.43395	0.029487	0.222053
ENSMUSG00000054426	6.93755	6.77993	6.61841	5.37318	5.40887	5.25231	6.77863	5.34479	-1.43384	0.00410292	0.0492253
ENSMUSG00000073125	6.05999	5.55167	4.67923	4.2161	3.75742	4.02032	5.4303	3.99795	-1.43235	0.00734956	0.0778929
ENSMUSG00000079671	4.51764	4.61391	4.81161	3.15598	2.86033	3.63462	4.64772	3.21698	-1.43074	0.0248363	0.196837
ENSMUSG00000029816	10.2173	10.3207	9.86175	9.62838	7.95163	8.52866	10.1332	8.70289	-1.43036	0.000204102	0.00384827
ENSMUSG00000036298	7.42513	7.2736	7.22838	5.51863	5.69704	6.42122	7.30904	5.87896	-1.43008	0.00286458	0.0367504
ENSMUSG00000041559	11.1064	11.2767	11.1151	9.4275	9.88174	9.90161	11.1661	9.73695	-1.4291	1.78e-05	0.000443497
ENSMUSG00000026094	11.5581	11.4535	11.1631	9.96176	9.8984	10.0306	11.3916	9.96359	-1.42797	9.09e-06	0.000243519
ENSMUSG00000020814	11.4616	11.5132	11.6047	10.0883	10.0011	10.2105	11.5265	10.1	-1.42649	1.12e-05	0.000293719
ENSMUSG00000081492	2.92062	2.07131	1.15771	0.910174	0	0.964719	2.04988	0.624965	-1.42492	0.0444048	0.293662
ENSMUSG00000036908	7.55685	7.64073	7.73293	6.04584	6.20543	6.40511	7.6435	6.21879	-1.42471	0.00172334	0.0241662
ENSMUSG00000104094	3.57929	2.39787	3.43939	1.86307	1.74338	1.53773	3.13885	1.71473	-1.42412	0.0385574	0.268696
ENSMUSG00000029869	13.3176	13.3748	13.3274	11.6978	11.9776	12.0732	13.3399	11.9162	-1.4237	8.69e-06	0.000233151
ENSMUSG00000027470	7.66202	7.71591	7.24018	5.98706	6.32293	6.03814	7.53937	6.11604	-1.42332	0.00173314	0.0242629
ENSMUSG00000013846	10.6839	10.7851	10.8475	9.2027	9.24516	9.5993	10.7722	9.34905	-1.42314	2.6e-05	0.000626303
ENSMUSG00000032334	12.3574	12.4861	12.432	10.6756	11.1931	11.1429	12.4252	11.0039	-1.42128	1.01e-05	0.000267311
ENSMUSG00000086413	6.23802	6.02356	6.0763	4.57659	4.56676	4.93084	6.11262	4.6914	-1.42123	0.00863591	0.0886157
ENSMUSG00000002791	3.11554	2.88857	0	0.910174	0.834088	0	2.00137	0.581421	-1.41995	0.0137817	0.126274
ENSMUSG00000048399	3.92967	3.78772	3.06802	2.83893	1.74338	1.94675	3.59514	2.17635	-1.41878	0.0389139	0.270282
ENSMUSG00000106416	5.33737	5.33984	4.98986	3.41576	3.6714	4.32436	5.22236	3.80384	-1.41852	0.0188304	0.160021
ENSMUSG00000000126	9.22384	9.37494	9.03733	7.75183	7.88632	7.74266	9.21204	7.7936	-1.41843	0.000189165	0.00359899
ENSMUSG00000085589	3.70578	3.40709	2.83898	1.86307	2.29679	1.53773	3.31728	1.8992	-1.41808	0.0434031	0.288716
ENSMUSG00000016942	4.29425	4.25916	3.73447	2.64976	2.86033	2.52567	4.09596	2.67859	-1.41737	0.0290006	0.22087
ENSMUSG00000031520	7.84496	7.96429	8.28179	6.72292	6.64971	6.4685	8.03035	6.61371	-1.41664	0.00114709	0.0170646
ENSMUSG00000073679	4.58503	4.0886	4.37132	3.00615	3.26454	2.52567	4.34831	2.93212	-1.41619	0.0331737	0.240016
ENSMUSG00000019850	8.86234	8.72345	8.77078	7.50184	7.05833	7.55098	8.78552	7.37038	-1.41514	0.000390828	0.00673804
ENSMUSG00000097820	5.4858	5.22099	5.71982	3.99527	3.6714	4.51657	5.47554	4.06108	-1.41446	0.0164534	0.144655
ENSMUSG00000020122	11.1784	11.0448	10.9818	9.36347	9.58363	10.0174	11.0683	9.65484	-1.4135	2.26e-05	0.000554033
ENSMUSG00000037095	1.67382	0	2.5666	0	0	0	1.41347	0	-1.41347	0.0296541	0.222813
ENSMUSG00000039217	7.62247	7.60952	7.32015	4.90766	6.53262	6.87166	7.51738	6.10398	-1.4134	0.00729378	0.0774649
ENSMUSG00000089679	3.92967	3.99511	4.18859	2.43199	2.6958	2.74634	4.03779	2.62471	-1.41309	0.0341289	0.245331
ENSMUSG00000085289	6.31942	6.24278	6.31806	5.06751	4.51831	5.05993	6.29342	4.88192	-1.4115	0.00812933	0.0847653
ENSMUSG00000020205	8.6894	9.10816	9.23005	7.60318	7.49382	7.69707	9.0092	7.59802	-1.41118	0.000258986	0.00473416
ENSMUSG00000039824	8.393	8.67904	8.86521	7.27494	7.22611	7.20515	8.64575	7.2354	-1.41035	0.000480654	0.00804424
[truncated: 1,341 more rows]
