# Supplementary material for: A transcriptomic study of myogenic differentiation under the overexpression of PPARγ by RNA-Seq
Source: Sci Rep. 2017 Nov 10;7:15308. doi: 10.1038/s41598-017-14275-2 (PMC5681552; doi:10.1038/s41598-017-14275-2)
Supplement: Supplementary file 4 — Table S3 [file 41598_2017_14275_MOESM4_ESM.xls]

## Sheet: PPARγ+_down and WT_down
Ensembl IDs
ENSMUSG00000074796
ENSMUSG00000078812
ENSMUSG00000091957
ENSMUSG00000040681
ENSMUSG00000027203
ENSMUSG00000023066
ENSMUSG00000030729
ENSMUSG00000023953
ENSMUSG00000078651
ENSMUSG00000026991
ENSMUSG00000047832
ENSMUSG00000025154
ENSMUSG00000020089
ENSMUSG00000004642
ENSMUSG00000014633
ENSMUSG00000046733
ENSMUSG00000054115
ENSMUSG00000028833
ENSMUSG00000031527
ENSMUSG00000020235
ENSMUSG00000001999
ENSMUSG00000028937
ENSMUSG00000041840
ENSMUSG00000067219
ENSMUSG00000039985
ENSMUSG00000097908
ENSMUSG00000024981
ENSMUSG00000024542
ENSMUSG00000038388
ENSMUSG00000038759
ENSMUSG00000033166
ENSMUSG00000023032
ENSMUSG00000055184
ENSMUSG00000005397
ENSMUSG00000021175
ENSMUSG00000044768
ENSMUSG00000044155
ENSMUSG00000019230
ENSMUSG00000035198
ENSMUSG00000030751
ENSMUSG00000026434
ENSMUSG00000036672
ENSMUSG00000060288
ENSMUSG00000040918
ENSMUSG00000043091
ENSMUSG00000022678
ENSMUSG00000025608
ENSMUSG00000031402
ENSMUSG00000016319
ENSMUSG00000026238
ENSMUSG00000027030
ENSMUSG00000030929
ENSMUSG00000020399
ENSMUSG00000040034
ENSMUSG00000018965
ENSMUSG00000027611
ENSMUSG00000040549
ENSMUSG00000022673
ENSMUSG00000000317
ENSMUSG00000020534
ENSMUSG00000037601
ENSMUSG00000089726
ENSMUSG00000070348
ENSMUSG00000027342
ENSMUSG00000015354
ENSMUSG00000022314
ENSMUSG00000033970
ENSMUSG00000062075
ENSMUSG00000051278
ENSMUSG00000004880
ENSMUSG00000045799
ENSMUSG00000038685
ENSMUSG00000078941
ENSMUSG00000061607
ENSMUSG00000066245
ENSMUSG00000023104
ENSMUSG00000058126
ENSMUSG00000057110
ENSMUSG00000069565
ENSMUSG00000021556
ENSMUSG00000005107
ENSMUSG00000032350
ENSMUSG00000032802
ENSMUSG00000031016
ENSMUSG00000022325
ENSMUSG00000006456
ENSMUSG00000083899
ENSMUSG00000046186
ENSMUSG00000074358
ENSMUSG00000005732
ENSMUSG00000056665
ENSMUSG00000028560
ENSMUSG00000031167
ENSMUSG00000028884
ENSMUSG00000026355
ENSMUSG00000044367
ENSMUSG00000099875
ENSMUSG00000033222
ENSMUSG00000046179
ENSMUSG00000040675
ENSMUSG00000024912
ENSMUSG00000048388
ENSMUSG00000025747
ENSMUSG00000048109
ENSMUSG00000040938
ENSMUSG00000025134
ENSMUSG00000067367
ENSMUSG00000029022
ENSMUSG00000025912
ENSMUSG00000029554
ENSMUSG00000041911
ENSMUSG00000007646
ENSMUSG00000027018
ENSMUSG00000000751
ENSMUSG00000031584
ENSMUSG00000082107
ENSMUSG00000038047
ENSMUSG00000002068
ENSMUSG00000030493
ENSMUSG00000025980
ENSMUSG00000035842
ENSMUSG00000002477
ENSMUSG00000035310
ENSMUSG00000021594
ENSMUSG00000027160
ENSMUSG00000095677
ENSMUSG00000026547
ENSMUSG00000027173
ENSMUSG00000004099
ENSMUSG00000067608
ENSMUSG00000023072
ENSMUSG00000024165
ENSMUSG00000024556
ENSMUSG00000033036
ENSMUSG00000015652
ENSMUSG00000048087
ENSMUSG00000044783
ENSMUSG00000105987
ENSMUSG00000028212
ENSMUSG00000031245
ENSMUSG00000024833
ENSMUSG00000026274
ENSMUSG00000024388
ENSMUSG00000073676
ENSMUSG00000022369
ENSMUSG00000029687
ENSMUSG00000036854
ENSMUSG00000081999
ENSMUSG00000035024
ENSMUSG00000006678
ENSMUSG00000021996
ENSMUSG00000028378
ENSMUSG00000069808
ENSMUSG00000027597
ENSMUSG00000036875
ENSMUSG00000035439
ENSMUSG00000038732
ENSMUSG00000029730
ENSMUSG00000039470
ENSMUSG00000044469
ENSMUSG00000075266
ENSMUSG00000054074
ENSMUSG00000030177
ENSMUSG00000028896
ENSMUSG00000028693
ENSMUSG00000030512
ENSMUSG00000056758
ENSMUSG00000020973
ENSMUSG00000041238
ENSMUSG00000030654
ENSMUSG00000012519
ENSMUSG00000041147
ENSMUSG00000027641
ENSMUSG00000020492
ENSMUSG00000069793
ENSMUSG00000030268
ENSMUSG00000025582
ENSMUSG00000042462
ENSMUSG00000025395
ENSMUSG00000036902
ENSMUSG00000030978
ENSMUSG00000045545
ENSMUSG00000087213
ENSMUSG00000028124
ENSMUSG00000019303
ENSMUSG00000029430
ENSMUSG00000052085
ENSMUSG00000060860
ENSMUSG00000038644
ENSMUSG00000023391
ENSMUSG00000035293
ENSMUSG00000027752
ENSMUSG00000026134
ENSMUSG00000005481
ENSMUSG00000019817
ENSMUSG00000091625
ENSMUSG00000032344
ENSMUSG00000032226
ENSMUSG00000085330
ENSMUSG00000048562
ENSMUSG00000046997
ENSMUSG00000028066
ENSMUSG00000026981
ENSMUSG00000028587
ENSMUSG00000044927
ENSMUSG00000073434
ENSMUSG00000058809
ENSMUSG00000020974
ENSMUSG00000006585
ENSMUSG00000005917
ENSMUSG00000084353
ENSMUSG00000031848
ENSMUSG00000028551
ENSMUSG00000024691
ENSMUSG00000001525
ENSMUSG00000101431
ENSMUSG00000097467
ENSMUSG00000018849
ENSMUSG00000081865
ENSMUSG00000022636
ENSMUSG00000027353
ENSMUSG00000027330
ENSMUSG00000017550
ENSMUSG00000028367
ENSMUSG00000020644
ENSMUSG00000082163
ENSMUSG00000022833
ENSMUSG00000105613
ENSMUSG00000036678
ENSMUSG00000028614
ENSMUSG00000028360
ENSMUSG00000020649
ENSMUSG00000030431
ENSMUSG00000072437
ENSMUSG00000039231
ENSMUSG00000033752
ENSMUSG00000021115
ENSMUSG00000032555
ENSMUSG00000050555
ENSMUSG00000108617
ENSMUSG00000026315
ENSMUSG00000026049
ENSMUSG00000007050
ENSMUSG00000020290
ENSMUSG00000070890
ENSMUSG00000031383
ENSMUSG00000022070
ENSMUSG00000030666
ENSMUSG00000032776
ENSMUSG00000021811
ENSMUSG00000003038
ENSMUSG00000068735
ENSMUSG00000029591
ENSMUSG00000024742
ENSMUSG00000047443
ENSMUSG00000039395
ENSMUSG00000028044
ENSMUSG00000036752
ENSMUSG00000104475
ENSMUSG00000044702
ENSMUSG00000054702
ENSMUSG00000069272
ENSMUSG00000022978
ENSMUSG00000101581
ENSMUSG00000021118
ENSMUSG00000027883
ENSMUSG00000097754
ENSMUSG00000031971
ENSMUSG00000025271
ENSMUSG00000036377
ENSMUSG00000044041
ENSMUSG00000027635
ENSMUSG00000084133
ENSMUSG00000022360
ENSMUSG00000043439
ENSMUSG00000029366
ENSMUSG00000073705
ENSMUSG00000064325
ENSMUSG00000026708
ENSMUSG00000087060
ENSMUSG00000050410
ENSMUSG00000031927
ENSMUSG00000061533
ENSMUSG00000039994
ENSMUSG00000049916
ENSMUSG00000027533
ENSMUSG00000037474
ENSMUSG00000058729
ENSMUSG00000027959
ENSMUSG00000096472
ENSMUSG00000044966
ENSMUSG00000034349
ENSMUSG00000032221
ENSMUSG00000053398
ENSMUSG00000092035
ENSMUSG00000017724
ENSMUSG00000039131
ENSMUSG00000086103
ENSMUSG00000049932
ENSMUSG00000046223
ENSMUSG00000107102
ENSMUSG00000070713
ENSMUSG00000074280
ENSMUSG00000027811
ENSMUSG00000041827
ENSMUSG00000025507
ENSMUSG00000028613
ENSMUSG00000074825
ENSMUSG00000026196
ENSMUSG00000042606
ENSMUSG00000002870
ENSMUSG00000029521
ENSMUSG00000041859
ENSMUSG00000055612
ENSMUSG00000030528
ENSMUSG00000024770
ENSMUSG00000021457
ENSMUSG00000019845
ENSMUSG00000022881
ENSMUSG00000022945
ENSMUSG00000060314
ENSMUSG00000037020
ENSMUSG00000046057
ENSMUSG00000027454
ENSMUSG00000035033
ENSMUSG00000000028
ENSMUSG00000024512
ENSMUSG00000029283
ENSMUSG00000022391
ENSMUSG00000034917
ENSMUSG00000105206
ENSMUSG00000033589
ENSMUSG00000023908
ENSMUSG00000039936
ENSMUSG00000097755
ENSMUSG00000083915
ENSMUSG00000022221
ENSMUSG00000037894
ENSMUSG00000037541
ENSMUSG00000078240
ENSMUSG00000042029
ENSMUSG00000046711
ENSMUSG00000029516
ENSMUSG00000057359
ENSMUSG00000023345
ENSMUSG00000017499
ENSMUSG00000057440
ENSMUSG00000104342
ENSMUSG00000021509
ENSMUSG00000056394
ENSMUSG00000096175
ENSMUSG00000078249
ENSMUSG00000009687
ENSMUSG00000059791
ENSMUSG00000098318
ENSMUSG00000025758
ENSMUSG00000021707
ENSMUSG00000029363
ENSMUSG00000045751
ENSMUSG00000026646
ENSMUSG00000048416
ENSMUSG00000028776
ENSMUSG00000078773
ENSMUSG00000106478
ENSMUSG00000099517
ENSMUSG00000023919
ENSMUSG00000019773
ENSMUSG00000022483
ENSMUSG00000030254
ENSMUSG00000037572
ENSMUSG00000055360
ENSMUSG00000076437
ENSMUSG00000097248
ENSMUSG00000028702
ENSMUSG00000038963
ENSMUSG00000027956
ENSMUSG00000108592
ENSMUSG00000006715
ENSMUSG00000034317
ENSMUSG00000020407
ENSMUSG00000032586
ENSMUSG00000034413
ENSMUSG00000006179
ENSMUSG00000003849
ENSMUSG00000030607
ENSMUSG00000086598
ENSMUSG00000102246
ENSMUSG00000021572
ENSMUSG00000047757
ENSMUSG00000079993
ENSMUSG00000052415
ENSMUSG00000031821
ENSMUSG00000051669
ENSMUSG00000015217
ENSMUSG00000031629
ENSMUSG00000020911
ENSMUSG00000032113
ENSMUSG00000002835
ENSMUSG00000037991
ENSMUSG00000041406
ENSMUSG00000019942
ENSMUSG00000021391
ENSMUSG00000027115
ENSMUSG00000086421
ENSMUSG00000025001
ENSMUSG00000054999
ENSMUSG00000037846
ENSMUSG00000022422
ENSMUSG00000047428
ENSMUSG00000017146
ENSMUSG00000040231
ENSMUSG00000027323
ENSMUSG00000035365
ENSMUSG00000048574
ENSMUSG00000026429
ENSMUSG00000041046
ENSMUSG00000021714
ENSMUSG00000035455
ENSMUSG00000032815
ENSMUSG00000026841
ENSMUSG00000064168
ENSMUSG00000042489
ENSMUSG00000026204
ENSMUSG00000103576
ENSMUSG00000027500
ENSMUSG00000078521
ENSMUSG00000032400
ENSMUSG00000072082
ENSMUSG00000033762
ENSMUSG00000022055
ENSMUSG00000075502
ENSMUSG00000040658
ENSMUSG00000026580
ENSMUSG00000018362
ENSMUSG00000046341
ENSMUSG00000017861
ENSMUSG00000022054
ENSMUSG00000007080
ENSMUSG00000051235
ENSMUSG00000038252
ENSMUSG00000025574
ENSMUSG00000108176
ENSMUSG00000026785
ENSMUSG00000028718
ENSMUSG00000048582
ENSMUSG00000037466
ENSMUSG00000030346
ENSMUSG00000029223
ENSMUSG00000034206
ENSMUSG00000050100
ENSMUSG00000028337
ENSMUSG00000064672
ENSMUSG00000019214
ENSMUSG00000034329
ENSMUSG00000001228
ENSMUSG00000049511
ENSMUSG00000001281
ENSMUSG00000019992
ENSMUSG00000097703
ENSMUSG00000079092
ENSMUSG00000022021
ENSMUSG00000029910
ENSMUSG00000062510
ENSMUSG00000051517
ENSMUSG00000026779
ENSMUSG00000002297
ENSMUSG00000021569
ENSMUSG00000023484
ENSMUSG00000059430
ENSMUSG00000005410
ENSMUSG00000077285
ENSMUSG00000068744
ENSMUSG00000029414
ENSMUSG00000056531
ENSMUSG00000079304
ENSMUSG00000021176
ENSMUSG00000083668
ENSMUSG00000046591
ENSMUSG00000031756
ENSMUSG00000028312
ENSMUSG00000097857
ENSMUSG00000028832
ENSMUSG00000039187
ENSMUSG00000026669
ENSMUSG00000034883
ENSMUSG00000051220
ENSMUSG00000030641
ENSMUSG00000005233
ENSMUSG00000050107
ENSMUSG00000026873
ENSMUSG00000054717
ENSMUSG00000062248
ENSMUSG00000024590
ENSMUSG00000024660
ENSMUSG00000039748
ENSMUSG00000028068
ENSMUSG00000041219
ENSMUSG00000056457
ENSMUSG00000085606
ENSMUSG00000043165
ENSMUSG00000023015
ENSMUSG00000066878
ENSMUSG00000040204
ENSMUSG00000034023
ENSMUSG00000074802
ENSMUSG00000022542
ENSMUSG00000068101
ENSMUSG00000034773
ENSMUSG00000048922
ENSMUSG00000047534
ENSMUSG00000098090
ENSMUSG00000093726
ENSMUSG00000031262
ENSMUSG00000042793
ENSMUSG00000022033
ENSMUSG00000072980
ENSMUSG00000020185
ENSMUSG00000020914
ENSMUSG00000022034
ENSMUSG00000021485
ENSMUSG00000034906
ENSMUSG00000027306
ENSMUSG00000039396
ENSMUSG00000074476
ENSMUSG00000038943
ENSMUSG00000015880
ENSMUSG00000036768
ENSMUSG00000024791
ENSMUSG00000024301
ENSMUSG00000045273
ENSMUSG00000001403
ENSMUSG00000001517
ENSMUSG00000033031
ENSMUSG00000069910
ENSMUSG00000026683
ENSMUSG00000030677
ENSMUSG00000026039
ENSMUSG00000079553
ENSMUSG00000035683
ENSMUSG00000023505
ENSMUSG00000027326
ENSMUSG00000046295
ENSMUSG00000037313
ENSMUSG00000034311
ENSMUSG00000020808
ENSMUSG00000028175
ENSMUSG00000031654
ENSMUSG00000027331
ENSMUSG00000036777
ENSMUSG00000027469
ENSMUSG00000032218
ENSMUSG00000015981
ENSMUSG00000027654
ENSMUSG00000027496
ENSMUSG00000027379
ENSMUSG00000031004
ENSMUSG00000029177
ENSMUSG00000048327
ENSMUSG00000022322
ENSMUSG00000012443
ENSMUSG00000003779
ENSMUSG00000097519
ENSMUSG00000001349
ENSMUSG00000024795
ENSMUSG00000020609
ENSMUSG00000041498
ENSMUSG00000020415
ENSMUSG00000002055
ENSMUSG00000020493
ENSMUSG00000033952
ENSMUSG00000040084
ENSMUSG00000037725
ENSMUSG00000028873
ENSMUSG00000020330
ENSMUSG00000041261
ENSMUSG00000020897
ENSMUSG00000039055
ENSMUSG00000027699
ENSMUSG00000027715
ENSMUSG00000021965
ENSMUSG00000041064
ENSMUSG00000022385
ENSMUSG00000005470
ENSMUSG00000023940
ENSMUSG00000026605
ENSMUSG00000024989
ENSMUSG00000058290
ENSMUSG00000026955
ENSMUSG00000032254
ENSMUSG00000024056
ENSMUSG00000028678
ENSMUSG00000051378
ENSMUSG00000017716
ENSMUSG00000037628
ENSMUSG00000036223
ENSMUSG00000044201
ENSMUSG00000030867
ENSMUSG00000045328
ENSMUSG00000026622
ENSMUSG00000021697
ENSMUSG00000038379
ENSMUSG00000041431
ENSMUSG00000032783
ENSMUSG00000037544
ENSMUSG00000039814
ENSMUSG00000006398
ENSMUSG00000046259
ENSMUSG00000056270
ENSMUSG00000027919

## Sheet: PPARγ+_up and WT_up
Ensembl IDs
ENSMUSG00000026253
ENSMUSG00000020908
ENSMUSG00000031097
ENSMUSG00000003477
ENSMUSG00000057003
ENSMUSG00000031957
ENSMUSG00000026574
ENSMUSG00000052974
ENSMUSG00000018845
ENSMUSG00000015829
ENSMUSG00000007097
ENSMUSG00000079471
ENSMUSG00000056328
ENSMUSG00000026418
ENSMUSG00000034898
ENSMUSG00000030730
ENSMUSG00000078949
ENSMUSG00000075307
ENSMUSG00000038239
ENSMUSG00000038403
ENSMUSG00000079588
ENSMUSG00000064179
ENSMUSG00000042451
ENSMUSG00000030672
ENSMUSG00000009214
ENSMUSG00000019929
ENSMUSG00000027750
ENSMUSG00000009487
ENSMUSG00000018893
ENSMUSG00000031972
ENSMUSG00000025163
ENSMUSG00000027861
ENSMUSG00000061816
ENSMUSG00000026407
ENSMUSG00000024076
ENSMUSG00000028631
ENSMUSG00000042828
ENSMUSG00000028116
ENSMUSG00000026950
ENSMUSG00000030399
ENSMUSG00000108322
ENSMUSG00000035296
ENSMUSG00000087591
ENSMUSG00000026459
ENSMUSG00000036446
ENSMUSG00000016194
ENSMUSG00000044938
ENSMUSG00000068614
ENSMUSG00000025165
ENSMUSG00000030470
ENSMUSG00000025784
ENSMUSG00000029683
ENSMUSG00000036040
ENSMUSG00000042254
ENSMUSG00000031461
ENSMUSG00000012428
ENSMUSG00000044086
ENSMUSG00000061723
ENSMUSG00000056973
ENSMUSG00000020067
ENSMUSG00000037139
ENSMUSG00000061462
ENSMUSG00000043760
ENSMUSG00000041476
ENSMUSG00000055775
ENSMUSG00000030433
ENSMUSG00000025172
ENSMUSG00000032503
ENSMUSG00000040694
ENSMUSG00000026768
ENSMUSG00000026458
ENSMUSG00000025610
ENSMUSG00000022548
ENSMUSG00000051747
ENSMUSG00000042429
ENSMUSG00000038763
ENSMUSG00000062694
ENSMUSG00000039376
ENSMUSG00000037263
ENSMUSG00000024049
ENSMUSG00000099906
ENSMUSG00000055027
ENSMUSG00000019787
ENSMUSG00000030592
ENSMUSG00000022032
ENSMUSG00000020061
ENSMUSG00000024164
ENSMUSG00000037318
ENSMUSG00000079428
ENSMUSG00000033196
ENSMUSG00000006344
ENSMUSG00000025197
ENSMUSG00000061086
ENSMUSG00000031022
ENSMUSG00000026251
ENSMUSG00000009281
ENSMUSG00000031636
ENSMUSG00000040564
ENSMUSG00000042379
ENSMUSG00000006362
ENSMUSG00000025488
ENSMUSG00000030996
ENSMUSG00000020467
ENSMUSG00000061825
ENSMUSG00000069372
ENSMUSG00000035095
ENSMUSG00000041828
ENSMUSG00000038233
ENSMUSG00000060807
ENSMUSG00000039179
ENSMUSG00000008658
ENSMUSG00000052374
ENSMUSG00000001027
ENSMUSG00000024011
ENSMUSG00000016024
ENSMUSG00000028989
ENSMUSG00000026414
ENSMUSG00000053093
ENSMUSG00000030827
ENSMUSG00000086596
ENSMUSG00000091898
ENSMUSG00000084939
ENSMUSG00000039321
ENSMUSG00000006221
ENSMUSG00000027022
ENSMUSG00000035896
ENSMUSG00000019359
ENSMUSG00000031936
ENSMUSG00000016179
ENSMUSG00000037813
ENSMUSG00000061322
ENSMUSG00000026228
ENSMUSG00000074001
ENSMUSG00000045776
ENSMUSG00000031880
ENSMUSG00000037940
ENSMUSG00000051079
ENSMUSG00000031312
ENSMUSG00000071047
ENSMUSG00000087364
ENSMUSG00000049538
ENSMUSG00000108106
ENSMUSG00000042436
ENSMUSG00000034648
ENSMUSG00000026748
ENSMUSG00000027820
ENSMUSG00000057606
ENSMUSG00000055489
ENSMUSG00000056133
ENSMUSG00000055368
ENSMUSG00000031342
ENSMUSG00000004939
ENSMUSG00000079243
ENSMUSG00000001334
ENSMUSG00000034438
ENSMUSG00000028339
ENSMUSG00000041886
ENSMUSG00000101746
ENSMUSG00000090439
ENSMUSG00000076617
ENSMUSG00000046318
ENSMUSG00000000794
ENSMUSG00000096858
ENSMUSG00000042895
ENSMUSG00000020216
ENSMUSG00000060268
ENSMUSG00000060459
ENSMUSG00000079355
ENSMUSG00000038591
ENSMUSG00000022519
ENSMUSG00000025789
ENSMUSG00000044951
ENSMUSG00000019278
ENSMUSG00000099364
ENSMUSG00000038132
ENSMUSG00000031289
ENSMUSG00000057596
ENSMUSG00000007122
ENSMUSG00000002007
ENSMUSG00000020676
ENSMUSG00000108634
ENSMUSG00000022103
ENSMUSG00000005952
ENSMUSG00000107696
ENSMUSG00000057457
ENSMUSG00000042918
ENSMUSG00000039070
ENSMUSG00000024617
ENSMUSG00000026668
ENSMUSG00000026697
ENSMUSG00000031250
ENSMUSG00000009185
ENSMUSG00000038670
ENSMUSG00000105403
ENSMUSG00000031448
ENSMUSG00000037418
ENSMUSG00000050711
ENSMUSG00000048489
ENSMUSG00000028003
ENSMUSG00000022510
ENSMUSG00000066392
ENSMUSG00000028838
ENSMUSG00000022836
ENSMUSG00000028445
ENSMUSG00000031661
ENSMUSG00000007034
ENSMUSG00000108161
ENSMUSG00000026387
ENSMUSG00000051985
ENSMUSG00000021565
ENSMUSG00000085779
ENSMUSG00000086283
ENSMUSG00000031884
ENSMUSG00000002944
ENSMUSG00000030091
ENSMUSG00000032523
ENSMUSG00000027794
ENSMUSG00000000031
ENSMUSG00000068696
ENSMUSG00000017493
ENSMUSG00000002266
ENSMUSG00000091345
ENSMUSG00000071984
ENSMUSG00000038663
ENSMUSG00000075027
ENSMUSG00000072720
ENSMUSG00000049436
ENSMUSG00000039196
ENSMUSG00000050201
ENSMUSG00000058914
ENSMUSG00000086868
ENSMUSG00000040797
ENSMUSG00000007682
ENSMUSG00000060913
ENSMUSG00000106062
ENSMUSG00000044017
ENSMUSG00000052572
ENSMUSG00000097756
ENSMUSG00000064294
ENSMUSG00000040276
ENSMUSG00000028654
ENSMUSG00000024972
ENSMUSG00000046070
ENSMUSG00000108513
ENSMUSG00000069867
ENSMUSG00000020053
ENSMUSG00000085429
ENSMUSG00000067642
ENSMUSG00000068587
ENSMUSG00000100596
ENSMUSG00000021200
ENSMUSG00000027559
ENSMUSG00000087691
ENSMUSG00000061601
ENSMUSG00000074264
ENSMUSG00000070323
ENSMUSG00000064246
ENSMUSG00000030235
ENSMUSG00000051225
ENSMUSG00000025175
ENSMUSG00000002985
ENSMUSG00000079330
ENSMUSG00000106296
ENSMUSG00000006457
ENSMUSG00000087579
ENSMUSG00000031098
ENSMUSG00000032561
ENSMUSG00000058145
ENSMUSG00000104616
ENSMUSG00000035948
ENSMUSG00000060180
ENSMUSG00000031994
ENSMUSG00000044461
ENSMUSG00000028834
ENSMUSG00000005320
ENSMUSG00000016756
ENSMUSG00000043613
ENSMUSG00000057880
ENSMUSG00000026399
ENSMUSG00000101102
ENSMUSG00000025557
ENSMUSG00000097124
ENSMUSG00000028197
ENSMUSG00000073530
ENSMUSG00000026587
ENSMUSG00000040170
ENSMUSG00000032511
ENSMUSG00000033453
ENSMUSG00000068227
ENSMUSG00000075225
ENSMUSG00000030043
ENSMUSG00000001508
ENSMUSG00000018166
ENSMUSG00000043029
ENSMUSG00000011154
ENSMUSG00000083722
ENSMUSG00000028359
ENSMUSG00000042804
ENSMUSG00000056880
ENSMUSG00000061540
ENSMUSG00000048583
ENSMUSG00000084761
ENSMUSG00000104465
ENSMUSG00000018339
ENSMUSG00000015090
ENSMUSG00000086918
ENSMUSG00000074207
ENSMUSG00000034533
ENSMUSG00000024176
ENSMUSG00000029095
ENSMUSG00000058248
ENSMUSG00000048572
ENSMUSG00000042116
ENSMUSG00000081189
ENSMUSG00000021750
ENSMUSG00000037224
ENSMUSG00000022661
ENSMUSG00000006369
ENSMUSG00000087054
ENSMUSG00000003617
ENSMUSG00000023224
ENSMUSG00000051279
ENSMUSG00000032053
ENSMUSG00000019326
ENSMUSG00000028716
ENSMUSG00000020333
ENSMUSG00000049719
ENSMUSG00000090958
ENSMUSG00000031722
ENSMUSG00000026185
ENSMUSG00000022372
ENSMUSG00000032648
ENSMUSG00000086825
ENSMUSG00000021182
ENSMUSG00000023267
ENSMUSG00000006435
ENSMUSG00000030554
ENSMUSG00000035615
ENSMUSG00000033730
ENSMUSG00000031626
ENSMUSG00000073535
ENSMUSG00000057074
ENSMUSG00000019647
ENSMUSG00000045288
ENSMUSG00000030222
ENSMUSG00000037005
ENSMUSG00000091119
ENSMUSG00000103807
ENSMUSG00000040147
ENSMUSG00000032495
ENSMUSG00000067001
ENSMUSG00000037820
ENSMUSG00000037211
ENSMUSG00000039661
ENSMUSG00000063767
ENSMUSG00000053117
ENSMUSG00000032380
ENSMUSG00000027656
ENSMUSG00000043811
ENSMUSG00000027386
ENSMUSG00000017417
ENSMUSG00000021250
ENSMUSG00000047495
ENSMUSG00000000202
ENSMUSG00000000889
ENSMUSG00000067279
ENSMUSG00000097566
ENSMUSG00000027435
ENSMUSG00000101848
ENSMUSG00000024379
ENSMUSG00000055137
ENSMUSG00000086222
ENSMUSG00000028125
ENSMUSG00000108274
ENSMUSG00000013936
ENSMUSG00000034768
ENSMUSG00000039329
ENSMUSG00000038540
ENSMUSG00000037138
ENSMUSG00000047793
ENSMUSG00000061740
ENSMUSG00000022425
ENSMUSG00000075012
ENSMUSG00000038541
ENSMUSG00000033849
ENSMUSG00000047230
ENSMUSG00000051456
ENSMUSG00000108530
ENSMUSG00000039891
ENSMUSG00000036570
ENSMUSG00000090793
ENSMUSG00000074766
ENSMUSG00000030373
ENSMUSG00000074895
ENSMUSG00000101334
ENSMUSG00000032356
ENSMUSG00000069421
ENSMUSG00000074971
ENSMUSG00000038530
ENSMUSG00000075296
ENSMUSG00000029375
ENSMUSG00000049537
ENSMUSG00000026840
ENSMUSG00000037370
ENSMUSG00000060735
ENSMUSG00000015085
ENSMUSG00000060429
ENSMUSG00000001240
ENSMUSG00000028558
ENSMUSG00000022469
ENSMUSG00000037379
ENSMUSG00000024292
ENSMUSG00000041797
ENSMUSG00000021373
ENSMUSG00000040093
ENSMUSG00000033316
ENSMUSG00000090799
ENSMUSG00000005583
ENSMUSG00000037086
ENSMUSG00000026308
ENSMUSG00000028927
ENSMUSG00000043631
ENSMUSG00000025347
ENSMUSG00000063564
ENSMUSG00000023078
ENSMUSG00000090210
ENSMUSG00000028036
ENSMUSG00000030806
ENSMUSG00000086256
ENSMUSG00000047787
ENSMUSG00000028977
ENSMUSG00000087117
ENSMUSG00000086605
ENSMUSG00000037868
ENSMUSG00000097640
ENSMUSG00000030737
ENSMUSG00000024678
ENSMUSG00000020805
ENSMUSG00000026564
ENSMUSG00000009633
ENSMUSG00000052955
ENSMUSG00000017737
ENSMUSG00000087090
ENSMUSG00000048373
ENSMUSG00000074652
ENSMUSG00000023039
ENSMUSG00000100872
ENSMUSG00000017607
ENSMUSG00000060647
ENSMUSG00000086006
ENSMUSG00000024471
ENSMUSG00000063529
ENSMUSG00000035279
ENSMUSG00000032717
ENSMUSG00000000392
ENSMUSG00000078956
ENSMUSG00000071103
ENSMUSG00000042286
ENSMUSG00000059146
ENSMUSG00000103047
ENSMUSG00000074743
ENSMUSG00000096929
ENSMUSG00000026971
ENSMUSG00000018623
ENSMUSG00000024013
ENSMUSG00000027556
ENSMUSG00000056174
ENSMUSG00000046618
ENSMUSG00000041782
ENSMUSG00000064373
ENSMUSG00000026365
ENSMUSG00000021751
ENSMUSG00000091089
ENSMUSG00000014773
ENSMUSG00000086266
ENSMUSG00000027776
ENSMUSG00000045672
ENSMUSG00000026012
ENSMUSG00000013483
ENSMUSG00000066705
ENSMUSG00000022037
ENSMUSG00000041731
ENSMUSG00000099338
ENSMUSG00000035934
ENSMUSG00000042129
ENSMUSG00000087006
ENSMUSG00000028328
ENSMUSG00000023328
ENSMUSG00000034427
ENSMUSG00000044694
ENSMUSG00000038418
ENSMUSG00000029361
ENSMUSG00000030170
ENSMUSG00000021448
ENSMUSG00000047746
ENSMUSG00000021768
ENSMUSG00000044033
ENSMUSG00000025537
ENSMUSG00000085584
ENSMUSG00000086363
ENSMUSG00000028238
ENSMUSG00000012819
ENSMUSG00000057948
ENSMUSG00000037708
ENSMUSG00000039007
ENSMUSG00000049109
ENSMUSG00000104263
ENSMUSG00000024806
ENSMUSG00000053279
ENSMUSG00000040254
ENSMUSG00000029158
ENSMUSG00000040752
ENSMUSG00000028024
ENSMUSG00000005950
ENSMUSG00000079363
ENSMUSG00000030731
ENSMUSG00000085852
ENSMUSG00000073680
ENSMUSG00000079343
ENSMUSG00000004540
ENSMUSG00000030785
ENSMUSG00000074071
ENSMUSG00000049690
ENSMUSG00000052353
ENSMUSG00000050315
ENSMUSG00000051107
ENSMUSG00000022157
ENSMUSG00000027460
ENSMUSG00000020882
ENSMUSG00000075330
ENSMUSG00000039146
ENSMUSG00000022040
ENSMUSG00000043496
ENSMUSG00000031548
ENSMUSG00000041189
ENSMUSG00000026193
ENSMUSG00000108400
ENSMUSG00000020872
ENSMUSG00000041577
ENSMUSG00000053687
ENSMUSG00000032118
ENSMUSG00000087001
ENSMUSG00000049134
ENSMUSG00000027107
ENSMUSG00000042826
ENSMUSG00000041757
ENSMUSG00000047420
ENSMUSG00000038521
ENSMUSG00000062077
ENSMUSG00000002847
ENSMUSG00000058252
ENSMUSG00000000290
ENSMUSG00000105096
ENSMUSG00000027398
ENSMUSG00000027962
ENSMUSG00000090124
ENSMUSG00000029659
ENSMUSG00000104876
ENSMUSG00000090942
ENSMUSG00000034771
ENSMUSG00000029675
ENSMUSG00000029321
ENSMUSG00000034394
ENSMUSG00000097440
ENSMUSG00000064036
ENSMUSG00000057465
ENSMUSG00000027832
ENSMUSG00000075010
ENSMUSG00000085440
ENSMUSG00000079018
ENSMUSG00000062760
ENSMUSG00000026489
ENSMUSG00000001270
ENSMUSG00000047728
ENSMUSG00000040907
ENSMUSG00000070576
ENSMUSG00000082406
ENSMUSG00000045103
ENSMUSG00000026360
ENSMUSG00000030004
ENSMUSG00000044788
ENSMUSG00000031778
ENSMUSG00000022584
ENSMUSG00000032010
ENSMUSG00000084989
ENSMUSG00000097310
ENSMUSG00000051043
ENSMUSG00000084940
ENSMUSG00000050762
ENSMUSG00000006403
ENSMUSG00000030087
ENSMUSG00000041771
ENSMUSG00000036381
ENSMUSG00000051486
ENSMUSG00000025279
ENSMUSG00000023826
ENSMUSG00000046049
ENSMUSG00000097645
ENSMUSG00000090069
ENSMUSG00000031179
ENSMUSG00000060572
ENSMUSG00000104713
ENSMUSG00000038065
ENSMUSG00000100426
ENSMUSG00000050164
ENSMUSG00000032925
ENSMUSG00000040260
ENSMUSG00000035277
ENSMUSG00000022018
ENSMUSG00000033715
ENSMUSG00000085129
ENSMUSG00000065445
ENSMUSG00000066113
ENSMUSG00000038259
ENSMUSG00000030116
ENSMUSG00000020681
ENSMUSG00000085214
ENSMUSG00000041193
ENSMUSG00000097960
ENSMUSG00000085180
ENSMUSG00000083679
ENSMUSG00000064147
ENSMUSG00000031169
ENSMUSG00000047330
ENSMUSG00000103324
ENSMUSG00000026043
ENSMUSG00000030401
ENSMUSG00000036067
ENSMUSG00000047419
ENSMUSG00000037035
ENSMUSG00000064262
ENSMUSG00000045281
ENSMUSG00000097236
ENSMUSG00000108280
ENSMUSG00000097032
ENSMUSG00000021091
ENSMUSG00000034212
ENSMUSG00000021806
ENSMUSG00000019899
ENSMUSG00000006587
ENSMUSG00000100546
ENSMUSG00000005360
ENSMUSG00000043259
ENSMUSG00000034949
ENSMUSG00000039982
ENSMUSG00000095440
ENSMUSG00000033152
ENSMUSG00000085071
ENSMUSG00000060548
ENSMUSG00000085867
ENSMUSG00000055170
ENSMUSG00000029298
ENSMUSG00000076469
ENSMUSG00000063428
ENSMUSG00000030088
ENSMUSG00000104045
ENSMUSG00000048424
ENSMUSG00000022489
ENSMUSG00000034853
ENSMUSG00000073418
ENSMUSG00000072902
ENSMUSG00000031698
ENSMUSG00000086539
ENSMUSG00000034652
ENSMUSG00000086742
ENSMUSG00000048096
ENSMUSG00000038173
ENSMUSG00000067879
ENSMUSG00000033898
ENSMUSG00000047384
ENSMUSG00000105258
ENSMUSG00000051832
ENSMUSG00000026208
ENSMUSG00000003123
ENSMUSG00000094707
ENSMUSG00000025551
ENSMUSG00000070305
ENSMUSG00000020577
ENSMUSG00000099465
ENSMUSG00000037206
ENSMUSG00000057123
ENSMUSG00000022894
ENSMUSG00000054003
ENSMUSG00000025020
ENSMUSG00000067049
ENSMUSG00000087203
ENSMUSG00000050345
ENSMUSG00000090257
ENSMUSG00000036872
ENSMUSG00000056313
ENSMUSG00000055172
ENSMUSG00000027692
ENSMUSG00000039457
ENSMUSG00000036545
ENSMUSG00000053469
ENSMUSG00000032942
ENSMUSG00000031253
ENSMUSG00000037709
ENSMUSG00000032243
ENSMUSG00000043448
ENSMUSG00000005800
ENSMUSG00000022847
ENSMUSG00000094525
ENSMUSG00000020182
ENSMUSG00000031791
ENSMUSG00000031595
ENSMUSG00000050994
ENSMUSG00000030351
ENSMUSG00000031283
ENSMUSG00000070822
ENSMUSG00000031621
ENSMUSG00000089991
ENSMUSG00000030518
ENSMUSG00000068747
ENSMUSG00000024778
ENSMUSG00000010066
ENSMUSG00000030157
ENSMUSG00000083282
ENSMUSG00000057897
ENSMUSG00000020722
ENSMUSG00000090157
ENSMUSG00000052026
ENSMUSG00000091679
ENSMUSG00000028150
ENSMUSG00000053560
ENSMUSG00000025105
ENSMUSG00000086477
ENSMUSG00000021404
ENSMUSG00000009394
ENSMUSG00000031963
ENSMUSG00000036103
ENSMUSG00000069873
ENSMUSG00000102758
ENSMUSG00000020173
ENSMUSG00000002076
ENSMUSG00000079484
ENSMUSG00000020620
ENSMUSG00000100410
ENSMUSG00000104117
ENSMUSG00000024210
ENSMUSG00000005611
ENSMUSG00000085019
ENSMUSG00000048148
ENSMUSG00000007877
ENSMUSG00000031351
ENSMUSG00000032363
ENSMUSG00000068762
ENSMUSG00000038623
ENSMUSG00000032572
ENSMUSG00000001864
ENSMUSG00000098470
ENSMUSG00000031740
ENSMUSG00000108601
ENSMUSG00000029163
ENSMUSG00000096054
ENSMUSG00000038168
ENSMUSG00000085272
ENSMUSG00000000244
ENSMUSG00000107810
ENSMUSG00000033192
ENSMUSG00000089635
ENSMUSG00000022324
ENSMUSG00000024186
ENSMUSG00000085412
ENSMUSG00000105063
ENSMUSG00000025348
ENSMUSG00000032816
ENSMUSG00000097885
ENSMUSG00000022887
ENSMUSG00000027075
ENSMUSG00000106514
ENSMUSG00000046191
ENSMUSG00000078247
ENSMUSG00000099707
ENSMUSG00000098268
ENSMUSG00000044055
ENSMUSG00000074486
ENSMUSG00000061603
ENSMUSG00000092274
ENSMUSG00000021903
ENSMUSG00000090145
ENSMUSG00000038022
ENSMUSG00000026051
ENSMUSG00000036242
ENSMUSG00000039109
ENSMUSG00000022108
ENSMUSG00000055862
ENSMUSG00000059325
ENSMUSG00000030621
ENSMUSG00000040287
ENSMUSG00000052135
ENSMUSG00000039364
ENSMUSG00000050370
ENSMUSG00000026576
ENSMUSG00000092397
ENSMUSG00000028950
ENSMUSG00000038738
ENSMUSG00000030092
ENSMUSG00000022012
ENSMUSG00000051590
ENSMUSG00000070802
ENSMUSG00000041608
ENSMUSG00000041729
ENSMUSG00000097324
ENSMUSG00000024924
ENSMUSG00000057315
ENSMUSG00000046337
ENSMUSG00000024885
ENSMUSG00000024663
ENSMUSG00000020604
ENSMUSG00000040957
ENSMUSG00000063388
ENSMUSG00000017754
ENSMUSG00000046447
ENSMUSG00000033066
ENSMUSG00000045658
ENSMUSG00000050821
ENSMUSG00000103320
ENSMUSG00000021098
ENSMUSG00000015365
ENSMUSG00000054034
ENSMUSG00000101257
ENSMUSG00000096974
ENSMUSG00000008461
ENSMUSG00000026072
ENSMUSG00000021255
ENSMUSG00000102692
ENSMUSG00000053675
ENSMUSG00000025993
ENSMUSG00000079339
ENSMUSG00000027996
ENSMUSG00000031258
ENSMUSG00000108033
ENSMUSG00000035305
ENSMUSG00000050556
ENSMUSG00000078190
ENSMUSG00000097003
ENSMUSG00000039798
ENSMUSG00000020836
ENSMUSG00000020423
ENSMUSG00000060012
ENSMUSG00000052373
ENSMUSG00000028600
ENSMUSG00000097494
ENSMUSG00000059173
ENSMUSG00000082738
ENSMUSG00000020019
ENSMUSG00000027961
ENSMUSG00000101009
ENSMUSG00000105345
ENSMUSG00000042529
ENSMUSG00000055737
ENSMUSG00000079450
ENSMUSG00000028841
ENSMUSG00000101588
ENSMUSG00000039714
ENSMUSG00000031616
ENSMUSG00000028773
ENSMUSG00000044258
ENSMUSG00000030205
ENSMUSG00000046159
ENSMUSG00000052281
ENSMUSG00000026879
ENSMUSG00000067389
ENSMUSG00000020037
ENSMUSG00000054727
ENSMUSG00000070799
ENSMUSG00000039405
ENSMUSG00000039911
ENSMUSG00000086932
ENSMUSG00000030643
ENSMUSG00000025355
ENSMUSG00000049709
ENSMUSG00000045404
ENSMUSG00000043251
ENSMUSG00000106424
ENSMUSG00000065599
ENSMUSG00000084843
ENSMUSG00000038393
ENSMUSG00000003273
ENSMUSG00000039307
ENSMUSG00000005124
ENSMUSG00000038390
ENSMUSG00000025656
ENSMUSG00000011171
ENSMUSG00000025058
ENSMUSG00000048794
ENSMUSG00000067212
ENSMUSG00000102776
ENSMUSG00000006205
ENSMUSG00000039904
ENSMUSG00000031849
ENSMUSG00000019768
ENSMUSG00000034488
ENSMUSG00000024987
ENSMUSG00000063632
ENSMUSG00000042333
ENSMUSG00000085517
ENSMUSG00000027215
ENSMUSG00000031613
ENSMUSG00000020695
ENSMUSG00000020866
ENSMUSG00000107546
ENSMUSG00000047496
ENSMUSG00000094991
ENSMUSG00000075590
ENSMUSG00000023150
ENSMUSG00000074973
ENSMUSG00000086877
ENSMUSG00000026532
ENSMUSG00000040706
ENSMUSG00000018927
ENSMUSG00000048387
ENSMUSG00000020098
ENSMUSG00000057378
ENSMUSG00000046402
ENSMUSG00000043252
ENSMUSG00000074896
ENSMUSG00000021388
ENSMUSG00000054619
ENSMUSG00000065418
ENSMUSG00000031790
ENSMUSG00000048240
ENSMUSG00000056643
ENSMUSG00000031576
ENSMUSG00000078350
ENSMUSG00000025219
ENSMUSG00000108446
ENSMUSG00000022759
ENSMUSG00000085419
ENSMUSG00000044006
ENSMUSG00000036687
ENSMUSG00000050751
ENSMUSG00000053985
ENSMUSG00000006958
ENSMUSG00000063087
ENSMUSG00000009471
ENSMUSG00000028463
ENSMUSG00000099757
ENSMUSG00000020432
ENSMUSG00000026170
ENSMUSG00000045180
ENSMUSG00000108658
ENSMUSG00000025169
ENSMUSG00000097791
ENSMUSG00000020401
ENSMUSG00000029490
ENSMUSG00000054675
ENSMUSG00000033355
ENSMUSG00000091405
ENSMUSG00000097157
ENSMUSG00000054779
ENSMUSG00000036800
ENSMUSG00000022235
ENSMUSG00000027447
ENSMUSG00000022488
ENSMUSG00000040666
ENSMUSG00000097233
ENSMUSG00000039239
ENSMUSG00000037188
ENSMUSG00000073888
ENSMUSG00000039337
ENSMUSG00000104392
ENSMUSG00000013367
ENSMUSG00000103144
ENSMUSG00000052920
ENSMUSG00000017969
ENSMUSG00000078815
ENSMUSG00000025746
ENSMUSG00000028158
ENSMUSG00000026888
ENSMUSG00000024552
ENSMUSG00000022309
ENSMUSG00000072915
ENSMUSG00000051373
ENSMUSG00000017446
ENSMUSG00000024910
ENSMUSG00000105981
ENSMUSG00000085257
ENSMUSG00000050195
ENSMUSG00000022261
ENSMUSG00000068874
ENSMUSG00000042641
ENSMUSG00000015243
ENSMUSG00000057280
ENSMUSG00000043313
ENSMUSG00000054266
ENSMUSG00000100005
ENSMUSG00000044786
ENSMUSG00000024084
ENSMUSG00000025350
ENSMUSG00000037762
ENSMUSG00000055415
ENSMUSG00000035954
ENSMUSG00000061353
ENSMUSG00000029102
ENSMUSG00000020774
ENSMUSG00000101445
ENSMUSG00000103477
ENSMUSG00000033308
ENSMUSG00000102423
ENSMUSG00000060224
ENSMUSG00000020614
ENSMUSG00000041567
ENSMUSG00000062488
ENSMUSG00000035373
ENSMUSG00000072844
ENSMUSG00000049571
ENSMUSG00000007107
ENSMUSG00000037944
ENSMUSG00000053574
ENSMUSG00000027864
ENSMUSG00000022803
ENSMUSG00000097603
ENSMUSG00000055994
ENSMUSG00000030745
ENSMUSG00000107017
ENSMUSG00000089812
ENSMUSG00000032420
ENSMUSG00000034059
ENSMUSG00000045733
ENSMUSG00000063646
ENSMUSG00000051051
ENSMUSG00000033510
ENSMUSG00000023034
ENSMUSG00000038843
ENSMUSG00000101716
ENSMUSG00000036278
ENSMUSG00000028860
ENSMUSG00000086835
ENSMUSG00000018411
ENSMUSG00000054404
ENSMUSG00000108308
ENSMUSG00000018500
ENSMUSG00000019872
ENSMUSG00000024347
ENSMUSG00000003153
ENSMUSG00000027848
ENSMUSG00000031596
ENSMUSG00000101211
ENSMUSG00000021390
ENSMUSG00000022893
ENSMUSG00000092741
ENSMUSG00000087177
ENSMUSG00000063177
ENSMUSG00000064372
ENSMUSG00000038235
ENSMUSG00000085862
ENSMUSG00000029096
ENSMUSG00000031129
ENSMUSG00000042284
ENSMUSG00000020101
ENSMUSG00000025006
ENSMUSG00000019933
ENSMUSG00000091864
ENSMUSG00000087594
ENSMUSG00000018238
ENSMUSG00000070509
ENSMUSG00000028214
ENSMUSG00000072966
ENSMUSG00000103586
ENSMUSG00000089789
ENSMUSG00000058571
ENSMUSG00000024940
ENSMUSG00000030317
ENSMUSG00000035513
ENSMUSG00000044043
ENSMUSG00000054871
ENSMUSG00000023942
ENSMUSG00000029270
ENSMUSG00000103037
ENSMUSG00000054263
ENSMUSG00000037833
ENSMUSG00000024043
ENSMUSG00000030249
ENSMUSG00000086291
ENSMUSG00000042675
ENSMUSG00000067616
ENSMUSG00000028642
ENSMUSG00000029685
ENSMUSG00000027602
ENSMUSG00000024403
ENSMUSG00000074024
ENSMUSG00000022679
ENSMUSG00000102224
ENSMUSG00000038119
ENSMUSG00000054640
ENSMUSG00000006800
ENSMUSG00000003420
ENSMUSG00000024042
ENSMUSG00000022665
ENSMUSG00000084915
ENSMUSG00000056185
ENSMUSG00000025911
ENSMUSG00000006542
ENSMUSG00000022508
ENSMUSG00000048938
ENSMUSG00000026579
ENSMUSG00000097728
ENSMUSG00000020140
ENSMUSG00000032246
ENSMUSG00000002908
ENSMUSG00000036292
ENSMUSG00000028517
ENSMUSG00000044770
ENSMUSG00000020846
ENSMUSG00000027253
ENSMUSG00000028015
ENSMUSG00000020034
ENSMUSG00000021765
ENSMUSG00000099686
ENSMUSG00000036611
ENSMUSG00000028524
ENSMUSG00000049691
ENSMUSG00000036390
ENSMUSG00000032401
ENSMUSG00000021815
ENSMUSG00000043795
ENSMUSG00000057969
ENSMUSG00000074899
ENSMUSG00000030155
ENSMUSG00000095332
ENSMUSG00000038375
ENSMUSG00000042812
ENSMUSG00000047033
ENSMUSG00000031337
ENSMUSG00000098041
ENSMUSG00000030513
ENSMUSG00000065592
ENSMUSG00000073889
ENSMUSG00000025766
ENSMUSG00000010311
ENSMUSG00000034127
ENSMUSG00000022101
ENSMUSG00000001768
ENSMUSG00000000056
ENSMUSG00000016262
ENSMUSG00000030074
ENSMUSG00000014198
ENSMUSG00000025887
ENSMUSG00000022199
ENSMUSG00000028789
ENSMUSG00000031451
ENSMUSG00000086541
ENSMUSG00000047497
ENSMUSG00000086782
ENSMUSG00000027276
ENSMUSG00000022562
ENSMUSG00000031375
ENSMUSG00000050022
ENSMUSG00000035357
ENSMUSG00000002104
ENSMUSG00000048402
ENSMUSG00000027514
ENSMUSG00000038527
ENSMUSG00000036533
ENSMUSG00000034118
ENSMUSG00000071637
ENSMUSG00000021559
ENSMUSG00000051851
ENSMUSG00000097354
ENSMUSG00000062980
ENSMUSG00000000197
ENSMUSG00000028420
ENSMUSG00000022758
ENSMUSG00000031558
ENSMUSG00000020871
ENSMUSG00000055301
ENSMUSG00000050936
ENSMUSG00000004187
ENSMUSG00000027204
ENSMUSG00000070564
ENSMUSG00000029816
ENSMUSG00000036298
ENSMUSG00000041559
ENSMUSG00000026094
ENSMUSG00000036908
ENSMUSG00000029869
ENSMUSG00000032334
ENSMUSG00000106416
ENSMUSG00000000126
ENSMUSG00000085589
ENSMUSG00000020122
ENSMUSG00000039217
ENSMUSG00000089679
ENSMUSG00000039824
ENSMUSG00000032625
ENSMUSG00000028396
ENSMUSG00000028270
ENSMUSG00000027316
ENSMUSG00000067199
ENSMUSG00000027792
ENSMUSG00000024827
ENSMUSG00000028456
ENSMUSG00000053175
ENSMUSG00000047686
ENSMUSG00000025328
ENSMUSG00000017817
ENSMUSG00000035268
ENSMUSG00000026023
ENSMUSG00000052837
ENSMUSG00000079722
ENSMUSG00000046329
ENSMUSG00000031712
ENSMUSG00000078920
ENSMUSG00000033880
ENSMUSG00000043943
ENSMUSG00000035459
ENSMUSG00000039542
ENSMUSG00000054072
ENSMUSG00000031877
ENSMUSG00000053113
ENSMUSG00000001763
ENSMUSG00000079593
ENSMUSG00000090086
ENSMUSG00000042485
ENSMUSG00000038859
ENSMUSG00000060675
ENSMUSG00000042613
ENSMUSG00000028756
ENSMUSG00000070867
ENSMUSG00000035642
ENSMUSG00000044505
ENSMUSG00000009210
ENSMUSG00000086567
ENSMUSG00000020475
ENSMUSG00000060177
ENSMUSG00000021798
ENSMUSG00000098052
ENSMUSG00000038569
ENSMUSG00000038967
ENSMUSG00000072941
ENSMUSG00000097583
ENSMUSG00000033685
ENSMUSG00000032596
ENSMUSG00000066607
ENSMUSG00000073591
ENSMUSG00000023191
ENSMUSG00000067071
ENSMUSG00000040265
ENSMUSG00000016493
ENSMUSG00000096948
ENSMUSG00000018861
ENSMUSG00000022371
ENSMUSG00000057751
ENSMUSG00000025069
ENSMUSG00000033207
ENSMUSG00000031841
ENSMUSG00000074650
ENSMUSG00000026640
ENSMUSG00000020473
ENSMUSG00000034570
ENSMUSG00000026447
ENSMUSG00000024066
ENSMUSG00000024793
ENSMUSG00000042834
ENSMUSG00000085609
ENSMUSG00000081058
ENSMUSG00000046157
ENSMUSG00000026200
ENSMUSG00000062960
ENSMUSG00000044022
ENSMUSG00000002346
ENSMUSG00000020447
ENSMUSG00000026821
ENSMUSG00000069516
ENSMUSG00000047910
ENSMUSG00000039062
ENSMUSG00000032456
ENSMUSG00000058498
ENSMUSG00000052675
ENSMUSG00000028037
ENSMUSG00000087150
ENSMUSG00000023992
ENSMUSG00000038178
ENSMUSG00000043088
ENSMUSG00000036052
ENSMUSG00000000215
ENSMUSG00000061411
ENSMUSG00000023886
ENSMUSG00000065475
ENSMUSG00000031070
ENSMUSG00000029231
ENSMUSG00000022892
ENSMUSG00000103672
ENSMUSG00000026482
ENSMUSG00000069920
ENSMUSG00000000594
ENSMUSG00000033788
ENSMUSG00000001119
ENSMUSG00000029070
ENSMUSG00000037225
ENSMUSG00000040841
ENSMUSG00000051497
ENSMUSG00000056271
ENSMUSG00000023960
ENSMUSG00000052957
ENSMUSG00000079110
ENSMUSG00000052605
ENSMUSG00000041762
ENSMUSG00000051727
ENSMUSG00000052062
ENSMUSG00000001333
ENSMUSG00000038807
ENSMUSG00000107134
ENSMUSG00000054728
ENSMUSG00000052783
ENSMUSG00000006576
ENSMUSG00000102918
ENSMUSG00000022537
ENSMUSG00000021567
ENSMUSG00000044674
ENSMUSG00000025170
ENSMUSG00000031209
ENSMUSG00000031519
ENSMUSG00000066026
ENSMUSG00000024892
ENSMUSG00000073002
ENSMUSG00000030659
ENSMUSG00000063873
ENSMUSG00000021451
ENSMUSG00000036158
ENSMUSG00000043850
ENSMUSG00000030772
ENSMUSG00000039652
ENSMUSG00000041132
ENSMUSG00000000223
ENSMUSG00000030218
ENSMUSG00000045659
ENSMUSG00000044250
ENSMUSG00000033538
ENSMUSG00000026223
ENSMUSG00000023067
ENSMUSG00000029352
ENSMUSG00000042035
ENSMUSG00000040483
ENSMUSG00000026167
ENSMUSG00000075289
ENSMUSG00000041417
ENSMUSG00000063659
ENSMUSG00000046818
ENSMUSG00000097729
ENSMUSG00000066235
ENSMUSG00000028464
ENSMUSG00000067653
ENSMUSG00000032735
ENSMUSG00000038290
ENSMUSG00000061689
ENSMUSG00000023947
ENSMUSG00000020044
ENSMUSG00000040562
ENSMUSG00000017386
ENSMUSG00000025089
ENSMUSG00000059901
ENSMUSG00000020319
ENSMUSG00000042942
ENSMUSG00000038271
ENSMUSG00000103793
ENSMUSG00000050663
ENSMUSG00000039496
ENSMUSG00000030545
ENSMUSG00000055963
ENSMUSG00000040264
ENSMUSG00000027797
ENSMUSG00000039976
ENSMUSG00000097572
ENSMUSG00000055435
ENSMUSG00000021830
ENSMUSG00000059493
ENSMUSG00000039787
ENSMUSG00000002980
ENSMUSG00000082286
ENSMUSG00000035694
ENSMUSG00000107019
ENSMUSG00000030337
ENSMUSG00000026335
ENSMUSG00000021186
ENSMUSG00000042109
ENSMUSG00000020263
ENSMUSG00000036306
ENSMUSG00000107879
ENSMUSG00000024065
ENSMUSG00000019539
ENSMUSG00000018740
ENSMUSG00000085396
ENSMUSG00000063458
ENSMUSG00000034463
ENSMUSG00000048368
ENSMUSG00000021876
ENSMUSG00000030284
ENSMUSG00000030861
ENSMUSG00000037362
ENSMUSG00000028167
ENSMUSG00000027499
ENSMUSG00000057604
ENSMUSG00000013419
ENSMUSG00000041120
ENSMUSG00000039763
ENSMUSG00000042599
ENSMUSG00000024012
ENSMUSG00000029810
ENSMUSG00000020241
ENSMUSG00000039648
ENSMUSG00000027676
ENSMUSG00000049225
ENSMUSG00000032679
ENSMUSG00000038175
ENSMUSG00000030329
ENSMUSG00000034245
ENSMUSG00000042686
ENSMUSG00000023411
ENSMUSG00000043090
ENSMUSG00000029061
ENSMUSG00000099146
ENSMUSG00000097183
ENSMUSG00000050912
ENSMUSG00000031380
ENSMUSG00000046688
ENSMUSG00000036098
ENSMUSG00000047067
ENSMUSG00000062729
ENSMUSG00000021990
ENSMUSG00000031903
ENSMUSG00000000957
ENSMUSG00000031748
ENSMUSG00000041112
ENSMUSG00000033576
ENSMUSG00000055932
ENSMUSG00000098098
ENSMUSG00000023795
ENSMUSG00000046785
ENSMUSG00000036528
ENSMUSG00000031273
ENSMUSG00000060703
ENSMUSG00000023055
ENSMUSG00000060519
ENSMUSG00000038074
ENSMUSG00000039601
ENSMUSG00000003363
ENSMUSG00000032131
ENSMUSG00000033763
ENSMUSG00000031133
ENSMUSG00000107881

## Sheet: PPARγ+_down and WT_up
Ensembl IDs
ENSMUSG00000032373
ENSMUSG00000048721

## Sheet: PPARγ+_up and WT_down
Ensembl IDs
ENSMUSG00000022156
ENSMUSG00000059336
ENSMUSG00000048078
ENSMUSG00000047562
ENSMUSG00000031391
ENSMUSG00000022044
ENSMUSG00000037033
ENSMUSG00000053007
ENSMUSG00000039323
